# Supplementary material for: Antisense transcription can induce expression memory via stable promoter repression
Source: Genome Biol. 2025 Dec 20;26:430. doi: 10.1186/s13059-025-03875-1 (PMC12720443; doi:10.1186/s13059-025-03875-1)
Supplement: Supplementary file 3 — Additional file 3: Table S2. Genome-wide annotation of antisense transcription: De novo annotation of transcribed regions; detected antisense loci; transcriptional activity of all transcribed regions, and of antisense loci; composite antisense loci; switching antisense loci (related to Fig. 4). [file 13059_2025_3875_MOESM3_ESM.xlsx]

## Sheet: Index
Sheet Number	Description
1	TU assembly with gene annotation (day 0)
2	TU assembly with gene annotation (day 2)
3	TU assembly with gene annotation (day 4)
4	Antisense loci (day 0)
5	Antisense loci (day 2)
6	Antisense loci (day 4)
7	Antisense loci annotation (day 0)
8	Antisense loci annotation (day 2)
9	Antisense loci annotation (day 4)
10	TU counts (day 0) [TPM]
11	TU counts (day 2) [TPM]
12	TU counts (day 4) [TPM]
13	Antisense loci counts (day 0) [CPM]
14	Antisense loci counts (day 2) [CPM]
15	Antisense loci counts (day 4) [CPM]
16	Composite antisense loci
17	Switch composite overlaps

## Sheet: 1
Chromosome	Start	End	TU_id	Strand	GENCODE	chromHMM	CAGE	ENSEMBL_id	GENCODE_annot	Custom_annot
chr1	4760400	4785719	TRANS_XXd0_chr1_minus_NR1	-	TRUE	promoter	FALSE	ENSMUSG00000033845.13	protein_coding	protein-coding
chr1	4785790	4789369	TRANS_XXd0_chr1_plus_NR1	+	FALSE	promoter	FALSE	.	.	uaRNA
chr1	4802990	4804559	TRANS_XXd0_chr1_plus_NR2	+	FALSE	promoter	FALSE	.	.	intragenic lncRNA
chr1	4805610	4807799	TRANS_XXd0_chr1_minus_NR2	-	FALSE	promoter	FALSE	.	.	intragenic lncRNA
chr1	4807860	4910039	TRANS_XXd0_chr1_plus_NR3	+	TRUE	promoter	FALSE	ENSMUSG00000104217.1	protein_coding	protein-coding
chr1	4848070	4857659	TRANS_XXd0_chr1_minus_NR3	-	FALSE	promoter	FALSE	.	.	genic lncRNA
chr1	4880010	4880709	TRANS_XXd0_chr1_minus_NR4	-	TRUE	FALSE	TRUE	ENSMUSG00000062588.4	processed_pseudogene	genic lncRNA
chr1	4881000	4881199	TRANS_XXd0_chr1_minus_NR5	-	FALSE	enhancer	FALSE	.	.	eRNA
chr1	5082640	5083229	TRANS_XXd0_chr1_minus_NR6	-	FALSE	promoter	FALSE	.	.	genic lncRNA
chr1	5083130	5165859	TRANS_XXd0_chr1_plus_NR4	+	TRUE	promoter	TRUE	ENSMUSG00000033793.12	protein_coding	protein-coding
chr1	6203810	6214579	TRANS_XXd0_chr1_minus_NR7	-	TRUE	promoter	FALSE	ENSMUSG00000090031.2	antisense	intragenic lncRNA
chr1	6214690	6283209	TRANS_XXd0_chr1_plus_NR5	+	TRUE	promoter	FALSE	ENSMUSG00000025907.14	protein_coding	protein-coding
chr1	7085600	7088749	TRANS_XXd0_chr1_minus_NR8	-	FALSE	promoter	FALSE	.	.	intragenic lncRNA
chr1	7089000	7178249	TRANS_XXd0_chr1_plus_NR6	+	TRUE	promoter	FALSE	ENSMUSG00000051285.17	protein_coding	protein-coding
chr1	7124010	7126139	TRANS_XXd0_chr1_minus_NR9	-	FALSE	promoter	FALSE	.	.	genic lncRNA
chr1	7348860	7397929	TRANS_XXd0_chr1_minus_NR10	-	TRUE	promoter	FALSE	ENSMUSG00000097797.6	lincRNA	intragenic lncRNA
chr1	8582190	8584549	TRANS_XXd0_chr1_plus_NR7	+	FALSE	promoter	FALSE	.	.	intragenic lncRNA
chr1	8925280	8926799	TRANS_XXd0_chr1_plus_NR8	+	FALSE	promoter	FALSE	.	.	intragenic lncRNA
chr1	8936380	8969189	TRANS_XXd0_chr1_plus_NR9	+	FALSE	promoter	FALSE	.	.	intragenic lncRNA
chr1	9468400	9470029	TRANS_XXd0_chr1_minus_NR11	-	FALSE	promoter	FALSE	.	.	intragenic lncRNA
chr1	9523400	9545209	TRANS_XXd0_chr1_minus_NR12	-	FALSE	promoter	FALSE	.	.	intragenic lncRNA
chr1	9545420	9574959	TRANS_XXd0_chr1_plus_NR10	+	TRUE	promoter	FALSE	ENSMUSG00000061024.8	protein_coding	protein-coding
chr1	9662790	9700319	TRANS_XXd0_chr1_minus_NR13	-	TRUE	promoter	TRUE	ENSMUSG00000025912.16	protein_coding	protein-coding
chr1	9700620	9703959	TRANS_XXd0_chr1_plus_NR11	+	FALSE	promoter	FALSE	.	.	uaRNA
chr1	9717090	9748409	TRANS_XXd0_chr1_minus_NR14	-	TRUE	promoter	TRUE	ENSMUSG00000045210.8	protein_coding	protein-coding
chr1	9740200	9741019	TRANS_XXd0_chr1_plus_NR12	+	FALSE	enhancer	FALSE	.	.	eRNA
chr1	9748580	9791399	TRANS_XXd0_chr1_plus_NR13	+	TRUE	promoter	FALSE	ENSMUSG00000097893.8	antisense	uaRNA
chr1	9908660	9946479	TRANS_XXd0_chr1_plus_NR14	+	TRUE	promoter	TRUE	ENSMUSG00000046101.16	protein_coding	protein-coding
chr1	9919400	9944109	TRANS_XXd0_chr1_minus_NR15	-	TRUE	promoter	FALSE	ENSMUSG00000098234.7	lincRNA	genic lncRNA
chr1	9954620	9955289	TRANS_XXd0_chr1_minus_NR16	-	FALSE	promoter	FALSE	.	.	intragenic lncRNA
chr1	10014500	10038139	TRANS_XXd0_chr1_minus_NR17	-	TRUE	promoter	FALSE	ENSMUSG00000025917.9	protein_coding	protein-coding
chr1	10032020	10033399	TRANS_XXd0_chr1_plus_NR15	+	FALSE	promoter	FALSE	.	.	genic lncRNA
chr1	10038010	10140289	TRANS_XXd0_chr1_plus_NR16	+	TRUE	promoter	FALSE	ENSMUSG00000056763.16	protein_coding	protein-coding
chr1	10038400	10039599	TRANS_XXd0_chr1_minus_NR18	-	FALSE	promoter	FALSE	.	.	genic lncRNA
chr1	10127010	10232909	TRANS_XXd0_chr1_minus_NR19	-	FALSE	promoter	FALSE	.	.	genic lncRNA
chr1	10283650	10285799	TRANS_XXd0_chr1_minus_NR20	-	FALSE	promoter	FALSE	.	.	intragenic lncRNA
chr1	10875160	10880119	TRANS_XXd0_chr1_minus_NR21	-	FALSE	promoter	FALSE	.	.	intragenic lncRNA
chr1	10880200	10880599	TRANS_XXd0_chr1_minus_NR22	-	FALSE	promoter	FALSE	.	.	intragenic lncRNA
chr1	10993500	11303109	TRANS_XXd0_chr1_plus_NR17	+	TRUE	FALSE	TRUE	ENSMUSG00000048960.13	protein_coding	protein-coding
chr1	11277000	11278199	TRANS_XXd0_chr1_minus_NR23	-	FALSE	promoter	FALSE	.	.	genic lncRNA
chr1	11414200	11965399	TRANS_XXd0_chr1_plus_NR18	+	TRUE	promoter	TRUE	ENSMUSG00000057715.13	protein_coding	protein-coding
chr1	11465600	11467149	TRANS_XXd0_chr1_minus_NR24	-	FALSE	promoter	FALSE	.	.	genic lncRNA
chr1	12692330	12863799	TRANS_XXd0_chr1_plus_NR19	+	TRUE	promoter	FALSE	ENSMUSG00000016918.15	protein_coding	protein-coding
chr1	12732420	12733079	TRANS_XXd0_chr1_minus_NR25	-	FALSE	promoter	FALSE	.	.	genic lncRNA
chr1	12809640	12811659	TRANS_XXd0_chr1_minus_NR26	-	FALSE	promoter	FALSE	.	.	genic lncRNA
chr1	12864200	12992759	TRANS_XXd0_chr1_minus_NR27	-	TRUE	promoter	FALSE	ENSMUSG00000025938.16	protein_coding	protein-coding
chr1	13003220	13015369	TRANS_XXd0_chr1_minus_NR28	-	FALSE	promoter	FALSE	.	.	intragenic lncRNA
chr1	13055470	13060099	TRANS_XXd0_chr1_minus_NR29	-	TRUE	promoter	FALSE	ENSMUSG00000104518.1	TEC	intragenic lncRNA
chr1	13067940	13096309	TRANS_XXd0_chr1_minus_NR30	-	FALSE	promoter	FALSE	.	.	intragenic lncRNA
chr1	13374070	13376729	TRANS_XXd0_chr1_plus_NR20	+	FALSE	promoter	FALSE	.	.	intragenic lncRNA
chr1	13374400	13374559	TRANS_XXd0_chr1_minus_NR31	-	FALSE	promoter	TRUE	.	.	intragenic lncRNA
chr1	13562060	13589879	TRANS_XXd0_chr1_minus_NR32	-	TRUE	promoter	FALSE	ENSMUSG00000025935.10	protein_coding	protein-coding
chr1	13613130	13660529	TRANS_XXd0_chr1_minus_NR33	-	TRUE	promoter	FALSE	ENSMUSG00000025937.6	protein_coding	protein-coding
chr1	13660400	13662199	TRANS_XXd0_chr1_plus_NR21	+	FALSE	promoter	FALSE	.	.	uaRNA
chr1	14166340	14310029	TRANS_XXd0_chr1_minus_NR34	-	TRUE	promoter	TRUE	ENSMUSG00000025932.14	protein_coding	protein-coding
chr1	14312000	14312669	TRANS_XXd0_chr1_minus_NR35	-	FALSE	promoter	FALSE	.	.	intragenic lncRNA
chr1	14630350	14631969	TRANS_XXd0_chr1_minus_NR36	-	FALSE	promoter	FALSE	.	.	intragenic lncRNA
chr1	14632020	14633199	TRANS_XXd0_chr1_plus_NR22	+	FALSE	promoter	FALSE	.	.	intragenic lncRNA
chr1	14743460	14745799	TRANS_XXd0_chr1_plus_NR23	+	FALSE	promoter	FALSE	.	.	intragenic lncRNA
chr1	14755440	14775799	TRANS_XXd0_chr1_plus_NR24	+	TRUE	promoter	FALSE	ENSMUSG00000054493.2	antisense	intragenic lncRNA
chr1	15790920	15791779	TRANS_XXd0_chr1_minus_NR37	-	FALSE	promoter	FALSE	.	.	intragenic lncRNA
chr1	15802960	15806319	TRANS_XXd0_chr1_minus_NR38	-	FALSE	promoter	FALSE	.	.	genic lncRNA
chr1	15805650	15867629	TRANS_XXd0_chr1_plus_NR25	+	TRUE	promoter	FALSE	ENSMUSG00000025925.14	protein_coding	protein-coding
chr1	16090360	16104389	TRANS_XXd0_chr1_minus_NR39	-	TRUE	promoter	FALSE	ENSMUSG00000043716.13	protein_coding	protein-coding
chr1	16104790	16138299	TRANS_XXd0_chr1_plus_NR26	+	FALSE	promoter	FALSE	.	.	uaRNA
chr1	16104800	16105599	TRANS_XXd0_chr1_minus_NR40	-	FALSE	promoter	FALSE	.	.	intragenic lncRNA
chr1	16537820	16619279	TRANS_XXd0_chr1_minus_NR41	-	TRUE	promoter	TRUE	ENSMUSG00000025939.19	protein_coding	protein-coding
chr1	16600570	16602599	TRANS_XXd0_chr1_plus_NR27	+	FALSE	enhancer	FALSE	.	.	eRNA
chr1	16609860	16610399	TRANS_XXd0_chr1_plus_NR28	+	FALSE	enhancer	FALSE	.	.	eRNA
chr1	16628220	16657029	TRANS_XXd0_chr1_minus_NR42	-	TRUE	promoter	FALSE	ENSMUSG00000079658.9	protein_coding	protein-coding
chr1	16665210	16707999	TRANS_XXd0_chr1_plus_NR29	+	TRUE	promoter	TRUE	ENSMUSG00000025940.6	protein_coding	protein-coding
chr1	16667880	16669069	TRANS_XXd0_chr1_minus_NR43	-	FALSE	promoter	FALSE	.	.	genic lncRNA
chr1	16683000	16688919	TRANS_XXd0_chr1_minus_NR44	-	FALSE	promoter	TRUE	.	.	genic lncRNA
chr1	17206620	17207259	TRANS_XXd0_chr1_minus_NR45	-	FALSE	promoter	FALSE	.	.	intragenic lncRNA
chr1	20776050	20820269	TRANS_XXd0_chr1_minus_NR46	-	TRUE	promoter	FALSE	ENSMUSG00000041859.10	protein_coding	protein-coding
chr1	20890580	20943469	TRANS_XXd0_chr1_plus_NR30	+	FALSE	promoter	TRUE	.	.	intragenic lncRNA
chr1	20950600	20951569	TRANS_XXd0_chr1_minus_NR47	-	FALSE	promoter	FALSE	.	.	intragenic lncRNA
chr1	20988300	21079219	TRANS_XXd0_chr1_minus_NR48	-	TRUE	promoter	FALSE	ENSMUSG00000041779.5	protein_coding	protein-coding
chr1	21079460	21081129	TRANS_XXd0_chr1_plus_NR31	+	FALSE	promoter	FALSE	.	.	uaRNA
chr1	21166430	21172979	TRANS_XXd0_chr1_plus_NR32	+	FALSE	promoter	FALSE	.	.	intragenic lncRNA
chr1	21218600	21233499	TRANS_XXd0_chr1_plus_NR33	+	TRUE	FALSE	TRUE	ENSMUSG00000025933.15	protein_coding	protein-coding
chr1	22375930	22376289	TRANS_XXd0_chr1_plus_NR34	+	FALSE	enhancer	FALSE	.	.	eRNA
chr1	22428310	22429999	TRANS_XXd0_chr1_plus_NR35	+	FALSE	enhancer	FALSE	.	.	eRNA
chr1	22512380	22513199	TRANS_XXd0_chr1_plus_NR36	+	FALSE	promoter	FALSE	.	.	intragenic lncRNA
chr1	23256350	23295689	TRANS_XXd0_chr1_plus_NR37	+	FALSE	promoter	FALSE	.	.	intragenic lncRNA
chr1	23832180	23922299	TRANS_XXd0_chr1_minus_NR49	-	TRUE	FALSE	TRUE	ENSMUSG00000026155.13	protein_coding	protein-coding
chr1	23995720	24005979	TRANS_XXd0_chr1_minus_NR50	-	TRUE	enhancer	FALSE	ENSMUSG00000026154.4	protein_coding	protein-coding
chr1	24007090	24100299	TRANS_XXd0_chr1_minus_NR51	-	TRUE	promoter	FALSE	ENSMUSG00000026153.15	protein_coding	protein-coding
chr1	24100570	24102599	TRANS_XXd0_chr1_plus_NR38	+	FALSE	promoter	FALSE	.	.	uaRNA
chr1	24678710	24772329	TRANS_XXd0_chr1_plus_NR39	+	TRUE	promoter	TRUE	ENSMUSG00000073725.8	protein_coding	protein-coding
chr1	28580310	28580749	TRANS_XXd0_chr1_minus_NR52	-	TRUE	FALSE	FALSE	ENSMUSG00000086240.4	processed_pseudogene	intragenic lncRNA
chr1	30873980	30884399	TRANS_XXd0_chr1_plus_NR40	+	FALSE	promoter	FALSE	.	.	intragenic lncRNA
chr1	30935340	30949579	TRANS_XXd0_chr1_minus_NR53	-	TRUE	promoter	TRUE	ENSMUSG00000117310.2	protein_coding	protein-coding
chr1	30949870	30952179	TRANS_XXd0_chr1_plus_NR41	+	FALSE	promoter	FALSE	.	.	uaRNA
chr1	33571090	33616969	TRANS_XXd0_chr1_minus_NR54	-	TRUE	FALSE	FALSE	ENSMUSG00000102714.1	TEC	intragenic lncRNA
chr1	33617500	33670179	TRANS_XXd0_chr1_minus_NR55	-	TRUE	promoter	FALSE	ENSMUSG00000026134.11	protein_coding	protein-coding
chr1	33638040	33638969	TRANS_XXd0_chr1_plus_NR42	+	FALSE	promoter	FALSE	.	.	genic lncRNA
chr1	33669830	33671359	TRANS_XXd0_chr1_plus_NR43	+	TRUE	promoter	FALSE	ENSMUSG00000103746.1	TEC	uaRNA
chr1	33680630	33681999	TRANS_XXd0_chr1_plus_NR44	+	FALSE	promoter	FALSE	.	.	intragenic lncRNA
chr1	33719920	33747639	TRANS_XXd0_chr1_plus_NR45	+	TRUE	promoter	FALSE	ENSMUSG00000004768.14	protein_coding	protein-coding
chr1	33744660	33814389	TRANS_XXd0_chr1_minus_NR56	-	TRUE	promoter	FALSE	ENSMUSG00000042197.13	protein_coding	protein-coding
chr1	33814630	33816759	TRANS_XXd0_chr1_plus_NR46	+	FALSE	promoter	FALSE	.	.	uaRNA
chr1	33903730	33904159	TRANS_XXd0_chr1_plus_NR47	+	FALSE	promoter	FALSE	.	.	intragenic lncRNA
chr1	33908270	34310759	TRANS_XXd0_chr1_plus_NR48	+	TRUE	FALSE	TRUE	ENSMUSG00000026131.20	protein_coding	protein-coding
chr1	33944470	33945099	TRANS_XXd0_chr1_minus_NR57	-	FALSE	promoter	FALSE	.	.	genic lncRNA
chr1	34076140	34077339	TRANS_XXd0_chr1_minus_NR58	-	FALSE	promoter	FALSE	.	.	genic lncRNA
chr1	34100800	34107519	TRANS_XXd0_chr1_minus_NR59	-	FALSE	promoter	FALSE	.	.	genic lncRNA
chr1	34110200	34111399	TRANS_XXd0_chr1_minus_NR60	-	FALSE	promoter	FALSE	.	.	genic lncRNA
chr1	34424710	34433279	TRANS_XXd0_chr1_minus_NR61	-	TRUE	promoter	FALSE	ENSMUSG00000102336.1	lincRNA	intragenic lncRNA
chr1	34434770	34439359	TRANS_XXd0_chr1_minus_NR62	-	TRUE	promoter	FALSE	ENSMUSG00000042111.9	protein_coding	protein-coding
chr1	34439520	34459359	TRANS_XXd0_chr1_plus_NR49	+	TRUE	promoter	FALSE	ENSMUSG00000026127.13	protein_coding	protein-coding
chr1	34793650	34842939	TRANS_XXd0_chr1_minus_NR63	-	TRUE	promoter	FALSE	ENSMUSG00000037503.12	protein_coding	protein-coding
chr1	34842800	34844739	TRANS_XXd0_chr1_plus_NR50	+	FALSE	promoter	FALSE	.	.	uaRNA
chr1	34849960	34879629	TRANS_XXd0_chr1_plus_NR51	+	TRUE	FALSE	TRUE	ENSMUSG00000026123.11	protein_coding	protein-coding
chr1	35740440	35750249	TRANS_XXd0_chr1_minus_NR64	-	FALSE	promoter	FALSE	.	.	intragenic lncRNA
chr1	35841990	35842599	TRANS_XXd0_chr1_plus_NR52	+	FALSE	promoter	FALSE	.	.	intragenic lncRNA
chr1	35849660	35850839	TRANS_XXd0_chr1_minus_NR65	-	FALSE	promoter	FALSE	.	.	intragenic lncRNA
chr1	35850430	35851399	TRANS_XXd0_chr1_plus_NR53	+	FALSE	promoter	FALSE	.	.	intragenic lncRNA
chr1	35880660	35881709	TRANS_XXd0_chr1_minus_NR66	-	FALSE	promoter	FALSE	.	.	intragenic lncRNA
chr1	35941790	35959569	TRANS_XXd0_chr1_plus_NR54	+	FALSE	promoter	FALSE	.	.	intragenic lncRNA
chr1	35973700	35974599	TRANS_XXd0_chr1_plus_NR55	+	FALSE	promoter	FALSE	.	.	intragenic lncRNA
chr1	36013970	36017199	TRANS_XXd0_chr1_plus_NR56	+	FALSE	promoter	FALSE	.	.	intragenic lncRNA
chr1	36017410	36025399	TRANS_XXd0_chr1_plus_NR57	+	FALSE	promoter	FALSE	.	.	intragenic lncRNA
chr1	36030250	36032499	TRANS_XXd0_chr1_plus_NR58	+	FALSE	promoter	FALSE	.	.	intragenic lncRNA
chr1	36050910	36063139	TRANS_XXd0_chr1_minus_NR67	-	FALSE	promoter	FALSE	.	.	intragenic lncRNA
chr1	36054860	36056399	TRANS_XXd0_chr1_plus_NR59	+	FALSE	promoter	FALSE	.	.	intragenic lncRNA
chr1	36063450	36068199	TRANS_XXd0_chr1_minus_NR68	-	FALSE	promoter	FALSE	.	.	intragenic lncRNA
chr1	36068620	36108439	TRANS_XXd0_chr1_plus_NR60	+	TRUE	promoter	TRUE	ENSMUSG00000045216.7	protein_coding	protein-coding
chr1	36135810	36244289	TRANS_XXd0_chr1_minus_NR69	-	TRUE	FALSE	FALSE	ENSMUSG00000037470.14	protein_coding	protein-coding
chr1	36307780	36322369	TRANS_XXd0_chr1_plus_NR61	+	TRUE	promoter	TRUE	ENSMUSG00000037447.16	protein_coding	protein-coding
chr1	36322600	36369129	TRANS_XXd0_chr1_minus_NR70	-	TRUE	promoter	FALSE	ENSMUSG00000010453.12	protein_coding	protein-coding
chr1	36413440	36445169	TRANS_XXd0_chr1_minus_NR71	-	TRUE	promoter	TRUE	ENSMUSG00000001143.13	protein_coding	protein-coding
chr1	36471730	36509939	TRANS_XXd0_chr1_plus_NR62	+	TRUE	promoter	TRUE	ENSMUSG00000037408.10	protein_coding	protein-coding
chr1	36511900	36534269	TRANS_XXd0_chr1_plus_NR63	+	TRUE	promoter	FALSE	ENSMUSG00000001138.13	protein_coding	protein-coding
chr1	36526610	36547209	TRANS_XXd0_chr1_minus_NR72	-	TRUE	promoter	FALSE	ENSMUSG00000079610.9	protein_coding	protein-coding
chr1	36536800	36537479	TRANS_XXd0_chr1_plus_NR64	+	FALSE	enhancer	FALSE	.	.	eRNA
chr1	36559170	36683139	TRANS_XXd0_chr1_minus_NR73	-	TRUE	promoter	FALSE	ENSMUSG00000046337.17	protein_coding	protein-coding
chr1	36596200	36596759	TRANS_XXd0_chr1_plus_NR65	+	FALSE	promoter	FALSE	.	.	genic lncRNA
chr1	36683200	36690529	TRANS_XXd0_chr1_plus_NR66	+	FALSE	promoter	FALSE	.	.	uaRNA
chr1	36691540	36697779	TRANS_XXd0_chr1_plus_NR67	+	TRUE	promoter	FALSE	ENSMUSG00000061518.11	protein_coding	protein-coding
chr1	36697000	36709969	TRANS_XXd0_chr1_minus_NR74	-	TRUE	promoter	FALSE	ENSMUSG00000037351.9	protein_coding	protein-coding
chr1	36769800	36771209	TRANS_XXd0_chr1_minus_NR75	-	FALSE	promoter	FALSE	.	.	intragenic lncRNA
chr1	36803080	36943809	TRANS_XXd0_chr1_minus_NR76	-	FALSE	promoter	FALSE	.	.	intragenic lncRNA
chr1	36939740	36942469	TRANS_XXd0_chr1_plus_NR68	+	FALSE	promoter	FALSE	.	.	intragenic lncRNA
chr1	36976820	36985939	TRANS_XXd0_chr1_minus_NR77	-	FALSE	promoter	TRUE	.	.	intragenic lncRNA
chr1	36982790	36991489	TRANS_XXd0_chr1_plus_NR69	+	FALSE	promoter	FALSE	.	.	intragenic lncRNA
chr1	36986000	36988589	TRANS_XXd0_chr1_minus_NR78	-	FALSE	promoter	FALSE	.	.	intragenic lncRNA
chr1	37003350	37010249	TRANS_XXd0_chr1_minus_NR79	-	FALSE	promoter	FALSE	.	.	intragenic lncRNA
chr1	37076870	37078309	TRANS_XXd0_chr1_minus_NR80	-	FALSE	promoter	FALSE	.	.	intragenic lncRNA
chr1	37097880	37101779	TRANS_XXd0_chr1_minus_NR81	-	FALSE	promoter	FALSE	.	.	genic lncRNA
chr1	37100640	37184999	TRANS_XXd0_chr1_plus_NR70	+	TRUE	promoter	TRUE	ENSMUSG00000050122.19	protein_coding	protein-coding
chr1	37402470	37430039	TRANS_XXd0_chr1_minus_NR82	-	TRUE	promoter	FALSE	ENSMUSG00000026112.7	protein_coding	protein-coding
chr1	37430170	37443859	TRANS_XXd0_chr1_plus_NR71	+	TRUE	promoter	FALSE	ENSMUSG00000026111.15	protein_coding	protein-coding
chr1	37789870	37865079	TRANS_XXd0_chr1_minus_NR83	-	TRUE	promoter	TRUE	ENSMUSG00000060771.15	protein_coding	protein-coding
chr1	37865200	37866559	TRANS_XXd0_chr1_plus_NR72	+	TRUE	promoter	FALSE	ENSMUSG00000097268.1	antisense	uaRNA
chr1	37872210	37882509	TRANS_XXd0_chr1_plus_NR73	+	TRUE	promoter	TRUE	ENSMUSG00000037216.5	protein_coding	protein-coding
chr1	37873110	37890379	TRANS_XXd0_chr1_minus_NR84	-	TRUE	promoter	FALSE	ENSMUSG00000026088.15	protein_coding	protein-coding
chr1	37890530	37903989	TRANS_XXd0_chr1_plus_NR74	+	TRUE	promoter	FALSE	ENSMUSG00000026087.11	protein_coding	protein-coding
chr1	37982360	37997229	TRANS_XXd0_chr1_minus_NR85	-	TRUE	promoter	FALSE	ENSMUSG00000058407.12	protein_coding	protein-coding
chr1	37997640	37998199	TRANS_XXd0_chr1_minus_NR86	-	FALSE	promoter	FALSE	.	.	genic lncRNA
chr1	37998110	38068869	TRANS_XXd0_chr1_plus_NR75	+	TRUE	promoter	FALSE	ENSMUSG00000026083.12	protein_coding	protein-coding
chr1	38037660	38129249	TRANS_XXd0_chr1_minus_NR87	-	TRUE	promoter	TRUE	ENSMUSG00000026082.11	protein_coding	protein-coding
chr1	38130250	38131309	TRANS_XXd0_chr1_minus_NR88	-	FALSE	promoter	FALSE	.	.	intragenic lncRNA
chr1	38862200	38898119	TRANS_XXd0_chr1_minus_NR89	-	TRUE	enhancer	FALSE	ENSMUSG00000026080.13	protein_coding	protein-coding
chr1	38986200	38987679	TRANS_XXd0_chr1_minus_NR90	-	FALSE	promoter	FALSE	.	.	intragenic lncRNA
chr1	39244440	39245199	TRANS_XXd0_chr1_minus_NR91	-	FALSE	promoter	FALSE	.	.	intragenic lncRNA
chr1	39365400	39478749	TRANS_XXd0_chr1_minus_NR92	-	TRUE	promoter	TRUE	ENSMUSG00000003134.10	protein_coding	protein-coding
chr1	39367870	39385929	TRANS_XXd0_chr1_plus_NR76	+	TRUE	promoter	FALSE	ENSMUSG00000073702.11	protein_coding	protein-coding
chr1	39478820	39480719	TRANS_XXd0_chr1_plus_NR77	+	FALSE	promoter	FALSE	.	.	uaRNA
chr1	39500200	39535589	TRANS_XXd0_chr1_minus_NR93	-	FALSE	promoter	FALSE	.	.	intragenic lncRNA
chr1	39528750	39535399	TRANS_XXd0_chr1_plus_NR78	+	FALSE	promoter	FALSE	.	.	intragenic lncRNA
chr1	39539050	39576899	TRANS_XXd0_chr1_minus_NR94	-	TRUE	promoter	FALSE	ENSMUSG00000048234.13	protein_coding	protein-coding
chr1	39577200	39578349	TRANS_XXd0_chr1_plus_NR79	+	FALSE	promoter	FALSE	.	.	uaRNA
chr1	39582180	39583199	TRANS_XXd0_chr1_plus_NR80	+	FALSE	promoter	FALSE	.	.	intragenic lncRNA
chr1	39655400	39657099	TRANS_XXd0_chr1_minus_NR95	-	FALSE	promoter	FALSE	.	.	intragenic lncRNA
chr1	39718810	39721859	TRANS_XXd0_chr1_plus_NR81	+	FALSE	promoter	FALSE	.	.	intragenic lncRNA
chr1	39901130	40030819	TRANS_XXd0_chr1_plus_NR82	+	TRUE	promoter	TRUE	ENSMUSG00000026074.15	protein_coding	protein-coding
chr1	42850710	42851399	TRANS_XXd0_chr1_minus_NR96	-	FALSE	promoter	FALSE	.	.	uaRNA
chr1	42851270	42916639	TRANS_XXd0_chr1_plus_NR83	+	TRUE	promoter	FALSE	ENSMUSG00000060679.14	protein_coding	protein-coding
chr1	43045710	43098659	TRANS_XXd0_chr1_minus_NR97	-	TRUE	promoter	FALSE	ENSMUSG00000070939.9	protein_coding	protein-coding
chr1	43092720	43096999	TRANS_XXd0_chr1_plus_NR84	+	TRUE	promoter	FALSE	ENSMUSG00000041878.3	antisense	genic lncRNA
chr1	43098730	43124799	TRANS_XXd0_chr1_plus_NR85	+	TRUE	promoter	FALSE	ENSMUSG00000010290.7	protein_coding	protein-coding
chr1	43445810	43573609	TRANS_XXd0_chr1_plus_NR86	+	TRUE	promoter	FALSE	ENSMUSG00000066877.11	protein_coding	protein-coding
chr1	43483000	43483959	TRANS_XXd0_chr1_minus_NR98	-	FALSE	promoter	FALSE	.	.	genic lncRNA
chr1	43740210	43827779	TRANS_XXd0_chr1_minus_NR99	-	TRUE	promoter	FALSE	ENSMUSG00000057363.12	protein_coding	protein-coding
chr1	43828040	43828859	TRANS_XXd0_chr1_plus_NR87	+	FALSE	promoter	FALSE	.	.	uaRNA
chr1	43924820	43933889	TRANS_XXd0_chr1_minus_NR100	-	FALSE	promoter	FALSE	.	.	intragenic lncRNA
chr1	43934010	44019499	TRANS_XXd0_chr1_plus_NR88	+	TRUE	promoter	TRUE	ENSMUSG00000041763.14	protein_coding	protein-coding
chr1	44076200	44102419	TRANS_XXd0_chr1_minus_NR101	-	TRUE	promoter	TRUE	ENSMUSG00000026049.11	protein_coding	protein-coding
chr1	44103020	44119379	TRANS_XXd0_chr1_minus_NR102	-	FALSE	promoter	FALSE	.	.	genic lncRNA
chr1	44118960	44147789	TRANS_XXd0_chr1_plus_NR89	+	TRUE	promoter	FALSE	ENSMUSG00000041684.11	protein_coding	protein-coding
chr1	44145400	44147739	TRANS_XXd0_chr1_minus_NR103	-	FALSE	promoter	FALSE	.	.	genic lncRNA
chr1	44147890	44183669	TRANS_XXd0_chr1_plus_NR90	+	TRUE	promoter	TRUE	ENSMUSG00000026048.16	protein_coding	protein-coding
chr1	44331440	44331909	TRANS_XXd0_chr1_minus_NR104	-	FALSE	promoter	FALSE	.	.	intragenic lncRNA
chr1	44551590	44795369	TRANS_XXd0_chr1_plus_NR91	+	TRUE	promoter	TRUE	ENSMUSG00000056870.9	protein_coding	protein-coding
chr1	45795490	45834229	TRANS_XXd0_chr1_plus_NR92	+	TRUE	promoter	FALSE	ENSMUSG00000025995.16	protein_coding	protein-coding
chr1	45857180	45857699	TRANS_XXd0_chr1_minus_NR105	-	TRUE	FALSE	FALSE	ENSMUSG00000084817.3	processed_pseudogene	intragenic lncRNA
chr1	46853670	46855179	TRANS_XXd0_chr1_plus_NR93	+	FALSE	promoter	FALSE	.	.	intragenic lncRNA
chr1	51464650	51478389	TRANS_XXd0_chr1_minus_NR106	-	TRUE	promoter	FALSE	ENSMUSG00000026107.11	protein_coding	protein-coding
chr1	51478600	51481399	TRANS_XXd0_chr1_plus_NR94	+	FALSE	promoter	FALSE	.	.	uaRNA
chr1	51622420	51624699	TRANS_XXd0_chr1_minus_NR107	-	FALSE	promoter	FALSE	.	.	intragenic lncRNA
chr1	51731140	51915969	TRANS_XXd0_chr1_minus_NR108	-	TRUE	promoter	FALSE	ENSMUSG00000018417.14	protein_coding	protein-coding
chr1	52111800	52113749	TRANS_XXd0_chr1_minus_NR109	-	TRUE	promoter	FALSE	ENSMUSG00000109599.1	lincRNA	intragenic lncRNA
chr1	52118600	52119359	TRANS_XXd0_chr1_minus_NR110	-	FALSE	promoter	FALSE	.	.	uaRNA
chr1	52119490	52171419	TRANS_XXd0_chr1_plus_NR95	+	TRUE	promoter	FALSE	ENSMUSG00000026104.14	protein_coding	protein-coding
chr1	52161140	52232779	TRANS_XXd0_chr1_minus_NR111	-	TRUE	promoter	FALSE	ENSMUSG00000026103.14	protein_coding	protein-coding
chr1	52630730	52655459	TRANS_XXd0_chr1_plus_NR96	+	TRUE	promoter	TRUE	ENSMUSG00000043015.15	protein_coding	protein-coding
chr1	52845060	52924079	TRANS_XXd0_chr1_plus_NR97	+	TRUE	promoter	FALSE	ENSMUSG00000041426.12	protein_coding	protein-coding
chr1	53137620	53297029	TRANS_XXd0_chr1_minus_NR112	-	TRUE	promoter	FALSE	ENSMUSG00000026098.13	protein_coding	protein-coding
chr1	53297120	53327399	TRANS_XXd0_chr1_plus_NR98	+	TRUE	promoter	FALSE	ENSMUSG00000026097.9,ENSMUSG00000100679.1	protein_coding	protein-coding
chr1	53330800	53352699	TRANS_XXd0_chr1_minus_NR113	-	TRUE	promoter	TRUE	ENSMUSG00000099913.1	protein_coding	protein-coding
chr1	53733170	53785189	TRANS_XXd0_chr1_minus_NR114	-	TRUE	promoter	TRUE	ENSMUSG00000026094.14	protein_coding	protein-coding
chr1	53746220	53753959	TRANS_XXd0_chr1_plus_NR99	+	FALSE	promoter	FALSE	.	.	genic lncRNA
chr1	54250790	54365999	TRANS_XXd0_chr1_plus_NR100	+	TRUE	promoter	TRUE	ENSMUSG00000025983.11	protein_coding	protein-coding
chr1	54393760	54438999	TRANS_XXd0_chr1_minus_NR115	-	TRUE	promoter	TRUE	ENSMUSG00000041303.7	protein_coding	protein-coding
chr1	54465010	54557699	TRANS_XXd0_chr1_minus_NR116	-	TRUE	promoter	FALSE	ENSMUSG00000073678.4	protein_coding	protein-coding
chr1	54584900	54585649	TRANS_XXd0_chr1_minus_NR117	-	FALSE	promoter	FALSE	.	.	intragenic lncRNA
chr1	54975140	55027469	TRANS_XXd0_chr1_minus_NR118	-	TRUE	promoter	FALSE	ENSMUSG00000025982.13	protein_coding	protein-coding
chr1	55027600	55029919	TRANS_XXd0_chr1_plus_NR101	+	FALSE	promoter	FALSE	.	.	uaRNA
chr1	55052860	55077309	TRANS_XXd0_chr1_plus_NR102	+	TRUE	promoter	FALSE	ENSMUSG00000025981.13	protein_coding	protein-coding
chr1	55071970	55087849	TRANS_XXd0_chr1_minus_NR119	-	TRUE	promoter	FALSE	ENSMUSG00000025980.14	protein_coding	protein-coding
chr1	55088320	55097259	TRANS_XXd0_chr1_plus_NR103	+	TRUE	promoter	TRUE	ENSMUSG00000073676.4	protein_coding	protein-coding
chr1	55108920	55112199	TRANS_XXd0_chr1_plus_NR104	+	FALSE	promoter	FALSE	.	.	intragenic lncRNA
chr1	55111120	55131199	TRANS_XXd0_chr1_minus_NR120	-	FALSE	promoter	TRUE	.	.	intragenic lncRNA
chr1	55131200	55131879	TRANS_XXd0_chr1_minus_NR121	-	FALSE	promoter	FALSE	.	.	genic lncRNA
chr1	55131260	55171409	TRANS_XXd0_chr1_plus_NR105	+	TRUE	promoter	FALSE	ENSMUSG00000025979.13	protein_coding	protein-coding
chr1	55157200	55159339	TRANS_XXd0_chr1_minus_NR122	-	FALSE	enhancer	FALSE	.	.	eRNA
chr1	55232620	55235529	TRANS_XXd0_chr1_minus_NR123	-	FALSE	promoter	FALSE	.	.	intragenic lncRNA
chr1	55236150	55237459	TRANS_XXd0_chr1_minus_NR124	-	FALSE	promoter	FALSE	.	.	uaRNA
chr1	55237220	55261759	TRANS_XXd0_chr1_plus_NR106	+	TRUE	promoter	FALSE	ENSMUSG00000046994.9	protein_coding	protein-coding
chr1	55279320	55280999	TRANS_XXd0_chr1_plus_NR107	+	FALSE	promoter	FALSE	.	.	intragenic lncRNA
chr1	55335400	55335879	TRANS_XXd0_chr1_plus_NR108	+	TRUE	FALSE	FALSE	ENSMUSG00000100215.1	processed_pseudogene	intragenic lncRNA
chr1	55444300	55445069	TRANS_XXd0_chr1_minus_NR125	-	TRUE	FALSE	FALSE	ENSMUSG00000100309.1	processed_pseudogene	intragenic lncRNA
chr1	55487020	55487529	TRANS_XXd0_chr1_minus_NR126	-	FALSE	promoter	FALSE	.	.	intragenic lncRNA
chr1	56955820	56956519	TRANS_XXd0_chr1_plus_NR109	+	FALSE	promoter	FALSE	.	.	intragenic lncRNA
chr1	57345150	57377559	TRANS_XXd0_chr1_minus_NR127	-	TRUE	promoter	FALSE	ENSMUSG00000097519.2	lincRNA	intragenic lncRNA
chr1	57377640	57397979	TRANS_XXd0_chr1_plus_NR110	+	TRUE	promoter	FALSE	ENSMUSG00000038323.3	protein_coding	protein-coding
chr1	57378310	57406479	TRANS_XXd0_chr1_minus_NR128	-	TRUE	promoter	FALSE	ENSMUSG00000048495.16	protein_coding	protein-coding
chr1	57406740	57418119	TRANS_XXd0_chr1_plus_NR111	+	TRUE	promoter	FALSE	ENSMUSG00000025971.6	protein_coding	protein-coding
chr1	57607220	57607969	TRANS_XXd0_chr1_plus_NR112	+	FALSE	promoter	FALSE	.	.	intragenic lncRNA
chr1	57608840	57612299	TRANS_XXd0_chr1_minus_NR129	-	FALSE	promoter	FALSE	.	.	intragenic lncRNA
chr1	57950460	57970119	TRANS_XXd0_chr1_minus_NR130	-	TRUE	promoter	FALSE	ENSMUSG00000054770.16	protein_coding	protein-coding
chr1	57970000	57970719	TRANS_XXd0_chr1_plus_NR113	+	FALSE	promoter	FALSE	.	.	uaRNA
chr1	57996020	58033799	TRANS_XXd0_chr1_plus_NR114	+	TRUE	promoter	TRUE	ENSMUSG00000026039.9	protein_coding	protein-coding
chr1	58350490	58362469	TRANS_XXd0_chr1_minus_NR131	-	FALSE	promoter	FALSE	.	.	intragenic lncRNA
chr1	58381050	58393019	TRANS_XXd0_chr1_minus_NR132	-	FALSE	promoter	TRUE	.	.	intragenic lncRNA
chr1	58393140	58412479	TRANS_XXd0_chr1_plus_NR115	+	TRUE	promoter	FALSE	ENSMUSG00000051223.14	protein_coding	protein-coding
chr1	58406910	58445479	TRANS_XXd0_chr1_minus_NR133	-	TRUE	promoter	FALSE	ENSMUSG00000026035.15	protein_coding	protein-coding
chr1	58435200	58435799	TRANS_XXd0_chr1_plus_NR116	+	FALSE	enhancer	FALSE	.	.	eRNA
chr1	58445520	58471799	TRANS_XXd0_chr1_plus_NR117	+	TRUE	promoter	FALSE	ENSMUSG00000026036.17	protein_coding	protein-coding
chr1	58452200	58453199	TRANS_XXd0_chr1_minus_NR134	-	FALSE	enhancer	FALSE	.	.	eRNA
chr1	58456040	58504959	TRANS_XXd0_chr1_minus_NR135	-	TRUE	promoter	FALSE	ENSMUSG00000026037.14	protein_coding	protein-coding
chr1	58505140	58522909	TRANS_XXd0_chr1_plus_NR118	+	TRUE	promoter	FALSE	ENSMUSG00000085054.2	lincRNA	uaRNA
chr1	58517910	58586239	TRANS_XXd0_chr1_minus_NR136	-	TRUE	promoter	FALSE	ENSMUSG00000038174.14	protein_coding	protein-coding
chr1	58586420	58597729	TRANS_XXd0_chr1_plus_NR119	+	TRUE	promoter	FALSE	ENSMUSG00000026032.8	protein_coding	protein-coding
chr1	58758110	58769159	TRANS_XXd0_chr1_minus_NR137	-	FALSE	promoter	FALSE	.	.	intragenic lncRNA
chr1	58895390	58973449	TRANS_XXd0_chr1_minus_NR138	-	TRUE	promoter	FALSE	ENSMUSG00000026028.12	protein_coding	protein-coding
chr1	58973550	58997969	TRANS_XXd0_chr1_plus_NR120	+	TRUE	promoter	FALSE	ENSMUSG00000026027.13	protein_coding	protein-coding
chr1	59099800	59120099	TRANS_XXd0_chr1_minus_NR139	-	TRUE	promoter	TRUE	ENSMUSG00000038079.14	protein_coding	protein-coding
chr1	59119870	59121959	TRANS_XXd0_chr1_plus_NR121	+	TRUE	promoter	TRUE	ENSMUSG00000097573.2	antisense	uaRNA
chr1	59154680	59237199	TRANS_XXd0_chr1_minus_NR140	-	TRUE	promoter	FALSE	ENSMUSG00000026024.14	protein_coding	protein-coding
chr1	59482140	59491789	TRANS_XXd0_chr1_plus_NR122	+	FALSE	promoter	FALSE	.	.	intragenic lncRNA
chr1	59587050	59670809	TRANS_XXd0_chr1_minus_NR141	-	TRUE	promoter	FALSE	ENSMUSG00000026021.15	protein_coding	protein-coding
chr1	59670850	59681399	TRANS_XXd0_chr1_plus_NR123	+	FALSE	promoter	FALSE	.	.	uaRNA
chr1	59682800	59684819	TRANS_XXd0_chr1_minus_NR142	-	FALSE	promoter	FALSE	.	.	intragenic lncRNA
chr1	59684970	59733499	TRANS_XXd0_chr1_plus_NR124	+	TRUE	promoter	TRUE	ENSMUSG00000026020.9	protein_coding	protein-coding
chr1	59695360	59697769	TRANS_XXd0_chr1_minus_NR143	-	FALSE	promoter	FALSE	.	.	genic lncRNA
chr1	59759050	59763549	TRANS_XXd0_chr1_minus_NR144	-	FALSE	promoter	FALSE	.	.	genic lncRNA
chr1	59763450	59887889	TRANS_XXd0_chr1_plus_NR125	+	TRUE	promoter	TRUE	ENSMUSG00000067336.6	protein_coding	protein-coding
chr1	59913030	60001859	TRANS_XXd0_chr1_plus_NR126	+	FALSE	promoter	FALSE	.	.	genic lncRNA
chr1	59989430	60042979	TRANS_XXd0_chr1_minus_NR145	-	TRUE	promoter	TRUE	ENSMUSG00000026018.12	protein_coding	protein-coding
chr1	60043210	60045799	TRANS_XXd0_chr1_plus_NR127	+	FALSE	promoter	FALSE	.	.	uaRNA
chr1	60062600	60098179	TRANS_XXd0_chr1_minus_NR146	-	TRUE	promoter	FALSE	ENSMUSG00000026019.15	protein_coding	protein-coding
chr1	60179400	60180429	TRANS_XXd0_chr1_minus_NR147	-	FALSE	promoter	FALSE	.	.	uaRNA
chr1	60180600	60394289	TRANS_XXd0_chr1_plus_NR128	+	TRUE	promoter	TRUE	ENSMUSG00000073664.11	protein_coding	protein-coding
chr1	60340460	60343529	TRANS_XXd0_chr1_minus_NR148	-	FALSE	promoter	FALSE	.	.	genic lncRNA
chr1	60407840	60409469	TRANS_XXd0_chr1_minus_NR149	-	FALSE	promoter	FALSE	.	.	intragenic lncRNA
chr1	60409630	60488289	TRANS_XXd0_chr1_plus_NR129	+	TRUE	promoter	FALSE	ENSMUSG00000026782.15	protein_coding	protein-coding
chr1	60445370	60566669	TRANS_XXd0_chr1_minus_NR150	-	TRUE	promoter	TRUE	ENSMUSG00000026014.15	protein_coding	protein-coding
chr1	60567000	60568599	TRANS_XXd0_chr1_plus_NR130	+	FALSE	promoter	FALSE	.	.	uaRNA
chr1	60703930	60705699	TRANS_XXd0_chr1_plus_NR131	+	TRUE	FALSE	TRUE	ENSMUSG00000101188.1	processed_pseudogene	intragenic lncRNA
chr1	60778930	60801799	TRANS_XXd0_chr1_plus_NR132	+	TRUE	promoter	FALSE	ENSMUSG00000085965.1	lincRNA	intragenic lncRNA
chr1	60832950	60833999	TRANS_XXd0_chr1_plus_NR133	+	FALSE	promoter	FALSE	.	.	intragenic lncRNA
chr1	60851160	60856779	TRANS_XXd0_chr1_plus_NR134	+	FALSE	promoter	FALSE	.	.	intragenic lncRNA
chr1	60855700	60856319	TRANS_XXd0_chr1_minus_NR151	-	FALSE	promoter	FALSE	.	.	intragenic lncRNA
chr1	60857600	60860549	TRANS_XXd0_chr1_plus_NR135	+	FALSE	promoter	FALSE	.	.	intragenic lncRNA
chr1	62664400	62665399	TRANS_XXd0_chr1_minus_NR152	-	FALSE	promoter	FALSE	.	.	intragenic lncRNA
chr1	62702200	62703599	TRANS_XXd0_chr1_minus_NR153	-	FALSE	promoter	FALSE	.	.	uaRNA
chr1	62703340	62820209	TRANS_XXd0_chr1_plus_NR136	+	TRUE	promoter	FALSE	ENSMUSG00000025969.15	protein_coding	protein-coding
chr1	62764060	62784099	TRANS_XXd0_chr1_minus_NR154	-	FALSE	promoter	FALSE	.	.	genic lncRNA
chr1	63112600	63114179	TRANS_XXd0_chr1_plus_NR137	+	FALSE	promoter	FALSE	.	.	intragenic lncRNA
chr1	63114420	63162819	TRANS_XXd0_chr1_plus_NR138	+	TRUE	promoter	TRUE	ENSMUSG00000084799.7	lincRNA	genic lncRNA
chr1	63130240	63176799	TRANS_XXd0_chr1_minus_NR155	-	TRUE	promoter	FALSE	ENSMUSG00000025968.16	protein_coding	protein-coding
chr1	63177140	63187639	TRANS_XXd0_chr1_plus_NR139	+	TRUE	promoter	FALSE	ENSMUSG00000025967.16	protein_coding	protein-coding
chr1	63200250	63317819	TRANS_XXd0_chr1_plus_NR140	+	TRUE	promoter	FALSE	ENSMUSG00000086730.2	processed_transcript	intragenic lncRNA
chr1	63242660	63243879	TRANS_XXd0_chr1_minus_NR156	-	FALSE	promoter	FALSE	.	.	intragenic lncRNA
chr1	63246030	63247259	TRANS_XXd0_chr1_minus_NR157	-	FALSE	promoter	FALSE	.	.	intragenic lncRNA
chr1	63730640	63761849	TRANS_XXd0_chr1_plus_NR141	+	TRUE	promoter	TRUE	ENSMUSG00000025962.15	protein_coding	protein-coding
chr1	64025550	64122329	TRANS_XXd0_chr1_minus_NR158	-	TRUE	promoter	FALSE	ENSMUSG00000025959.13	protein_coding	protein-coding
chr1	64121860	64123829	TRANS_XXd0_chr1_plus_NR142	+	FALSE	promoter	FALSE	.	.	uaRNA
chr1	64486340	64487589	TRANS_XXd0_chr1_plus_NR143	+	FALSE	promoter	FALSE	.	.	intragenic lncRNA
chr1	64532800	64611329	TRANS_XXd0_chr1_plus_NR144	+	TRUE	promoter	TRUE	ENSMUSG00000025958.14	protein_coding	protein-coding
chr1	64577800	64578999	TRANS_XXd0_chr1_minus_NR159	-	FALSE	promoter	FALSE	.	.	genic lncRNA
chr1	64617240	64623199	TRANS_XXd0_chr1_plus_NR145	+	FALSE	promoter	FALSE	.	.	intragenic lncRNA
chr1	64673400	64690649	TRANS_XXd0_chr1_minus_NR160	-	TRUE	promoter	FALSE	ENSMUSG00000087213.2	processed_transcript	intragenic lncRNA
chr1	64691110	64728109	TRANS_XXd0_chr1_plus_NR146	+	TRUE	promoter	TRUE	ENSMUSG00000070871.10	protein_coding	protein-coding
chr1	64716230	64737739	TRANS_XXd0_chr1_minus_NR161	-	TRUE	promoter	FALSE	ENSMUSG00000045005.9	protein_coding	protein-coding
chr1	64780920	64956769	TRANS_XXd0_chr1_minus_NR162	-	TRUE	promoter	FALSE	ENSMUSG00000051344.13	protein_coding	protein-coding
chr1	64974600	64976569	TRANS_XXd0_chr1_minus_NR163	-	FALSE	promoter	FALSE	.	.	intragenic lncRNA
chr1	64993600	64994619	TRANS_XXd0_chr1_minus_NR164	-	TRUE	FALSE	TRUE	ENSMUSG00000084416.3	processed_pseudogene	intragenic lncRNA
chr1	65060000	65063519	TRANS_XXd0_chr1_minus_NR165	-	TRUE	promoter	TRUE	ENSMUSG00000067299.11	protein_coding	protein-coding
chr1	65153760	65179109	TRANS_XXd0_chr1_minus_NR166	-	TRUE	promoter	FALSE	ENSMUSG00000025950.16	protein_coding	protein-coding
chr1	65179400	65186469	TRANS_XXd0_chr1_minus_NR167	-	TRUE	promoter	FALSE	ENSMUSG00000025950.16	protein_coding	protein-coding
chr1	65186700	65288879	TRANS_XXd0_chr1_plus_NR147	+	TRUE	promoter	FALSE	ENSMUSG00000025949.16	protein_coding	protein-coding
chr1	66697170	66700719	TRANS_XXd0_chr1_minus_NR168	-	FALSE	promoter	FALSE	.	.	intragenic lncRNA
chr1	66700870	66811099	TRANS_XXd0_chr1_plus_NR148	+	TRUE	promoter	FALSE	ENSMUSG00000026005.15	protein_coding	protein-coding
chr1	66818600	66863339	TRANS_XXd0_chr1_minus_NR169	-	TRUE	promoter	TRUE	ENSMUSG00000026003.5	protein_coding	protein-coding
chr1	66909000	66912379	TRANS_XXd0_chr1_minus_NR170	-	FALSE	promoter	FALSE	.	.	intragenic lncRNA
chr1	66989110	67038849	TRANS_XXd0_chr1_minus_NR171	-	TRUE	promoter	TRUE	ENSMUSG00000026000.16	protein_coding	protein-coding
chr1	70998460	71102959	TRANS_XXd0_chr1_minus_NR172	-	TRUE	promoter	FALSE	ENSMUSG00000026196.7	protein_coding	protein-coding
chr1	71102560	71104789	TRANS_XXd0_chr1_plus_NR149	+	FALSE	promoter	FALSE	.	.	uaRNA
chr1	71556000	71557069	TRANS_XXd0_chr1_minus_NR173	-	FALSE	promoter	FALSE	.	.	uaRNA
chr1	71557180	71593569	TRANS_XXd0_chr1_plus_NR150	+	TRUE	promoter	FALSE	ENSMUSG00000026192.13	protein_coding	protein-coding
chr1	71584050	71653169	TRANS_XXd0_chr1_minus_NR174	-	TRUE	promoter	FALSE	ENSMUSG00000026193.15	protein_coding	protein-coding
chr1	71646280	71650189	TRANS_XXd0_chr1_plus_NR151	+	FALSE	promoter	FALSE	.	.	genic lncRNA
chr1	71650950	71698579	TRANS_XXd0_chr1_plus_NR152	+	FALSE	promoter	FALSE	.	.	genic lncRNA
chr1	71658200	71658999	TRANS_XXd0_chr1_minus_NR175	-	FALSE	promoter	FALSE	.	.	intragenic lncRNA
chr1	71810840	71812479	TRANS_XXd0_chr1_minus_NR176	-	FALSE	promoter	FALSE	.	.	intragenic lncRNA
chr1	72155550	72212159	TRANS_XXd0_chr1_minus_NR177	-	TRUE	promoter	FALSE	ENSMUSG00000039395.8	protein_coding	protein-coding
chr1	72212230	72215259	TRANS_XXd0_chr1_plus_NR153	+	FALSE	promoter	FALSE	.	.	uaRNA
chr1	72213290	72216889	TRANS_XXd0_chr1_minus_NR178	-	FALSE	promoter	FALSE	.	.	intragenic lncRNA
chr1	72226250	72232679	TRANS_XXd0_chr1_plus_NR154	+	TRUE	promoter	FALSE	ENSMUSG00000094655.1	snRNA	intragenic lncRNA
chr1	72236950	72243999	TRANS_XXd0_chr1_plus_NR155	+	TRUE	promoter	TRUE	ENSMUSG00000094050.1	snRNA	intragenic lncRNA
chr1	72244320	72254599	TRANS_XXd0_chr1_plus_NR156	+	TRUE	promoter	FALSE	ENSMUSG00000093956.1	snRNA	intragenic lncRNA
chr1	72255010	72267999	TRANS_XXd0_chr1_plus_NR157	+	TRUE	promoter	FALSE	ENSMUSG00000093843.1	snRNA	genic lncRNA
chr1	72255590	72284319	TRANS_XXd0_chr1_minus_NR179	-	TRUE	promoter	TRUE	ENSMUSG00000026189.13	protein_coding	protein-coding
chr1	72307460	72400889	TRANS_XXd0_chr1_plus_NR158	+	TRUE	promoter	FALSE	ENSMUSG00000026187.9	protein_coding	protein-coding
chr1	72312300	72313029	TRANS_XXd0_chr1_minus_NR180	-	FALSE	promoter	FALSE	.	.	genic lncRNA
chr1	72490800	72491999	TRANS_XXd0_chr1_plus_NR159	+	FALSE	promoter	FALSE	.	.	intragenic lncRNA
chr1	72582240	72583399	TRANS_XXd0_chr1_minus_NR181	-	FALSE	promoter	FALSE	.	.	uaRNA
chr1	72583280	72635239	TRANS_XXd0_chr1_plus_NR160	+	TRUE	promoter	FALSE	ENSMUSG00000039354.16	protein_coding	protein-coding
chr1	72641200	72645519	TRANS_XXd0_chr1_plus_NR161	+	TRUE	FALSE	FALSE	ENSMUSG00000110712.1	antisense	intragenic lncRNA
chr1	72709400	72711209	TRANS_XXd0_chr1_minus_NR182	-	FALSE	promoter	FALSE	.	.	intragenic lncRNA
chr1	72711270	72733789	TRANS_XXd0_chr1_plus_NR162	+	TRUE	promoter	FALSE	ENSMUSG00000046330.10	protein_coding	protein-coding
chr1	72764740	72783189	TRANS_XXd0_chr1_plus_NR163	+	FALSE	promoter	FALSE	.	.	intragenic lncRNA
chr1	72772060	72772679	TRANS_XXd0_chr1_minus_NR183	-	FALSE	promoter	FALSE	.	.	intragenic lncRNA
chr1	72783400	72793259	TRANS_XXd0_chr1_minus_NR184	-	FALSE	promoter	FALSE	.	.	intragenic lncRNA
chr1	72803840	72806099	TRANS_XXd0_chr1_minus_NR185	-	FALSE	promoter	FALSE	.	.	intragenic lncRNA
chr1	72818800	72824469	TRANS_XXd0_chr1_minus_NR186	-	FALSE	promoter	FALSE	.	.	intragenic lncRNA
chr1	72824500	72862899	TRANS_XXd0_chr1_plus_NR164	+	TRUE	promoter	TRUE	ENSMUSG00000039323.18	protein_coding	protein-coding
chr1	72960660	72962759	TRANS_XXd0_chr1_plus_NR165	+	FALSE	promoter	FALSE	.	.	intragenic lncRNA
chr1	72961800	72963659	TRANS_XXd0_chr1_minus_NR187	-	FALSE	promoter	FALSE	.	.	intragenic lncRNA
chr1	73663830	73665399	TRANS_XXd0_chr1_plus_NR166	+	FALSE	promoter	FALSE	.	.	intragenic lncRNA
chr1	73904290	74124349	TRANS_XXd0_chr1_minus_NR188	-	TRUE	promoter	FALSE	ENSMUSG00000055322.16	protein_coding	protein-coding
chr1	74095120	74107239	TRANS_XXd0_chr1_plus_NR167	+	FALSE	promoter	FALSE	.	.	genic lncRNA
chr1	74203600	74206959	TRANS_XXd0_chr1_minus_NR189	-	FALSE	promoter	FALSE	.	.	intragenic lncRNA
chr1	74209600	74210689	TRANS_XXd0_chr1_minus_NR190	-	FALSE	promoter	FALSE	.	.	intragenic lncRNA
chr1	74236550	74273369	TRANS_XXd0_chr1_plus_NR168	+	TRUE	promoter	FALSE	ENSMUSG00000006304.14	protein_coding	protein-coding
chr1	74241110	74241639	TRANS_XXd0_chr1_minus_NR191	-	FALSE	promoter	FALSE	.	.	genic lncRNA
chr1	74275840	74284709	TRANS_XXd0_chr1_minus_NR192	-	TRUE	promoter	FALSE	ENSMUSG00000006299.13	protein_coding	protein-coding
chr1	74285040	74358869	TRANS_XXd0_chr1_plus_NR169	+	TRUE	promoter	FALSE	ENSMUSG00000026179.14	protein_coding	protein-coding
chr1	74286070	74305609	TRANS_XXd0_chr1_minus_NR193	-	TRUE	promoter	TRUE	ENSMUSG00000006301.17	protein_coding	protein-coding
chr1	74331730	74332599	TRANS_XXd0_chr1_minus_NR194	-	FALSE	promoter	FALSE	.	.	genic lncRNA
chr1	74391440	74399979	TRANS_XXd0_chr1_plus_NR170	+	TRUE	promoter	TRUE	ENSMUSG00000026176.13	protein_coding	protein-coding
chr1	74506080	74535159	TRANS_XXd0_chr1_plus_NR171	+	TRUE	promoter	FALSE	ENSMUSG00000026174.9	protein_coding	protein-coding
chr1	74561990	74601379	TRANS_XXd0_chr1_minus_NR195	-	TRUE	FALSE	TRUE	ENSMUSG00000026171.12	protein_coding	protein-coding
chr1	74588300	74597079	TRANS_XXd0_chr1_plus_NR172	+	TRUE	promoter	FALSE	ENSMUSG00000026172.12	protein_coding	protein-coding
chr1	74661740	74710389	TRANS_XXd0_chr1_plus_NR173	+	TRUE	FALSE	TRUE	ENSMUSG00000033257.14	protein_coding	protein-coding
chr1	74780330	74782199	TRANS_XXd0_chr1_minus_NR196	-	FALSE	promoter	FALSE	.	.	intragenic lncRNA
chr1	74815800	74817259	TRANS_XXd0_chr1_minus_NR197	-	FALSE	promoter	FALSE	.	.	intragenic lncRNA
chr1	74817030	74826849	TRANS_XXd0_chr1_plus_NR174	+	FALSE	promoter	FALSE	.	.	intragenic lncRNA
chr1	74819030	74819599	TRANS_XXd0_chr1_minus_NR198	-	FALSE	promoter	FALSE	.	.	intragenic lncRNA
chr1	74823000	74824959	TRANS_XXd0_chr1_minus_NR199	-	FALSE	promoter	FALSE	.	.	intragenic lncRNA
chr1	74960920	75125229	TRANS_XXd0_chr1_minus_NR200	-	TRUE	promoter	TRUE	ENSMUSG00000026162.7	protein_coding	protein-coding
chr1	75028660	75032189	TRANS_XXd0_chr1_plus_NR175	+	FALSE	promoter	FALSE	.	.	genic lncRNA
chr1	75134230	75142699	TRANS_XXd0_chr1_minus_NR201	-	TRUE	promoter	FALSE	ENSMUSG00000033159.14	protein_coding	protein-coding
chr1	75142800	75151549	TRANS_XXd0_chr1_plus_NR176	+	TRUE	promoter	TRUE	ENSMUSG00000049339.16	protein_coding	protein-coding
chr1	75168660	75173179	TRANS_XXd0_chr1_plus_NR177	+	TRUE	promoter	FALSE	ENSMUSG00000026197.12	protein_coding	protein-coding
chr1	75181360	75219239	TRANS_XXd0_chr1_minus_NR202	-	TRUE	promoter	FALSE	ENSMUSG00000026202.13	protein_coding	protein-coding
chr1	75192170	75199959	TRANS_XXd0_chr1_plus_NR178	+	TRUE	promoter	FALSE	ENSMUSG00000026199.17	protein_coding	protein-coding
chr1	75209070	75210399	TRANS_XXd0_chr1_plus_NR179	+	FALSE	promoter	FALSE	.	.	genic lncRNA
chr1	75210850	75218559	TRANS_XXd0_chr1_plus_NR180	+	TRUE	promoter	FALSE	ENSMUSG00000026201.12	protein_coding	protein-coding
chr1	75222060	75236009	TRANS_XXd0_chr1_plus_NR181	+	FALSE	promoter	FALSE	.	.	intragenic lncRNA
chr1	75301870	75317469	TRANS_XXd0_chr1_minus_NR203	-	TRUE	promoter	FALSE	ENSMUSG00000026209.15	protein_coding	protein-coding
chr1	75518090	75521359	TRANS_XXd0_chr1_plus_NR182	+	FALSE	promoter	FALSE	.	.	intragenic lncRNA
chr1	75520000	75521999	TRANS_XXd0_chr1_minus_NR204	-	FALSE	promoter	FALSE	.	.	genic lncRNA
chr1	75521570	75538509	TRANS_XXd0_chr1_plus_NR183	+	TRUE	promoter	TRUE	ENSMUSG00000026213.15	protein_coding	protein-coding
chr1	77364740	77515079	TRANS_XXd0_chr1_minus_NR205	-	TRUE	promoter	FALSE	ENSMUSG00000026235.14	protein_coding	protein-coding
chr1	77515260	77517799	TRANS_XXd0_chr1_plus_NR184	+	TRUE	promoter	FALSE	ENSMUSG00000101849.1	lincRNA	uaRNA
chr1	78167000	78168399	TRANS_XXd0_chr1_plus_NR185	+	FALSE	promoter	FALSE	.	.	intragenic lncRNA
chr1	78401560	78488859	TRANS_XXd0_chr1_minus_NR206	-	TRUE	promoter	FALSE	ENSMUSG00000026245.16	protein_coding	protein-coding
chr1	78489170	78491919	TRANS_XXd0_chr1_plus_NR186	+	FALSE	promoter	FALSE	.	.	uaRNA
chr1	78602310	78604369	TRANS_XXd0_chr1_plus_NR187	+	FALSE	promoter	FALSE	.	.	intragenic lncRNA
chr1	78656010	78657709	TRANS_XXd0_chr1_minus_NR207	-	FALSE	promoter	FALSE	.	.	intragenic lncRNA
chr1	78657900	78715679	TRANS_XXd0_chr1_plus_NR188	+	TRUE	promoter	FALSE	ENSMUSG00000032883.15	protein_coding	protein-coding
chr1	78661890	78662399	TRANS_XXd0_chr1_minus_NR208	-	FALSE	enhancer	FALSE	.	.	eRNA
chr1	79654970	79672069	TRANS_XXd0_chr1_minus_NR209	-	FALSE	promoter	FALSE	.	.	intragenic lncRNA
chr1	79672000	79672539	TRANS_XXd0_chr1_plus_NR189	+	FALSE	promoter	FALSE	.	.	intragenic lncRNA
chr1	79692390	79761729	TRANS_XXd0_chr1_minus_NR210	-	TRUE	FALSE	FALSE	ENSMUSG00000073643.11	protein_coding	protein-coding
chr1	79712880	79715419	TRANS_XXd0_chr1_plus_NR190	+	FALSE	promoter	FALSE	.	.	genic lncRNA
chr1	79775240	79776309	TRANS_XXd0_chr1_minus_NR211	-	FALSE	promoter	FALSE	.	.	uaRNA
chr1	79776120	79787999	TRANS_XXd0_chr1_plus_NR191	+	TRUE	promoter	TRUE	ENSMUSG00000026248.9	protein_coding	protein-coding
chr1	79793800	79858629	TRANS_XXd0_chr1_minus_NR212	-	TRUE	FALSE	TRUE	ENSMUSG00000026249.10	protein_coding	protein-coding
chr1	80198210	80213949	TRANS_XXd0_chr1_minus_NR213	-	TRUE	promoter	FALSE	ENSMUSG00000043230.2	protein_coding	protein-coding
chr1	80252510	80340389	TRANS_XXd0_chr1_minus_NR214	-	FALSE	promoter	TRUE	.	.	intragenic lncRNA
chr1	80316600	80317169	TRANS_XXd0_chr1_plus_NR192	+	FALSE	promoter	FALSE	.	.	intragenic lncRNA
chr1	80341120	80344599	TRANS_XXd0_chr1_plus_NR193	+	FALSE	promoter	FALSE	.	.	intragenic lncRNA
chr1	82315640	82316729	TRANS_XXd0_chr1_minus_NR215	-	FALSE	promoter	FALSE	.	.	uaRNA
chr1	82316590	82452499	TRANS_XXd0_chr1_plus_NR194	+	TRUE	promoter	FALSE	ENSMUSG00000026142.15	protein_coding	protein-coding
chr1	82724900	82769999	TRANS_XXd0_chr1_plus_NR195	+	TRUE	promoter	TRUE	ENSMUSG00000026150.14	protein_coding	protein-coding
chr1	82727220	82727799	TRANS_XXd0_chr1_minus_NR216	-	FALSE	enhancer	FALSE	.	.	eRNA
chr1	82729210	82729799	TRANS_XXd0_chr1_minus_NR217	-	FALSE	enhancer	FALSE	.	.	eRNA
chr1	82731110	82731799	TRANS_XXd0_chr1_minus_NR218	-	FALSE	enhancer	FALSE	.	.	eRNA
chr1	82735410	82735999	TRANS_XXd0_chr1_minus_NR219	-	FALSE	enhancer	FALSE	.	.	eRNA
chr1	82750520	82750999	TRANS_XXd0_chr1_minus_NR220	-	FALSE	enhancer	FALSE	.	.	eRNA
chr1	82751580	82752799	TRANS_XXd0_chr1_minus_NR221	-	FALSE	enhancer	FALSE	.	.	eRNA
chr1	82819240	82823599	TRANS_XXd0_chr1_plus_NR196	+	FALSE	promoter	FALSE	.	.	intragenic lncRNA
chr1	82824600	82827019	TRANS_XXd0_chr1_minus_NR222	-	FALSE	promoter	TRUE	.	.	intragenic lncRNA
chr1	82839780	82920839	TRANS_XXd0_chr1_plus_NR197	+	TRUE	promoter	FALSE	ENSMUSG00000026159.13,ENSMUSG00000093782.1	protein_coding,miRNA	protein-coding
chr1	84031770	84284779	TRANS_XXd0_chr1_minus_NR223	-	TRUE	promoter	TRUE	ENSMUSG00000045658.16	protein_coding	protein-coding
chr1	84205800	84206669	TRANS_XXd0_chr1_plus_NR198	+	FALSE	promoter	FALSE	.	.	genic lncRNA
chr1	84719400	84838759	TRANS_XXd0_chr1_minus_NR224	-	TRUE	promoter	TRUE	ENSMUSG00000026219.14	protein_coding	protein-coding
chr1	84820000	84820569	TRANS_XXd0_chr1_plus_NR199	+	FALSE	enhancer	FALSE	.	.	eRNA
chr1	84839220	84849999	TRANS_XXd0_chr1_minus_NR225	-	FALSE	promoter	FALSE	.	.	intragenic lncRNA
chr1	84839560	84860799	TRANS_XXd0_chr1_plus_NR200	+	FALSE	promoter	TRUE	.	.	intragenic lncRNA
chr1	84878250	84879839	TRANS_XXd0_chr1_minus_NR226	-	FALSE	promoter	FALSE	.	.	intragenic lncRNA
chr1	84888400	84891899	TRANS_XXd0_chr1_minus_NR227	-	FALSE	promoter	FALSE	.	.	intragenic lncRNA
chr1	84901440	84935199	TRANS_XXd0_chr1_minus_NR228	-	TRUE	FALSE	TRUE	ENSMUSG00000026220.6	protein_coding	protein-coding
chr1	84925750	84926579	TRANS_XXd0_chr1_plus_NR201	+	FALSE	promoter	FALSE	.	.	genic lncRNA
chr1	85717410	85736599	TRANS_XXd0_chr1_minus_NR229	-	TRUE	FALSE	TRUE	ENSMUSG00000052760.16	protein_coding	protein-coding
chr1	85793460	85859099	TRANS_XXd0_chr1_plus_NR202	+	TRUE	promoter	FALSE	ENSMUSG00000036707.16	protein_coding	protein-coding
chr1	85894580	85913159	TRANS_XXd0_chr1_plus_NR203	+	TRUE	FALSE	FALSE	ENSMUSG00000026223.15	protein_coding	protein-coding
chr1	86062800	86064569	TRANS_XXd0_chr1_minus_NR230	-	FALSE	promoter	FALSE	.	.	intragenic lncRNA
chr1	86064650	86144589	TRANS_XXd0_chr1_plus_NR204	+	TRUE	promoter	FALSE	ENSMUSG00000026229.17	protein_coding	protein-coding
chr1	86152680	86154669	TRANS_XXd0_chr1_minus_NR231	-	FALSE	promoter	FALSE	.	.	intragenic lncRNA
chr1	86303240	86313259	TRANS_XXd0_chr1_plus_NR205	+	TRUE	promoter	FALSE	ENSMUSG00000079445.3	protein_coding	protein-coding
chr1	86341550	86359369	TRANS_XXd0_chr1_minus_NR232	-	TRUE	promoter	FALSE	ENSMUSG00000026234.12	protein_coding	protein-coding
chr1	86440510	86449599	TRANS_XXd0_chr1_plus_NR206	+	FALSE	promoter	FALSE	.	.	intragenic lncRNA
chr1	86461600	86467609	TRANS_XXd0_chr1_minus_NR233	-	FALSE	promoter	FALSE	.	.	intragenic lncRNA
chr1	86481250	86482559	TRANS_XXd0_chr1_minus_NR234	-	FALSE	promoter	FALSE	.	.	intragenic lncRNA
chr1	86484770	86487419	TRANS_XXd0_chr1_minus_NR235	-	FALSE	promoter	TRUE	.	.	intragenic lncRNA
chr1	86487760	86499729	TRANS_XXd0_chr1_plus_NR207	+	FALSE	promoter	FALSE	.	.	intragenic lncRNA
chr1	86487770	86489099	TRANS_XXd0_chr1_minus_NR236	-	FALSE	promoter	FALSE	.	.	intragenic lncRNA
chr1	86489200	86492279	TRANS_XXd0_chr1_minus_NR237	-	FALSE	promoter	TRUE	.	.	intragenic lncRNA
chr1	86495990	86528089	TRANS_XXd0_chr1_minus_NR238	-	FALSE	promoter	FALSE	.	.	genic lncRNA
chr1	86526730	86554169	TRANS_XXd0_chr1_plus_NR208	+	TRUE	promoter	FALSE	ENSMUSG00000026238.14	protein_coding	protein-coding
chr1	86541140	86582519	TRANS_XXd0_chr1_minus_NR239	-	TRUE	promoter	FALSE	ENSMUSG00000026239.14	protein_coding	protein-coding
chr1	86582800	86614269	TRANS_XXd0_chr1_plus_NR209	+	TRUE	promoter	FALSE	ENSMUSG00000026240.12	protein_coding	protein-coding
chr1	86701800	86703799	TRANS_XXd0_chr1_minus_NR240	-	FALSE	promoter	FALSE	.	.	intragenic lncRNA
chr1	86703800	87058389	TRANS_XXd0_chr1_plus_NR210	+	TRUE	promoter	TRUE	ENSMUSG00000053333.15	protein_coding	protein-coding
chr1	86908800	86909689	TRANS_XXd0_chr1_minus_NR241	-	TRUE	FALSE	TRUE	ENSMUSG00000084106.4	processed_pseudogene	genic lncRNA
chr1	87185200	87187179	TRANS_XXd0_chr1_minus_NR242	-	FALSE	promoter	FALSE	.	.	intragenic lncRNA
chr1	87207800	87213999	TRANS_XXd0_chr1_minus_NR243	-	FALSE	promoter	FALSE	.	.	genic lncRNA
chr1	87213960	87254769	TRANS_XXd0_chr1_plus_NR211	+	TRUE	promoter	FALSE	ENSMUSG00000026254.17	protein_coding	protein-coding
chr1	87223640	87226439	TRANS_XXd0_chr1_minus_NR244	-	FALSE	promoter	FALSE	.	.	genic lncRNA
chr1	87226800	87233599	TRANS_XXd0_chr1_minus_NR245	-	FALSE	promoter	FALSE	.	.	genic lncRNA
chr1	87236630	87239249	TRANS_XXd0_chr1_minus_NR246	-	FALSE	enhancer	FALSE	.	.	eRNA
chr1	87325940	87327149	TRANS_XXd0_chr1_minus_NR247	-	FALSE	promoter	FALSE	.	.	uaRNA
chr1	87327020	87457519	TRANS_XXd0_chr1_plus_NR212	+	TRUE	promoter	TRUE	ENSMUSG00000048000.15	protein_coding	protein-coding
chr1	87437920	87438599	TRANS_XXd0_chr1_minus_NR248	-	FALSE	enhancer	FALSE	.	.	eRNA
chr1	87620330	87675989	TRANS_XXd0_chr1_plus_NR213	+	TRUE	promoter	TRUE	ENSMUSG00000026288.14	protein_coding	protein-coding
chr1	87635000	87637619	TRANS_XXd0_chr1_minus_NR249	-	FALSE	promoter	FALSE	.	.	genic lncRNA
chr1	87665210	87676439	TRANS_XXd0_chr1_minus_NR250	-	FALSE	promoter	FALSE	.	.	genic lncRNA
chr1	87676230	87725829	TRANS_XXd0_chr1_plus_NR214	+	TRUE	promoter	TRUE	ENSMUSG00000026288.14	protein_coding	protein-coding
chr1	87752490	87755919	TRANS_XXd0_chr1_minus_NR251	-	FALSE	promoter	FALSE	.	.	intragenic lncRNA
chr1	87756060	87802799	TRANS_XXd0_chr1_plus_NR215	+	TRUE	promoter	FALSE	ENSMUSG00000026289.15	protein_coding	protein-coding
chr1	87816200	87817619	TRANS_XXd0_chr1_minus_NR252	-	FALSE	promoter	FALSE	.	.	intragenic lncRNA
chr1	87853290	87952019	TRANS_XXd0_chr1_plus_NR216	+	TRUE	promoter	FALSE	ENSMUSG00000070738.10	protein_coding	protein-coding
chr1	87934860	88008529	TRANS_XXd0_chr1_minus_NR253	-	TRUE	promoter	TRUE	ENSMUSG00000005501.14	protein_coding	protein-coding
chr1	88203200	88205439	TRANS_XXd0_chr1_minus_NR254	-	TRUE	FALSE	TRUE	ENSMUSG00000081984.3	protein_coding	protein-coding
chr1	88459610	88497579	TRANS_XXd0_chr1_plus_NR217	+	TRUE	promoter	FALSE	ENSMUSG00000100908.1	lincRNA	intragenic lncRNA
chr1	88489600	88490319	TRANS_XXd0_chr1_minus_NR255	-	FALSE	promoter	FALSE	.	.	intragenic lncRNA
chr1	88607400	88609069	TRANS_XXd0_chr1_minus_NR256	-	FALSE	promoter	FALSE	.	.	intragenic lncRNA
chr1	88610800	88612989	TRANS_XXd0_chr1_minus_NR257	-	FALSE	promoter	FALSE	.	.	intragenic lncRNA
chr1	88696600	88697169	TRANS_XXd0_chr1_plus_NR218	+	FALSE	enhancer	FALSE	.	.	eRNA
chr1	88702250	88704799	TRANS_XXd0_chr1_plus_NR219	+	FALSE	promoter	FALSE	.	.	intragenic lncRNA
chr1	88750390	88751299	TRANS_XXd0_chr1_plus_NR220	+	FALSE	promoter	FALSE	.	.	intragenic lncRNA
chr1	88754910	88757399	TRANS_XXd0_chr1_plus_NR221	+	TRUE	enhancer	FALSE	ENSMUSG00000097398.2	lincRNA	eRNA
chr1	88760890	88768199	TRANS_XXd0_chr1_plus_NR222	+	FALSE	promoter	FALSE	.	.	intragenic lncRNA
chr1	88797260	88803189	TRANS_XXd0_chr1_minus_NR258	-	FALSE	promoter	FALSE	.	.	intragenic lncRNA
chr1	88803340	88811109	TRANS_XXd0_chr1_plus_NR223	+	FALSE	promoter	FALSE	.	.	intragenic lncRNA
chr1	89009830	89025329	TRANS_XXd0_chr1_minus_NR259	-	FALSE	promoter	FALSE	.	.	intragenic lncRNA
chr1	89015680	89017399	TRANS_XXd0_chr1_plus_NR224	+	FALSE	promoter	TRUE	.	.	intragenic lncRNA
chr1	89025490	89031349	TRANS_XXd0_chr1_plus_NR225	+	FALSE	promoter	FALSE	.	.	intragenic lncRNA
chr1	89041400	89043069	TRANS_XXd0_chr1_minus_NR260	-	FALSE	promoter	FALSE	.	.	intragenic lncRNA
chr1	89043180	89044199	TRANS_XXd0_chr1_plus_NR226	+	FALSE	promoter	FALSE	.	.	intragenic lncRNA
chr1	89069220	89070399	TRANS_XXd0_chr1_minus_NR261	-	FALSE	promoter	FALSE	.	.	uaRNA
chr1	89070430	89161159	TRANS_XXd0_chr1_plus_NR227	+	TRUE	promoter	FALSE	ENSMUSG00000036206.12	protein_coding	protein-coding
chr1	89093420	89102119	TRANS_XXd0_chr1_minus_NR262	-	FALSE	promoter	FALSE	.	.	genic lncRNA
chr1	89191230	89193779	TRANS_XXd0_chr1_plus_NR228	+	FALSE	promoter	FALSE	.	.	intragenic lncRNA
chr1	89454810	89902299	TRANS_XXd0_chr1_plus_NR229	+	TRUE	FALSE	TRUE	ENSMUSG00000055013.16	protein_coding	protein-coding
chr1	89930230	89940769	TRANS_XXd0_chr1_plus_NR230	+	TRUE	promoter	FALSE	ENSMUSG00000092627.2	processed_transcript	intragenic lncRNA
chr1	90041500	90090139	TRANS_XXd0_chr1_minus_NR263	-	TRUE	FALSE	FALSE	ENSMUSG00000026301.16	protein_coding	protein-coding
chr1	90114870	90120979	TRANS_XXd0_chr1_plus_NR231	+	FALSE	promoter	FALSE	.	.	intragenic lncRNA
chr1	90201410	90202529	TRANS_XXd0_chr1_minus_NR264	-	FALSE	promoter	FALSE	.	.	intragenic lncRNA
chr1	90202620	90203999	TRANS_XXd0_chr1_plus_NR232	+	FALSE	promoter	FALSE	.	.	intragenic lncRNA
chr1	90204010	90221779	TRANS_XXd0_chr1_plus_NR233	+	TRUE	promoter	TRUE	ENSMUSG00000044337.5	protein_coding	protein-coding
chr1	90268920	90276289	TRANS_XXd0_chr1_minus_NR265	-	FALSE	promoter	FALSE	.	.	intragenic lncRNA
chr1	90423130	90424769	TRANS_XXd0_chr1_minus_NR266	-	FALSE	promoter	FALSE	.	.	intragenic lncRNA
chr1	90489650	90498389	TRANS_XXd0_chr1_minus_NR267	-	FALSE	promoter	FALSE	.	.	intragenic lncRNA
chr1	90505400	90525009	TRANS_XXd0_chr1_minus_NR268	-	FALSE	promoter	FALSE	.	.	intragenic lncRNA
chr1	90525030	90535149	TRANS_XXd0_chr1_plus_NR234	+	FALSE	promoter	FALSE	.	.	intragenic lncRNA
chr1	90602200	90603409	TRANS_XXd0_chr1_minus_NR269	-	FALSE	promoter	FALSE	.	.	uaRNA
chr1	90603480	90619349	TRANS_XXd0_chr1_plus_NR235	+	TRUE	promoter	FALSE	ENSMUSG00000034432.11	protein_coding	protein-coding
chr1	90618460	90628249	TRANS_XXd0_chr1_minus_NR270	-	FALSE	promoter	FALSE	.	.	genic lncRNA
chr1	90628860	90631129	TRANS_XXd0_chr1_plus_NR236	+	FALSE	promoter	FALSE	.	.	intragenic lncRNA
chr1	90901590	90911799	TRANS_XXd0_chr1_plus_NR237	+	FALSE	promoter	FALSE	.	.	intragenic lncRNA
chr1	91145060	91172869	TRANS_XXd0_chr1_plus_NR238	+	TRUE	FALSE	TRUE	ENSMUSG00000070732.2	protein_coding	protein-coding
chr1	91248030	91250049	TRANS_XXd0_chr1_minus_NR271	-	FALSE	promoter	FALSE	.	.	intragenic lncRNA
chr1	91250320	91321489	TRANS_XXd0_chr1_plus_NR239	+	TRUE	promoter	FALSE	ENSMUSG00000034343.14	protein_coding	protein-coding
chr1	91365050	91398759	TRANS_XXd0_chr1_minus_NR272	-	TRUE	promoter	FALSE	ENSMUSG00000026309.14	protein_coding	protein-coding
chr1	91366440	91378389	TRANS_XXd0_chr1_plus_NR240	+	TRUE	promoter	FALSE	ENSMUSG00000047443.14	protein_coding	protein-coding
chr1	91398860	91399629	TRANS_XXd0_chr1_plus_NR241	+	FALSE	promoter	FALSE	.	.	uaRNA
chr1	91409200	91413209	TRANS_XXd0_chr1_minus_NR273	-	TRUE	promoter	FALSE	ENSMUSG00000067071.8	protein_coding	protein-coding
chr1	91494670	91560589	TRANS_XXd0_chr1_plus_NR242	+	TRUE	promoter	TRUE	ENSMUSG00000034292.13	protein_coding	protein-coding
chr1	91501090	91501799	TRANS_XXd0_chr1_minus_NR274	-	FALSE	enhancer	FALSE	.	.	eRNA
chr1	91533800	91538599	TRANS_XXd0_chr1_minus_NR275	-	FALSE	promoter	FALSE	.	.	genic lncRNA
chr1	91539200	91540639	TRANS_XXd0_chr1_minus_NR276	-	FALSE	promoter	FALSE	.	.	genic lncRNA
chr1	92180630	92186599	TRANS_XXd0_chr1_plus_NR243	+	FALSE	promoter	FALSE	.	.	intragenic lncRNA
chr1	92335520	92348989	TRANS_XXd0_chr1_minus_NR277	-	FALSE	promoter	FALSE	.	.	intragenic lncRNA
chr1	92437240	92473809	TRANS_XXd0_chr1_minus_NR278	-	TRUE	promoter	FALSE	ENSMUSG00000026260.12	protein_coding	protein-coding
chr1	92635120	92641969	TRANS_XXd0_chr1_minus_NR279	-	TRUE	promoter	FALSE	ENSMUSG00000073616.10	protein_coding	protein-coding
chr1	92906910	92926589	TRANS_XXd0_chr1_plus_NR244	+	TRUE	promoter	TRUE	ENSMUSG00000047067.7	protein_coding	protein-coding
chr1	92934470	92959389	TRANS_XXd0_chr1_plus_NR245	+	TRUE	promoter	FALSE	ENSMUSG00000026270.11	protein_coding	protein-coding
chr1	93293210	93343489	TRANS_XXd0_chr1_minus_NR280	-	TRUE	promoter	FALSE	ENSMUSG00000026274.11	protein_coding	protein-coding
chr1	93305900	93317199	TRANS_XXd0_chr1_plus_NR246	+	TRUE	promoter	FALSE	ENSMUSG00000101172.1	antisense	genic lncRNA
chr1	93342800	93343199	TRANS_XXd0_chr1_plus_NR247	+	TRUE	promoter	FALSE	ENSMUSG00000026275.13	protein_coding	protein-coding
chr1	93343670	93373279	TRANS_XXd0_chr1_plus_NR248	+	TRUE	promoter	FALSE	ENSMUSG00000026275.13	protein_coding	protein-coding
chr1	93402300	93478829	TRANS_XXd0_chr1_minus_NR281	-	TRUE	promoter	FALSE	ENSMUSG00000034088.15	protein_coding	protein-coding
chr1	93478750	93603199	TRANS_XXd0_chr1_plus_NR249	+	TRUE	promoter	FALSE	ENSMUSG00000116048.1,ENSMUSG00000026276.20	protein_coding	protein-coding
chr1	93613020	93635689	TRANS_XXd0_chr1_minus_NR282	-	TRUE	promoter	FALSE	ENSMUSG00000026277.14	protein_coding	protein-coding
chr1	93685610	93700999	TRANS_XXd0_chr1_plus_NR250	+	TRUE	promoter	TRUE	ENSMUSG00000026278.14	protein_coding	protein-coding
chr1	93691950	93754649	TRANS_XXd0_chr1_minus_NR283	-	TRUE	promoter	TRUE	ENSMUSG00000026279.14	protein_coding	protein-coding
chr1	93751520	93754489	TRANS_XXd0_chr1_plus_NR251	+	TRUE	promoter	FALSE	ENSMUSG00000026280.17	protein_coding	protein-coding
chr1	93754960	93799819	TRANS_XXd0_chr1_plus_NR252	+	TRUE	promoter	TRUE	ENSMUSG00000026280.17	protein_coding	protein-coding
chr1	93779490	93801909	TRANS_XXd0_chr1_minus_NR284	-	TRUE	promoter	FALSE	ENSMUSG00000026281.15	protein_coding	protein-coding
chr1	93802070	93830409	TRANS_XXd0_chr1_plus_NR253	+	FALSE	promoter	FALSE	.	.	uaRNA
chr1	93802600	93804199	TRANS_XXd0_chr1_minus_NR285	-	FALSE	promoter	FALSE	.	.	intragenic lncRNA
chr1	95498590	95499189	TRANS_XXd0_chr1_plus_NR254	+	TRUE	FALSE	TRUE	ENSMUSG00000081051.4	processed_pseudogene	intragenic lncRNA
chr1	96813310	96872159	TRANS_XXd0_chr1_minus_NR286	-	TRUE	promoter	TRUE	ENSMUSG00000040693.7	protein_coding	protein-coding
chr1	96872250	96902599	TRANS_XXd0_chr1_plus_NR255	+	TRUE	promoter	FALSE	ENSMUSG00000097814.5	antisense	uaRNA
chr1	96873660	96874969	TRANS_XXd0_chr1_minus_NR287	-	FALSE	promoter	FALSE	.	.	intragenic lncRNA
chr1	96875740	96876399	TRANS_XXd0_chr1_minus_NR288	-	FALSE	promoter	FALSE	.	.	intragenic lncRNA
chr1	97700650	97770059	TRANS_XXd0_chr1_minus_NR289	-	TRUE	promoter	FALSE	ENSMUSG00000040648.14	protein_coding	protein-coding
chr1	97770180	97797549	TRANS_XXd0_chr1_plus_NR256	+	TRUE	promoter	FALSE	ENSMUSG00000026333.14	protein_coding	protein-coding
chr1	105455960	105458309	TRANS_XXd0_chr1_plus_NR257	+	TRUE	FALSE	TRUE	ENSMUSG00000067017.5	pseudogene	intragenic lncRNA
chr1	105513310	105663669	TRANS_XXd0_chr1_minus_NR290	-	TRUE	promoter	FALSE	ENSMUSG00000056536.14	protein_coding	protein-coding
chr1	105663880	105761319	TRANS_XXd0_chr1_plus_NR258	+	TRUE	promoter	FALSE	ENSMUSG00000026319.13	protein_coding	protein-coding
chr1	105971490	105990269	TRANS_XXd0_chr1_minus_NR291	-	TRUE	promoter	FALSE	ENSMUSG00000099843.1	lincRNA	intragenic lncRNA
chr1	106170200	106171489	TRANS_XXd0_chr1_minus_NR292	-	TRUE	promoter	FALSE	ENSMUSG00000101583.1	lincRNA	intragenic lncRNA
chr1	106171730	106402149	TRANS_XXd0_chr1_plus_NR259	+	TRUE	promoter	FALSE	ENSMUSG00000044340.7	protein_coding	protein-coding
chr1	106716390	106796659	TRANS_XXd0_chr1_minus_NR293	-	TRUE	promoter	FALSE	ENSMUSG00000009907.17	protein_coding	protein-coding
chr1	106759660	106760359	TRANS_XXd0_chr1_plus_NR260	+	FALSE	promoter	FALSE	.	.	genic lncRNA
chr1	106796800	106799479	TRANS_XXd0_chr1_plus_NR261	+	FALSE	promoter	FALSE	.	.	uaRNA
chr1	111854100	111864919	TRANS_XXd0_chr1_minus_NR294	-	TRUE	promoter	FALSE	ENSMUSG00000038702.6	protein_coding	protein-coding
chr1	113890220	113964179	TRANS_XXd0_chr1_minus_NR295	-	TRUE	promoter	FALSE	ENSMUSG00000097648.1	lincRNA	intragenic lncRNA
chr1	117456610	117459599	TRANS_XXd0_chr1_minus_NR296	-	FALSE	promoter	FALSE	.	.	intragenic lncRNA
chr1	117458110	117471469	TRANS_XXd0_chr1_plus_NR262	+	FALSE	promoter	FALSE	.	.	intragenic lncRNA
chr1	117486430	117487049	TRANS_XXd0_chr1_minus_NR297	-	FALSE	promoter	FALSE	.	.	intragenic lncRNA
chr1	118290340	118311209	TRANS_XXd0_chr1_minus_NR298	-	TRUE	promoter	FALSE	ENSMUSG00000026374.14	protein_coding	protein-coding
chr1	118311000	118312459	TRANS_XXd0_chr1_plus_NR263	+	FALSE	promoter	FALSE	.	.	uaRNA
chr1	118321000	118321959	TRANS_XXd0_chr1_minus_NR299	-	FALSE	promoter	FALSE	.	.	uaRNA
chr1	118321850	118344069	TRANS_XXd0_chr1_plus_NR264	+	TRUE	promoter	FALSE	ENSMUSG00000026377.12	protein_coding	protein-coding
chr1	118357330	118363199	TRANS_XXd0_chr1_plus_NR265	+	TRUE	promoter	FALSE	ENSMUSG00000099936.1	lincRNA	intragenic lncRNA
chr1	118368190	118369799	TRANS_XXd0_chr1_plus_NR266	+	FALSE	promoter	FALSE	.	.	intragenic lncRNA
chr1	118379430	118389229	TRANS_XXd0_chr1_minus_NR300	-	FALSE	promoter	FALSE	.	.	intragenic lncRNA
chr1	118388320	118489619	TRANS_XXd0_chr1_plus_NR267	+	FALSE	promoter	FALSE	.	.	intragenic lncRNA
chr1	118406680	118407909	TRANS_XXd0_chr1_minus_NR301	-	FALSE	promoter	FALSE	.	.	intragenic lncRNA
chr1	118458090	118459799	TRANS_XXd0_chr1_minus_NR302	-	TRUE	promoter	FALSE	ENSMUSG00000080542.1,ENSMUSG00000107722.1	snRNA,antisense	intragenic lncRNA
chr1	118524870	118525739	TRANS_XXd0_chr1_minus_NR303	-	FALSE	enhancer	FALSE	.	.	eRNA
chr1	118617220	118627839	TRANS_XXd0_chr1_minus_NR304	-	FALSE	promoter	FALSE	.	.	intragenic lncRNA
chr1	118620700	118627309	TRANS_XXd0_chr1_plus_NR268	+	FALSE	promoter	FALSE	.	.	intragenic lncRNA
chr1	118627950	118721969	TRANS_XXd0_chr1_plus_NR269	+	TRUE	promoter	FALSE	ENSMUSG00000026380.10	protein_coding	protein-coding
chr1	118644800	118648099	TRANS_XXd0_chr1_minus_NR305	-	FALSE	promoter	FALSE	.	.	genic lncRNA
chr1	118672640	118673199	TRANS_XXd0_chr1_minus_NR306	-	FALSE	promoter	FALSE	.	.	genic lncRNA
chr1	118738400	118740829	TRANS_XXd0_chr1_minus_NR307	-	FALSE	promoter	FALSE	.	.	intragenic lncRNA
chr1	118739800	118747599	TRANS_XXd0_chr1_plus_NR270	+	FALSE	promoter	FALSE	.	.	intragenic lncRNA
chr1	119046550	119047839	TRANS_XXd0_chr1_plus_NR271	+	FALSE	promoter	FALSE	.	.	intragenic lncRNA
chr1	119075190	119109359	TRANS_XXd0_chr1_plus_NR272	+	FALSE	promoter	FALSE	.	.	intragenic lncRNA
chr1	119138830	119147749	TRANS_XXd0_chr1_minus_NR308	-	FALSE	promoter	FALSE	.	.	intragenic lncRNA
chr1	119157500	119157979	TRANS_XXd0_chr1_plus_NR273	+	TRUE	promoter	FALSE	ENSMUSG00000096939.1	processed_pseudogene	intragenic lncRNA
chr1	119298030	119302599	TRANS_XXd0_chr1_minus_NR309	-	FALSE	promoter	FALSE	.	.	intragenic lncRNA
chr1	119394810	119398699	TRANS_XXd0_chr1_minus_NR310	-	FALSE	promoter	FALSE	.	.	intragenic lncRNA
chr1	119467050	119504749	TRANS_XXd0_chr1_minus_NR311	-	TRUE	promoter	FALSE	ENSMUSG00000004451.14	protein_coding	protein-coding
chr1	119504600	119505559	TRANS_XXd0_chr1_plus_NR274	+	FALSE	promoter	FALSE	.	.	uaRNA
chr1	119520360	119837439	TRANS_XXd0_chr1_minus_NR312	-	TRUE	promoter	TRUE	ENSMUSG00000026384.13	protein_coding	protein-coding
chr1	119526150	119532199	TRANS_XXd0_chr1_plus_NR275	+	TRUE	promoter	FALSE	ENSMUSG00000098923.1	protein_coding	protein-coding
chr1	119904500	119913169	TRANS_XXd0_chr1_minus_NR313	-	TRUE	promoter	FALSE	ENSMUSG00000036975.5	protein_coding	protein-coding
chr1	119913000	119914859	TRANS_XXd0_chr1_plus_NR276	+	FALSE	promoter	FALSE	.	.	uaRNA
chr1	119915040	119915479	TRANS_XXd0_chr1_minus_NR314	-	FALSE	promoter	FALSE	.	.	intragenic lncRNA
chr1	120073850	120075169	TRANS_XXd0_chr1_plus_NR277	+	FALSE	promoter	FALSE	.	.	intragenic lncRNA
chr1	120085930	120091399	TRANS_XXd0_chr1_plus_NR278	+	FALSE	promoter	FALSE	.	.	intragenic lncRNA
chr1	120108160	120121059	TRANS_XXd0_chr1_minus_NR315	-	TRUE	promoter	FALSE	ENSMUSG00000026385.16	protein_coding	protein-coding
chr1	120121180	120188729	TRANS_XXd0_chr1_plus_NR279	+	TRUE	promoter	TRUE	ENSMUSG00000026388.15	protein_coding	protein-coding
chr1	120265130	120266119	TRANS_XXd0_chr1_plus_NR280	+	FALSE	promoter	FALSE	.	.	intragenic lncRNA
chr1	120451890	120452999	TRANS_XXd0_chr1_plus_NR281	+	FALSE	promoter	FALSE	.	.	intragenic lncRNA
chr1	121292270	121327749	TRANS_XXd0_chr1_minus_NR316	-	TRUE	promoter	TRUE	ENSMUSG00000003721.14	protein_coding	protein-coding
chr1	121327880	121336179	TRANS_XXd0_chr1_plus_NR282	+	FALSE	promoter	FALSE	.	.	uaRNA
chr1	121419270	121420399	TRANS_XXd0_chr1_minus_NR317	-	FALSE	promoter	FALSE	.	.	intragenic lncRNA
chr1	121431200	121431799	TRANS_XXd0_chr1_minus_NR318	-	FALSE	promoter	FALSE	.	.	intragenic lncRNA
chr1	121451550	121457759	TRANS_XXd0_chr1_minus_NR319	-	FALSE	promoter	FALSE	.	.	intragenic lncRNA
chr1	121458220	121463179	TRANS_XXd0_chr1_minus_NR320	-	FALSE	promoter	FALSE	.	.	intragenic lncRNA
chr1	121509600	121528509	TRANS_XXd0_chr1_minus_NR321	-	TRUE	FALSE	FALSE	ENSMUSG00000050534.8	protein_coding	protein-coding
chr1	121546850	121567909	TRANS_XXd0_chr1_minus_NR322	-	TRUE	promoter	FALSE	ENSMUSG00000001674.11	protein_coding	protein-coding
chr1	122607400	122609129	TRANS_XXd0_chr1_plus_NR283	+	FALSE	promoter	FALSE	.	.	intragenic lncRNA
chr1	125386190	125435679	TRANS_XXd0_chr1_minus_NR323	-	TRUE	promoter	FALSE	ENSMUSG00000026341.16	protein_coding	protein-coding
chr1	125414000	125414579	TRANS_XXd0_chr1_plus_NR284	+	FALSE	enhancer	FALSE	.	.	eRNA
chr1	125435990	125439999	TRANS_XXd0_chr1_plus_NR285	+	FALSE	promoter	FALSE	.	.	uaRNA
chr1	125555880	125559219	TRANS_XXd0_chr1_minus_NR324	-	FALSE	promoter	FALSE	.	.	intragenic lncRNA
chr1	125559400	125560799	TRANS_XXd0_chr1_minus_NR325	-	FALSE	promoter	FALSE	.	.	intragenic lncRNA
chr1	127205000	127490899	TRANS_XXd0_chr1_plus_NR286	+	TRUE	promoter	FALSE	ENSMUSG00000036155.13	protein_coding	protein-coding
chr1	127507440	127509999	TRANS_XXd0_chr1_plus_NR287	+	FALSE	promoter	FALSE	.	.	intragenic lncRNA
chr1	127755210	127773999	TRANS_XXd0_chr1_minus_NR326	-	TRUE	promoter	FALSE	ENSMUSG00000102014.1	antisense	intragenic lncRNA
chr1	127774200	127811439	TRANS_XXd0_chr1_plus_NR288	+	TRUE	promoter	FALSE	ENSMUSG00000026349.14	protein_coding	protein-coding
chr1	127868790	127948289	TRANS_XXd0_chr1_plus_NR289	+	TRUE	promoter	TRUE	ENSMUSG00000036104.12	protein_coding	protein-coding
chr1	127936250	128103039	TRANS_XXd0_chr1_minus_NR327	-	TRUE	promoter	FALSE	ENSMUSG00000036086.16	protein_coding	protein-coding
chr1	128001000	128001689	TRANS_XXd0_chr1_plus_NR290	+	FALSE	promoter	FALSE	.	.	genic lncRNA
chr1	128038530	128039069	TRANS_XXd0_chr1_plus_NR291	+	TRUE	FALSE	TRUE	ENSMUSG00000058603.10	processed_pseudogene	genic lncRNA
chr1	128103320	128281779	TRANS_XXd0_chr1_plus_NR292	+	TRUE	promoter	FALSE	ENSMUSG00000056211.13	protein_coding	protein-coding
chr1	128318180	128359679	TRANS_XXd0_chr1_minus_NR328	-	TRUE	promoter	FALSE	ENSMUSG00000026355.11	protein_coding	protein-coding
chr1	128360300	128417359	TRANS_XXd0_chr1_minus_NR329	-	TRUE	promoter	FALSE	ENSMUSG00000026356.15	protein_coding	protein-coding
chr1	128392400	128393179	TRANS_XXd0_chr1_plus_NR293	+	FALSE	promoter	FALSE	.	.	genic lncRNA
chr1	128437650	128439099	TRANS_XXd0_chr1_plus_NR294	+	FALSE	promoter	FALSE	.	.	intragenic lncRNA
chr1	130424890	130462959	TRANS_XXd0_chr1_minus_NR330	-	TRUE	promoter	TRUE	ENSMUSG00000026399.12	protein_coding	protein-coding
chr1	130685380	130717399	TRANS_XXd0_chr1_minus_NR331	-	TRUE	promoter	FALSE	ENSMUSG00000026409.14	protein_coding	protein-coding
chr1	130716110	130746919	TRANS_XXd0_chr1_plus_NR295	+	FALSE	promoter	FALSE	.	.	genic lncRNA
chr1	130730870	130732199	TRANS_XXd0_chr1_minus_NR332	-	FALSE	promoter	FALSE	.	.	intragenic lncRNA
chr1	130735800	130737689	TRANS_XXd0_chr1_minus_NR333	-	FALSE	promoter	FALSE	.	.	intragenic lncRNA
chr1	131120710	131139299	TRANS_XXd0_chr1_minus_NR334	-	FALSE	promoter	FALSE	.	.	intragenic lncRNA
chr1	131138390	131141789	TRANS_XXd0_chr1_plus_NR296	+	FALSE	promoter	FALSE	.	.	intragenic lncRNA
chr1	131146280	131152079	TRANS_XXd0_chr1_plus_NR297	+	FALSE	promoter	FALSE	.	.	intragenic lncRNA
chr1	131152200	131153129	TRANS_XXd0_chr1_minus_NR335	-	FALSE	promoter	FALSE	.	.	uaRNA
chr1	131153210	131185929	TRANS_XXd0_chr1_plus_NR298	+	TRUE	promoter	TRUE	ENSMUSG00000026427.16	protein_coding	protein-coding
chr1	131268740	131270379	TRANS_XXd0_chr1_plus_NR299	+	FALSE	promoter	FALSE	.	.	intragenic lncRNA
chr1	131308930	131527369	TRANS_XXd0_chr1_minus_NR336	-	FALSE	promoter	FALSE	.	.	intragenic lncRNA
chr1	131527890	131548939	TRANS_XXd0_chr1_plus_NR300	+	TRUE	promoter	FALSE	ENSMUSG00000055184.4	protein_coding	protein-coding
chr1	131561010	131562549	TRANS_XXd0_chr1_minus_NR337	-	FALSE	promoter	FALSE	.	.	intragenic lncRNA
chr1	131562380	131597039	TRANS_XXd0_chr1_plus_NR301	+	FALSE	promoter	FALSE	.	.	intragenic lncRNA
chr1	131797400	131822999	TRANS_XXd0_chr1_plus_NR302	+	TRUE	promoter	TRUE	ENSMUSG00000042251.12	protein_coding	protein-coding
chr1	131824650	131827849	TRANS_XXd0_chr1_minus_NR338	-	FALSE	promoter	FALSE	.	.	intragenic lncRNA
chr1	131828010	131849839	TRANS_XXd0_chr1_plus_NR303	+	TRUE	promoter	FALSE	ENSMUSG00000013275.9	protein_coding	protein-coding
chr1	131867270	131878789	TRANS_XXd0_chr1_plus_NR304	+	TRUE	promoter	TRUE	ENSMUSG00000026433.13	protein_coding	protein-coding
chr1	131898600	131912359	TRANS_XXd0_chr1_minus_NR339	-	FALSE	promoter	FALSE	.	.	intragenic lncRNA
chr1	132004400	132007979	TRANS_XXd0_chr1_minus_NR340	-	FALSE	promoter	TRUE	.	.	genic lncRNA
chr1	132007620	132046449	TRANS_XXd0_chr1_plus_NR305	+	TRUE	promoter	TRUE	ENSMUSG00000026436.15	protein_coding	protein-coding
chr1	132010180	132010799	TRANS_XXd0_chr1_minus_NR341	-	FALSE	FALSE	TRUE	.	.	genic lncRNA
chr1	132106470	132139669	TRANS_XXd0_chr1_minus_NR342	-	TRUE	promoter	FALSE	ENSMUSG00000026437.11	protein_coding	protein-coding
chr1	132263630	132265799	TRANS_XXd0_chr1_plus_NR306	+	FALSE	promoter	FALSE	.	.	intragenic lncRNA
chr1	132266000	132275399	TRANS_XXd0_chr1_plus_NR307	+	FALSE	promoter	TRUE	.	.	intragenic lncRNA
chr1	132316150	132337239	TRANS_XXd0_chr1_plus_NR308	+	TRUE	promoter	TRUE	ENSMUSG00000009772.15	protein_coding	protein-coding
chr1	132352800	132391649	TRANS_XXd0_chr1_minus_NR343	-	FALSE	promoter	TRUE	.	.	intragenic lncRNA
chr1	132417470	132469879	TRANS_XXd0_chr1_plus_NR309	+	TRUE	promoter	TRUE	ENSMUSG00000042046.15	protein_coding	protein-coding
chr1	132445210	132477049	TRANS_XXd0_chr1_minus_NR344	-	TRUE	promoter	FALSE	ENSMUSG00000097760.2	processed_transcript	genic lncRNA
chr1	132470270	132513119	TRANS_XXd0_chr1_plus_NR310	+	FALSE	promoter	FALSE	.	.	intragenic lncRNA
chr1	132478800	132481259	TRANS_XXd0_chr1_minus_NR345	-	FALSE	promoter	FALSE	.	.	intragenic lncRNA
chr1	132566050	132741769	TRANS_XXd0_chr1_minus_NR346	-	TRUE	FALSE	TRUE	ENSMUSG00000026442.14	protein_coding	protein-coding
chr1	132879310	132933199	TRANS_XXd0_chr1_plus_NR311	+	FALSE	promoter	FALSE	.	.	intragenic lncRNA
chr1	132959820	133025339	TRANS_XXd0_chr1_minus_NR347	-	TRUE	promoter	FALSE	ENSMUSG00000054387.13	protein_coding	protein-coding
chr1	132986200	132986999	TRANS_XXd0_chr1_plus_NR312	+	FALSE	enhancer	FALSE	.	.	eRNA
chr1	133019510	133023399	TRANS_XXd0_chr1_plus_NR313	+	FALSE	promoter	FALSE	.	.	genic lncRNA
chr1	133117440	133118309	TRANS_XXd0_chr1_minus_NR348	-	FALSE	promoter	TRUE	.	.	intragenic lncRNA
chr1	133129570	133130999	TRANS_XXd0_chr1_plus_NR314	+	FALSE	promoter	TRUE	.	.	intragenic lncRNA
chr1	133131300	133146739	TRANS_XXd0_chr1_plus_NR315	+	TRUE	promoter	FALSE	ENSMUSG00000046062.5	protein_coding	protein-coding
chr1	133131400	133132249	TRANS_XXd0_chr1_minus_NR349	-	FALSE	promoter	FALSE	.	.	genic lncRNA
chr1	133144710	133145289	TRANS_XXd0_chr1_minus_NR350	-	FALSE	enhancer	FALSE	.	.	eRNA
chr1	133306890	133334619	TRANS_XXd0_chr1_minus_NR351	-	FALSE	promoter	FALSE	.	.	genic lncRNA
chr1	133323810	133331389	TRANS_XXd0_chr1_plus_NR316	+	TRUE	promoter	TRUE	ENSMUSG00000115958.1	protein_coding	protein-coding
chr1	133332410	133336019	TRANS_XXd0_chr1_plus_NR317	+	FALSE	promoter	FALSE	.	.	intragenic lncRNA
chr1	133340780	133347399	TRANS_XXd0_chr1_plus_NR318	+	FALSE	promoter	FALSE	.	.	intragenic lncRNA
chr1	133347400	133360289	TRANS_XXd0_chr1_plus_NR319	+	FALSE	promoter	FALSE	.	.	intragenic lncRNA
chr1	133363580	133381569	TRANS_XXd0_chr1_plus_NR320	+	TRUE	promoter	FALSE	ENSMUSG00000070644.13	protein_coding	protein-coding
chr1	133434470	133437599	TRANS_XXd0_chr1_plus_NR321	+	FALSE	promoter	FALSE	.	.	intragenic lncRNA
chr1	133448560	133449909	TRANS_XXd0_chr1_plus_NR322	+	FALSE	promoter	FALSE	.	.	intragenic lncRNA
chr1	133490310	133493469	TRANS_XXd0_chr1_minus_NR352	-	FALSE	promoter	FALSE	.	.	intragenic lncRNA
chr1	133498200	133504259	TRANS_XXd0_chr1_minus_NR353	-	FALSE	promoter	FALSE	.	.	intragenic lncRNA
chr1	133612710	133661369	TRANS_XXd0_chr1_minus_NR354	-	TRUE	promoter	FALSE	ENSMUSG00000102976.6,ENSMUSG00000094410.8,ENSMUSG00000116275.1	protein_coding	protein-coding
chr1	133661030	133667999	TRANS_XXd0_chr1_plus_NR323	+	FALSE	promoter	FALSE	.	.	uaRNA
chr1	133662530	133671619	TRANS_XXd0_chr1_minus_NR355	-	FALSE	promoter	FALSE	.	.	intragenic lncRNA
chr1	133668000	133688789	TRANS_XXd0_chr1_plus_NR324	+	FALSE	promoter	TRUE	.	.	genic lncRNA
chr1	133672650	133673079	TRANS_XXd0_chr1_minus_NR356	-	FALSE	promoter	FALSE	.	.	intragenic lncRNA
chr1	133678300	133753749	TRANS_XXd0_chr1_minus_NR357	-	TRUE	FALSE	TRUE	ENSMUSG00000026463.17	protein_coding	protein-coding
chr1	133754000	133801029	TRANS_XXd0_chr1_minus_NR358	-	TRUE	promoter	TRUE	ENSMUSG00000026463.17	protein_coding	protein-coding
chr1	133853830	133860359	TRANS_XXd0_chr1_minus_NR359	-	FALSE	promoter	FALSE	.	.	intragenic lncRNA
chr1	134059440	134061109	TRANS_XXd0_chr1_minus_NR360	-	FALSE	promoter	FALSE	.	.	intragenic lncRNA
chr1	134069250	134079109	TRANS_XXd0_chr1_minus_NR361	-	TRUE	promoter	FALSE	ENSMUSG00000020423.6	protein_coding	protein-coding
chr1	134079360	134081199	TRANS_XXd0_chr1_plus_NR325	+	FALSE	promoter	FALSE	.	.	uaRNA
chr1	134099460	134102149	TRANS_XXd0_chr1_plus_NR326	+	FALSE	promoter	FALSE	.	.	intragenic lncRNA
chr1	134270370	134273059	TRANS_XXd0_chr1_plus_NR327	+	FALSE	promoter	TRUE	.	.	intragenic lncRNA
chr1	134330010	134361949	TRANS_XXd0_chr1_minus_NR362	-	TRUE	promoter	FALSE	ENSMUSG00000042305.12	protein_coding	protein-coding
chr1	134344400	134345999	TRANS_XXd0_chr1_plus_NR328	+	FALSE	promoter	FALSE	.	.	genic lncRNA
chr1	134362070	134363479	TRANS_XXd0_chr1_plus_NR329	+	FALSE	promoter	FALSE	.	.	uaRNA
chr1	134380210	134382409	TRANS_XXd0_chr1_minus_NR363	-	FALSE	promoter	FALSE	.	.	intragenic lncRNA
chr1	134406010	134415109	TRANS_XXd0_chr1_plus_NR330	+	TRUE	FALSE	TRUE	ENSMUSG00000026456.18	protein_coding	protein-coding
chr1	134414270	134415669	TRANS_XXd0_chr1_minus_NR364	-	FALSE	promoter	FALSE	.	.	uaRNA
chr1	134415430	134494189	TRANS_XXd0_chr1_plus_NR331	+	TRUE	promoter	TRUE	ENSMUSG00000026457.14	protein_coding	protein-coding
chr1	134453600	134455379	TRANS_XXd0_chr1_minus_NR365	-	TRUE	promoter	FALSE	ENSMUSG00000102722.1	TEC	genic lncRNA
chr1	134488830	134492359	TRANS_XXd0_chr1_minus_NR366	-	FALSE	promoter	FALSE	.	.	genic lncRNA
chr1	134492600	134494899	TRANS_XXd0_chr1_minus_NR367	-	FALSE	promoter	FALSE	.	.	genic lncRNA
chr1	134494650	134515419	TRANS_XXd0_chr1_plus_NR332	+	TRUE	promoter	FALSE	ENSMUSG00000042229.9	protein_coding	protein-coding
chr1	134527920	134533599	TRANS_XXd0_chr1_plus_NR333	+	FALSE	promoter	FALSE	.	.	intragenic lncRNA
chr1	134533990	134558399	TRANS_XXd0_chr1_plus_NR334	+	FALSE	promoter	FALSE	.	.	intragenic lncRNA
chr1	134554130	134557009	TRANS_XXd0_chr1_minus_NR368	-	FALSE	promoter	FALSE	.	.	intragenic lncRNA
chr1	134560230	134640919	TRANS_XXd0_chr1_plus_NR335	+	TRUE	promoter	FALSE	ENSMUSG00000042207.17	protein_coding	protein-coding
chr1	134616900	134617599	TRANS_XXd0_chr1_minus_NR369	-	FALSE	enhancer	FALSE	.	.	eRNA
chr1	134752180	134955919	TRANS_XXd0_chr1_minus_NR370	-	TRUE	promoter	FALSE	ENSMUSG00000073557.12	protein_coding	protein-coding
chr1	134960400	134962429	TRANS_XXd0_chr1_minus_NR371	-	FALSE	promoter	FALSE	.	.	intragenic lncRNA
chr1	134962580	134979469	TRANS_XXd0_chr1_plus_NR336	+	TRUE	promoter	FALSE	ENSMUSG00000026429.9	protein_coding	protein-coding
chr1	135146870	135157549	TRANS_XXd0_chr1_plus_NR337	+	TRUE	promoter	TRUE	ENSMUSG00000026426.10	protein_coding	protein-coding
chr1	135177680	135190009	TRANS_XXd0_chr1_minus_NR372	-	FALSE	promoter	FALSE	.	.	intragenic lncRNA
chr1	135190170	135193149	TRANS_XXd0_chr1_plus_NR338	+	FALSE	promoter	FALSE	.	.	intragenic lncRNA
chr1	135190240	135196049	TRANS_XXd0_chr1_minus_NR373	-	FALSE	promoter	FALSE	.	.	intragenic lncRNA
chr1	135193570	135212599	TRANS_XXd0_chr1_plus_NR339	+	FALSE	promoter	FALSE	.	.	intragenic lncRNA
chr1	135214250	135219519	TRANS_XXd0_chr1_plus_NR340	+	FALSE	promoter	FALSE	.	.	intragenic lncRNA
chr1	135233090	135258459	TRANS_XXd0_chr1_minus_NR374	-	TRUE	promoter	FALSE	ENSMUSG00000003051.13	protein_coding	protein-coding
chr1	135259000	135284049	TRANS_XXd0_chr1_minus_NR375	-	TRUE	promoter	FALSE	ENSMUSG00000041926.15	protein_coding	protein-coding
chr1	135274800	135275179	TRANS_XXd0_chr1_plus_NR341	+	FALSE	enhancer	FALSE	.	.	eRNA
chr1	135288240	135313749	TRANS_XXd0_chr1_minus_NR376	-	TRUE	promoter	FALSE	ENSMUSG00000062580.9	protein_coding	protein-coding
chr1	135313690	135315319	TRANS_XXd0_chr1_plus_NR342	+	FALSE	promoter	FALSE	.	.	uaRNA
chr1	135380300	135430469	TRANS_XXd0_chr1_minus_NR377	-	TRUE	promoter	FALSE	ENSMUSG00000041879.13	protein_coding	protein-coding
chr1	135472820	135481689	TRANS_XXd0_chr1_plus_NR343	+	FALSE	promoter	FALSE	.	.	intragenic lncRNA
chr1	135542890	135544999	TRANS_XXd0_chr1_plus_NR344	+	FALSE	promoter	FALSE	.	.	intragenic lncRNA
chr1	135631690	135642379	TRANS_XXd0_chr1_plus_NR345	+	FALSE	promoter	FALSE	.	.	intragenic lncRNA
chr1	135688320	135691399	TRANS_XXd0_chr1_plus_NR346	+	FALSE	promoter	FALSE	.	.	intragenic lncRNA
chr1	135719770	135763199	TRANS_XXd0_chr1_plus_NR347	+	FALSE	promoter	TRUE	.	.	intragenic lncRNA
chr1	135753850	135767539	TRANS_XXd0_chr1_minus_NR378	-	FALSE	promoter	FALSE	.	.	genic lncRNA
chr1	135766150	135789989	TRANS_XXd0_chr1_plus_NR348	+	TRUE	promoter	TRUE	ENSMUSG00000041801.5	protein_coding	protein-coding
chr1	135808260	135808869	TRANS_XXd0_chr1_minus_NR379	-	FALSE	promoter	FALSE	.	.	intragenic lncRNA
chr1	135818700	135835689	TRANS_XXd0_chr1_plus_NR349	+	TRUE	promoter	TRUE	ENSMUSG00000041782.14	protein_coding	protein-coding
chr1	135840680	135853399	TRANS_XXd0_chr1_plus_NR350	+	TRUE	FALSE	TRUE	ENSMUSG00000026414.13	protein_coding	protein-coding
chr1	136018030	136039599	TRANS_XXd0_chr1_plus_NR351	+	TRUE	FALSE	FALSE	ENSMUSG00000026411.17	protein_coding	protein-coding
chr1	136265370	136346099	TRANS_XXd0_chr1_minus_NR380	-	TRUE	promoter	FALSE	ENSMUSG00000041570.14	protein_coding	protein-coding
chr1	136410600	136415539	TRANS_XXd0_chr1_minus_NR381	-	TRUE	promoter	TRUE	ENSMUSG00000097403.2	processed_transcript	genic lncRNA
chr1	136415310	136446399	TRANS_XXd0_chr1_plus_NR352	+	TRUE	promoter	FALSE	ENSMUSG00000026404.12	protein_coding	protein-coding
chr1	136457740	136461169	TRANS_XXd0_chr1_plus_NR353	+	FALSE	promoter	FALSE	.	.	intragenic lncRNA
chr1	136466370	136538129	TRANS_XXd0_chr1_plus_NR354	+	TRUE	promoter	TRUE	ENSMUSG00000041498.13	protein_coding	protein-coding
chr1	136472000	136474049	TRANS_XXd0_chr1_minus_NR382	-	FALSE	promoter	FALSE	.	.	genic lncRNA
chr1	136556400	136556979	TRANS_XXd0_chr1_plus_NR355	+	FALSE	promoter	FALSE	.	.	intragenic lncRNA
chr1	136566690	136640849	TRANS_XXd0_chr1_plus_NR356	+	FALSE	promoter	FALSE	.	.	intragenic lncRNA
chr1	136568020	136570059	TRANS_XXd0_chr1_minus_NR383	-	FALSE	promoter	FALSE	.	.	intragenic lncRNA
chr1	136623940	136624719	TRANS_XXd0_chr1_minus_NR384	-	TRUE	promoter	FALSE	ENSMUSG00000097229.1	lincRNA	intragenic lncRNA
chr1	136693800	136696399	TRANS_XXd0_chr1_minus_NR385	-	FALSE	promoter	FALSE	.	.	intragenic lncRNA
chr1	136706430	136707999	TRANS_XXd0_chr1_minus_NR386	-	FALSE	promoter	FALSE	.	.	intragenic lncRNA
chr1	136839620	136953629	TRANS_XXd0_chr1_minus_NR387	-	TRUE	promoter	FALSE	ENSMUSG00000026398.14	protein_coding	protein-coding
chr1	136899600	136900639	TRANS_XXd0_chr1_plus_NR357	+	FALSE	enhancer	FALSE	.	.	eRNA
chr1	136979220	136980619	TRANS_XXd0_chr1_minus_NR388	-	FALSE	promoter	FALSE	.	.	intragenic lncRNA
chr1	137289760	137291739	TRANS_XXd0_chr1_plus_NR358	+	FALSE	FALSE	TRUE	.	.	intragenic lncRNA
chr1	138477930	138619729	TRANS_XXd0_chr1_minus_NR389	-	TRUE	promoter	FALSE	ENSMUSG00000026393.10	protein_coding	protein-coding
chr1	138851460	138856839	TRANS_XXd0_chr1_minus_NR390	-	TRUE	promoter	TRUE	ENSMUSG00000079283.2	protein_coding	protein-coding
chr1	139421160	139422169	TRANS_XXd0_chr1_minus_NR391	-	FALSE	promoter	FALSE	.	.	uaRNA
chr1	139422300	139500489	TRANS_XXd0_chr1_plus_NR359	+	TRUE	promoter	FALSE	ENSMUSG00000033964.12	protein_coding	protein-coding
chr1	139443030	139443599	TRANS_XXd0_chr1_minus_NR392	-	FALSE	enhancer	FALSE	.	.	eRNA
chr1	140186800	140188529	TRANS_XXd0_chr1_minus_NR393	-	FALSE	promoter	FALSE	.	.	intragenic lncRNA
chr1	140188730	140190199	TRANS_XXd0_chr1_plus_NR360	+	FALSE	promoter	FALSE	.	.	intragenic lncRNA
chr1	140587400	140656429	TRANS_XXd0_chr1_minus_NR394	-	TRUE	FALSE	FALSE	ENSMUSG00000102368.1	antisense	intragenic lncRNA
chr1	142612240	142614299	TRANS_XXd0_chr1_plus_NR361	+	FALSE	FALSE	TRUE	.	.	intragenic lncRNA
chr1	143093310	143094599	TRANS_XXd0_chr1_minus_NR395	-	TRUE	FALSE	TRUE	ENSMUSG00000101795.2	processed_pseudogene	intragenic lncRNA
chr1	143592870	143702639	TRANS_XXd0_chr1_minus_NR396	-	TRUE	promoter	FALSE	ENSMUSG00000026361.9	protein_coding	protein-coding
chr1	143702800	143703849	TRANS_XXd0_chr1_plus_NR362	+	FALSE	promoter	FALSE	.	.	uaRNA
chr1	143737800	143739529	TRANS_XXd0_chr1_minus_NR397	-	FALSE	promoter	FALSE	.	.	intragenic lncRNA
chr1	143739600	143752539	TRANS_XXd0_chr1_plus_NR363	+	TRUE	promoter	FALSE	ENSMUSG00000018196.18	protein_coding	protein-coding
chr1	143746510	143777019	TRANS_XXd0_chr1_minus_NR398	-	TRUE	promoter	FALSE	ENSMUSG00000018199.9	protein_coding	protein-coding
chr1	143777280	143833349	TRANS_XXd0_chr1_plus_NR364	+	TRUE	promoter	FALSE	ENSMUSG00000018189.12	protein_coding	protein-coding
chr1	146323180	146324999	TRANS_XXd0_chr1_plus_NR365	+	FALSE	promoter	FALSE	.	.	intragenic lncRNA
chr1	150114050	150115579	TRANS_XXd0_chr1_minus_NR399	-	FALSE	promoter	FALSE	.	.	intragenic lncRNA
chr1	150130070	150131129	TRANS_XXd0_chr1_plus_NR366	+	FALSE	promoter	FALSE	.	.	intragenic lncRNA
chr1	150265480	150266059	TRANS_XXd0_chr1_minus_NR400	-	FALSE	FALSE	TRUE	.	.	intragenic lncRNA
chr1	150268690	150269459	TRANS_XXd0_chr1_minus_NR401	-	TRUE	FALSE	TRUE	ENSMUSG00000100690.1	processed_pseudogene	intragenic lncRNA
chr1	150352240	150393039	TRANS_XXd0_chr1_minus_NR402	-	TRUE	promoter	TRUE	ENSMUSG00000006010.14	protein_coding	protein-coding
chr1	150393360	150461369	TRANS_XXd0_chr1_plus_NR367	+	TRUE	promoter	TRUE	ENSMUSG00000006005.18	protein_coding	protein-coding
chr1	150563200	150993609	TRANS_XXd0_chr1_minus_NR403	-	TRUE	promoter	FALSE	ENSMUSG00000066842.18	protein_coding	protein-coding
chr1	151025270	151026549	TRANS_XXd0_chr1_plus_NR368	+	FALSE	promoter	FALSE	.	.	intragenic lncRNA
chr1	151310730	151313599	TRANS_XXd0_chr1_plus_NR369	+	FALSE	promoter	FALSE	.	.	intragenic lncRNA
chr1	151344550	151370839	TRANS_XXd0_chr1_plus_NR370	+	TRUE	promoter	TRUE	ENSMUSG00000023150.14	protein_coding	protein-coding
chr1	151353850	151428379	TRANS_XXd0_chr1_minus_NR404	-	TRUE	promoter	FALSE	ENSMUSG00000052748.14	protein_coding	protein-coding
chr1	151428640	151461629	TRANS_XXd0_chr1_plus_NR371	+	TRUE	promoter	FALSE	ENSMUSG00000053286.11	protein_coding	protein-coding
chr1	151460760	151500779	TRANS_XXd0_chr1_minus_NR405	-	TRUE	promoter	FALSE	ENSMUSG00000026484.13	protein_coding	protein-coding
chr1	151543620	151545709	TRANS_XXd0_chr1_minus_NR406	-	FALSE	promoter	FALSE	.	.	intragenic lncRNA
chr1	151544260	151546539	TRANS_XXd0_chr1_plus_NR372	+	FALSE	promoter	FALSE	.	.	intragenic lncRNA
chr1	151571140	151722219	TRANS_XXd0_chr1_plus_NR373	+	TRUE	promoter	TRUE	ENSMUSG00000026483.13	protein_coding	protein-coding
chr1	151753000	151755349	TRANS_XXd0_chr1_minus_NR407	-	TRUE	promoter	FALSE	ENSMUSG00000100594.1	lincRNA	intragenic lncRNA
chr1	151755370	151823729	TRANS_XXd0_chr1_plus_NR374	+	TRUE	promoter	FALSE	ENSMUSG00000043019.12	protein_coding	protein-coding
chr1	151877890	152090319	TRANS_XXd0_chr1_minus_NR408	-	FALSE	promoter	FALSE	.	.	intragenic lncRNA
chr1	152368190	152386649	TRANS_XXd0_chr1_minus_NR409	-	TRUE	promoter	TRUE	ENSMUSG00000014980.14	protein_coding	protein-coding
chr1	152766620	152779369	TRANS_XXd0_chr1_plus_NR375	+	TRUE	promoter	FALSE	ENSMUSG00000008475.13	protein_coding	protein-coding
chr1	152902840	152907189	TRANS_XXd0_chr1_plus_NR376	+	FALSE	promoter	FALSE	.	.	intragenic lncRNA
chr1	153006400	153009439	TRANS_XXd0_chr1_minus_NR410	-	FALSE	promoter	FALSE	.	.	intragenic lncRNA
chr1	153012020	153012999	TRANS_XXd0_chr1_minus_NR411	-	FALSE	promoter	FALSE	.	.	intragenic lncRNA
chr1	153029600	153031799	TRANS_XXd0_chr1_minus_NR412	-	FALSE	promoter	FALSE	.	.	intragenic lncRNA
chr1	153038000	153040309	TRANS_XXd0_chr1_minus_NR413	-	FALSE	promoter	FALSE	.	.	intragenic lncRNA
chr1	153089800	153093329	TRANS_XXd0_chr1_minus_NR414	-	FALSE	promoter	FALSE	.	.	intragenic lncRNA
chr1	153122310	153186359	TRANS_XXd0_chr1_minus_NR415	-	TRUE	promoter	FALSE	ENSMUSG00000026479.13	protein_coding	protein-coding
chr1	153127210	153127999	TRANS_XXd0_chr1_plus_NR377	+	FALSE	promoter	FALSE	.	.	genic lncRNA
chr1	153172730	153174179	TRANS_XXd0_chr1_plus_NR378	+	FALSE	promoter	FALSE	.	.	genic lncRNA
chr1	153213800	153332719	TRANS_XXd0_chr1_minus_NR416	-	TRUE	promoter	TRUE	ENSMUSG00000026478.14	protein_coding	protein-coding
chr1	153216770	153219059	TRANS_XXd0_chr1_plus_NR379	+	FALSE	promoter	FALSE	.	.	genic lncRNA
chr1	153362270	153363199	TRANS_XXd0_chr1_plus_NR380	+	FALSE	promoter	FALSE	.	.	intragenic lncRNA
chr1	153401400	153407789	TRANS_XXd0_chr1_minus_NR417	-	TRUE	FALSE	TRUE	ENSMUSG00000073538.10	processed_transcript	intragenic lncRNA
chr1	153407800	153414229	TRANS_XXd0_chr1_minus_NR418	-	TRUE	promoter	FALSE	ENSMUSG00000073538.10	processed_transcript	intragenic lncRNA
chr1	153414210	153415599	TRANS_XXd0_chr1_plus_NR381	+	FALSE	promoter	FALSE	.	.	intragenic lncRNA
chr1	153438690	153487659	TRANS_XXd0_chr1_minus_NR419	-	TRUE	promoter	FALSE	ENSMUSG00000042699.11	protein_coding	protein-coding
chr1	153487800	153490179	TRANS_XXd0_chr1_plus_NR382	+	FALSE	promoter	FALSE	.	.	uaRNA
chr1	153500060	153549799	TRANS_XXd0_chr1_minus_NR420	-	TRUE	FALSE	TRUE	ENSMUSG00000042684.8	protein_coding	protein-coding
chr1	153899950	153912989	TRANS_XXd0_chr1_plus_NR383	+	TRUE	promoter	FALSE	ENSMUSG00000099227.1,ENSMUSG00000026473.16	protein_coding,miRNA	protein-coding
chr1	155095040	155099629	TRANS_XXd0_chr1_minus_NR421	-	TRUE	promoter	TRUE	ENSMUSG00000056708.5	protein_coding	protein-coding
chr1	155158700	155211589	TRANS_XXd0_chr1_plus_NR384	+	TRUE	promoter	TRUE	ENSMUSG00000026470.14	protein_coding	protein-coding
chr1	155266490	155417409	TRANS_XXd0_chr1_minus_NR422	-	TRUE	promoter	TRUE	ENSMUSG00000026469.14	protein_coding	protein-coding
chr1	155429860	155438769	TRANS_XXd0_chr1_minus_NR423	-	FALSE	promoter	FALSE	.	.	intragenic lncRNA
chr1	155557600	155557799	TRANS_XXd0_chr1_plus_NR385	+	FALSE	enhancer	FALSE	.	.	eRNA
chr1	155558130	155700619	TRANS_XXd0_chr1_plus_NR386	+	TRUE	FALSE	TRUE	ENSMUSG00000033701.13	protein_coding	protein-coding
chr1	155776460	155812879	TRANS_XXd0_chr1_minus_NR424	-	TRUE	promoter	TRUE	ENSMUSG00000033684.14	protein_coding	protein-coding
chr1	155812670	155815759	TRANS_XXd0_chr1_plus_NR387	+	FALSE	promoter	FALSE	.	.	uaRNA
chr1	155836560	155973239	TRANS_XXd0_chr1_minus_NR425	-	TRUE	promoter	FALSE	ENSMUSG00000033671.18	protein_coding	protein-coding
chr1	155973280	155974329	TRANS_XXd0_chr1_plus_NR388	+	TRUE	promoter	FALSE	ENSMUSG00000102833.1	TEC	uaRNA
chr1	155998740	156036049	TRANS_XXd0_chr1_minus_NR426	-	TRUE	promoter	FALSE	ENSMUSG00000026466.16	protein_coding	protein-coding
chr1	156035730	156040569	TRANS_XXd0_chr1_plus_NR389	+	TRUE	FALSE	TRUE	ENSMUSG00000050565.16	protein_coding	protein-coding
chr1	156040060	156040729	TRANS_XXd0_chr1_minus_NR427	-	FALSE	promoter	FALSE	.	.	uaRNA
chr1	156040900	156070249	TRANS_XXd0_chr1_plus_NR390	+	TRUE	promoter	FALSE	ENSMUSG00000050565.16	protein_coding	protein-coding
chr1	156074810	156205389	TRANS_XXd0_chr1_minus_NR428	-	TRUE	promoter	FALSE	ENSMUSG00000015484.3	protein_coding	protein-coding
chr1	156216220	156217499	TRANS_XXd0_chr1_minus_NR429	-	FALSE	promoter	FALSE	.	.	intragenic lncRNA
chr1	156366040	156366489	TRANS_XXd0_chr1_plus_NR391	+	TRUE	FALSE	TRUE	ENSMUSG00000078193.2	protein_coding	protein-coding
chr1	156423490	156474299	TRANS_XXd0_chr1_minus_NR430	-	TRUE	FALSE	TRUE	ENSMUSG00000026600.12	protein_coding	protein-coding
chr1	156524000	156526409	TRANS_XXd0_chr1_plus_NR392	+	TRUE	FALSE	TRUE	ENSMUSG00000101523.2	processed_pseudogene	intragenic lncRNA
chr1	156557930	156558599	TRANS_XXd0_chr1_minus_NR431	-	FALSE	promoter	FALSE	.	.	uaRNA
chr1	156558820	156661759	TRANS_XXd0_chr1_plus_NR393	+	TRUE	promoter	FALSE	ENSMUSG00000026596.13	protein_coding	protein-coding
chr1	156643100	156718919	TRANS_XXd0_chr1_minus_NR432	-	TRUE	promoter	TRUE	ENSMUSG00000033557.17	protein_coding	protein-coding
chr1	156955870	156956599	TRANS_XXd0_chr1_minus_NR433	-	FALSE	promoter	FALSE	.	.	intragenic lncRNA
chr1	156956450	156957169	TRANS_XXd0_chr1_plus_NR394	+	FALSE	promoter	FALSE	.	.	intragenic lncRNA
chr1	157080870	157081709	TRANS_XXd0_chr1_minus_NR434	-	FALSE	promoter	FALSE	.	.	intragenic lncRNA
chr1	157098900	157412539	TRANS_XXd0_chr1_minus_NR435	-	TRUE	promoter	TRUE	ENSMUSG00000070565.11	protein_coding	protein-coding
chr1	157412740	157421209	TRANS_XXd0_chr1_plus_NR395	+	TRUE	promoter	TRUE	ENSMUSG00000049881.13	transcribed_processed_pseudogene	uaRNA
chr1	159229400	159232109	TRANS_XXd0_chr1_minus_NR436	-	FALSE	promoter	FALSE	.	.	intragenic lncRNA
chr1	159461150	159461999	TRANS_XXd0_chr1_plus_NR396	+	FALSE	promoter	FALSE	.	.	intragenic lncRNA
chr1	160192300	160212819	TRANS_XXd0_chr1_minus_NR437	-	TRUE	promoter	FALSE	ENSMUSG00000014226.10	protein_coding	protein-coding
chr1	160195240	160211959	TRANS_XXd0_chr1_plus_NR397	+	TRUE	promoter	FALSE	ENSMUSG00000058267.13	protein_coding	protein-coding
chr1	160213000	160218799	TRANS_XXd0_chr1_plus_NR398	+	TRUE	promoter	FALSE	ENSMUSG00000103006.1	TEC	uaRNA
chr1	160216290	160792889	TRANS_XXd0_chr1_minus_NR438	-	TRUE	promoter	TRUE	ENSMUSG00000026721.16	protein_coding	protein-coding
chr1	160906640	160998119	TRANS_XXd0_chr1_plus_NR399	+	TRUE	promoter	FALSE	ENSMUSG00000040423.11	protein_coding	protein-coding
chr1	161000490	161034819	TRANS_XXd0_chr1_minus_NR439	-	TRUE	promoter	TRUE	ENSMUSG00000043467.19	protein_coding	protein-coding
chr1	161035170	161048789	TRANS_XXd0_chr1_plus_NR400	+	TRUE	promoter	TRUE	ENSMUSG00000053332.13	processed_transcript	uaRNA
chr1	161039490	161070649	TRANS_XXd0_chr1_minus_NR440	-	TRUE	promoter	TRUE	ENSMUSG00000026709.10	protein_coding	protein-coding
chr1	161070950	161092449	TRANS_XXd0_chr1_plus_NR401	+	TRUE	promoter	FALSE	ENSMUSG00000026708.16	protein_coding	protein-coding
chr1	161085390	161131449	TRANS_XXd0_chr1_minus_NR441	-	TRUE	promoter	TRUE	ENSMUSG00000026705.16	protein_coding	protein-coding
chr1	161131570	161134599	TRANS_XXd0_chr1_plus_NR402	+	FALSE	promoter	FALSE	.	.	uaRNA
chr1	161141700	161151569	TRANS_XXd0_chr1_minus_NR442	-	FALSE	promoter	FALSE	.	.	uaRNA
chr1	161142720	161171969	TRANS_XXd0_chr1_plus_NR403	+	TRUE	promoter	TRUE	ENSMUSG00000044835.15	protein_coding	protein-coding
chr1	161152690	161153679	TRANS_XXd0_chr1_minus_NR443	-	FALSE	promoter	FALSE	.	.	genic lncRNA
chr1	161227400	161251149	TRANS_XXd0_chr1_minus_NR444	-	TRUE	promoter	TRUE	ENSMUSG00000026701.15	protein_coding	protein-coding
chr1	161267400	161271459	TRANS_XXd0_chr1_minus_NR445	-	FALSE	promoter	FALSE	.	.	intragenic lncRNA
chr1	161877370	161888979	TRANS_XXd0_chr1_plus_NR404	+	FALSE	promoter	FALSE	.	.	intragenic lncRNA
chr1	161969260	161975199	TRANS_XXd0_chr1_plus_NR405	+	TRUE	FALSE	TRUE	ENSMUSG00000103393.1	protein_coding,antisense	protein-coding
chr1	162530840	162548519	TRANS_XXd0_chr1_minus_NR446	-	TRUE	promoter	FALSE	ENSMUSG00000026694.19	protein_coding	protein-coding
chr1	162548640	162549559	TRANS_XXd0_chr1_plus_NR406	+	FALSE	promoter	FALSE	.	.	uaRNA
chr1	162564200	162570519	TRANS_XXd0_chr1_minus_NR447	-	FALSE	promoter	FALSE	.	.	intragenic lncRNA
chr1	162570630	162617139	TRANS_XXd0_chr1_plus_NR407	+	TRUE	promoter	FALSE	ENSMUSG00000026696.15	protein_coding	protein-coding
chr1	162666920	162740509	TRANS_XXd0_chr1_minus_NR448	-	TRUE	promoter	FALSE	ENSMUSG00000040225.15	protein_coding	protein-coding
chr1	162740470	162742999	TRANS_XXd0_chr1_plus_NR408	+	FALSE	promoter	FALSE	.	.	uaRNA
chr1	163375950	163403649	TRANS_XXd0_chr1_minus_NR449	-	TRUE	promoter	FALSE	ENSMUSG00000040124.5	protein_coding	protein-coding
chr1	163779610	163923819	TRANS_XXd0_chr1_plus_NR409	+	TRUE	promoter	TRUE	ENSMUSG00000026585.13	protein_coding	protein-coding
chr1	163929820	163959319	TRANS_XXd0_chr1_plus_NR410	+	TRUE	promoter	TRUE	ENSMUSG00000026584.14	protein_coding	protein-coding
chr1	163940910	163994729	TRANS_XXd0_chr1_minus_NR450	-	TRUE	promoter	TRUE	ENSMUSG00000041406.14	protein_coding	protein-coding
chr1	163994890	163999549	TRANS_XXd0_chr1_plus_NR411	+	TRUE	promoter	FALSE	ENSMUSG00000041396.13	protein_coding	protein-coding
chr1	164007210	164020999	TRANS_XXd0_chr1_minus_NR451	-	FALSE	promoter	FALSE	.	.	intragenic lncRNA
chr1	164018490	164019489	TRANS_XXd0_chr1_plus_NR412	+	FALSE	promoter	FALSE	.	.	intragenic lncRNA
chr1	164247010	164249179	TRANS_XXd0_chr1_minus_NR452	-	FALSE	promoter	FALSE	.	.	genic lncRNA
chr1	164249080	164273319	TRANS_XXd0_chr1_plus_NR413	+	TRUE	promoter	FALSE	ENSMUSG00000040918.12	protein_coding	protein-coding
chr1	164274810	164275799	TRANS_XXd0_chr1_minus_NR453	-	FALSE	promoter	FALSE	.	.	intragenic lncRNA
chr1	164287740	164307469	TRANS_XXd0_chr1_minus_NR454	-	TRUE	promoter	FALSE	ENSMUSG00000026577.13	protein_coding	protein-coding
chr1	164307690	164442229	TRANS_XXd0_chr1_plus_NR414	+	TRUE	promoter	FALSE	ENSMUSG00000026575.15	protein_coding	protein-coding
chr1	164433190	164458339	TRANS_XXd0_chr1_minus_NR455	-	TRUE	promoter	TRUE	ENSMUSG00000026576.12	protein_coding	protein-coding
chr1	164458520	164477659	TRANS_XXd0_chr1_plus_NR415	+	FALSE	promoter	FALSE	.	.	uaRNA
chr1	164490490	164492329	TRANS_XXd0_chr1_plus_NR416	+	FALSE	promoter	FALSE	.	.	intragenic lncRNA
chr1	164500030	164503509	TRANS_XXd0_chr1_minus_NR456	-	FALSE	promoter	FALSE	.	.	intragenic lncRNA
chr1	165206880	165236949	TRANS_XXd0_chr1_minus_NR457	-	TRUE	promoter	FALSE	ENSMUSG00000040843.10	protein_coding	protein-coding
chr1	165236800	165237799	TRANS_XXd0_chr1_plus_NR417	+	FALSE	promoter	FALSE	.	.	uaRNA
chr1	165460620	165491959	TRANS_XXd0_chr1_plus_NR418	+	FALSE	promoter	FALSE	.	.	intragenic lncRNA
chr1	165551830	165580799	TRANS_XXd0_chr1_minus_NR458	-	FALSE	promoter	FALSE	.	.	intragenic lncRNA
chr1	165581540	165634519	TRANS_XXd0_chr1_minus_NR459	-	TRUE	promoter	TRUE	ENSMUSG00000026566.15	protein_coding	protein-coding
chr1	165634700	165636999	TRANS_XXd0_chr1_plus_NR419	+	FALSE	promoter	FALSE	.	.	uaRNA
chr1	165642400	165647599	TRANS_XXd0_chr1_plus_NR420	+	FALSE	promoter	FALSE	.	.	intragenic lncRNA
chr1	165652980	165665749	TRANS_XXd0_chr1_plus_NR421	+	FALSE	promoter	FALSE	.	.	intragenic lncRNA
chr1	165763760	165776169	TRANS_XXd0_chr1_plus_NR422	+	TRUE	promoter	TRUE	ENSMUSG00000040713.12	protein_coding	protein-coding
chr1	165854600	165862799	TRANS_XXd0_chr1_minus_NR460	-	FALSE	enhancer	FALSE	.	.	eRNA
chr1	165864730	166002619	TRANS_XXd0_chr1_minus_NR461	-	TRUE	promoter	FALSE	ENSMUSG00000026565.18	protein_coding	protein-coding
chr1	166069110	166070349	TRANS_XXd0_chr1_minus_NR462	-	FALSE	promoter	FALSE	.	.	intragenic lncRNA
chr1	166159900	166160399	TRANS_XXd0_chr1_minus_NR463	-	FALSE	promoter	FALSE	.	.	intragenic lncRNA
chr1	166379250	166398799	TRANS_XXd0_chr1_plus_NR423	+	TRUE	promoter	FALSE	ENSMUSG00000026563.13	protein_coding	protein-coding
chr1	167212450	167285109	TRANS_XXd0_chr1_minus_NR464	-	TRUE	promoter	FALSE	ENSMUSG00000026558.13	protein_coding	protein-coding
chr1	167279400	167279599	TRANS_XXd0_chr1_plus_NR424	+	FALSE	promoter	FALSE	.	.	genic lncRNA
chr1	167300520	167308599	TRANS_XXd0_chr1_minus_NR465	-	FALSE	promoter	FALSE	.	.	intragenic lncRNA
chr1	167308700	167338859	TRANS_XXd0_chr1_plus_NR425	+	TRUE	promoter	TRUE	ENSMUSG00000052428.10	protein_coding	protein-coding
chr1	167336800	167340779	TRANS_XXd0_chr1_minus_NR466	-	FALSE	promoter	FALSE	.	.	genic lncRNA
chr1	167340770	167342649	TRANS_XXd0_chr1_plus_NR426	+	FALSE	promoter	FALSE	.	.	intragenic lncRNA
chr1	167350020	167370049	TRANS_XXd0_chr1_plus_NR427	+	TRUE	promoter	FALSE	ENSMUSG00000026687.14	protein_coding	protein-coding
chr1	167369850	167394119	TRANS_XXd0_chr1_minus_NR467	-	TRUE	promoter	FALSE	ENSMUSG00000026688.5	protein_coding	protein-coding
chr1	167461240	167472739	TRANS_XXd0_chr1_minus_NR468	-	FALSE	promoter	FALSE	.	.	intragenic lncRNA
chr1	167916110	167917379	TRANS_XXd0_chr1_plus_NR428	+	FALSE	promoter	FALSE	.	.	intragenic lncRNA
chr1	168120200	168432199	TRANS_XXd0_chr1_minus_NR469	-	TRUE	promoter	TRUE	ENSMUSG00000052534.15	protein_coding	protein-coding
chr1	169493930	169531449	TRANS_XXd0_chr1_minus_NR470	-	TRUE	promoter	TRUE	ENSMUSG00000026683.14	protein_coding	protein-coding
chr1	169531200	169532329	TRANS_XXd0_chr1_plus_NR429	+	FALSE	promoter	FALSE	.	.	uaRNA
chr1	169948430	170110999	TRANS_XXd0_chr1_minus_NR471	-	FALSE	FALSE	TRUE	.	.	intragenic lncRNA
chr1	170102910	170104169	TRANS_XXd0_chr1_plus_NR430	+	FALSE	promoter	FALSE	.	.	intragenic lncRNA
chr1	170134890	170174899	TRANS_XXd0_chr1_minus_NR472	-	TRUE	promoter	TRUE	ENSMUSG00000026670.15	protein_coding	protein-coding
chr1	170156200	170156979	TRANS_XXd0_chr1_plus_NR431	+	FALSE	enhancer	FALSE	.	.	eRNA
chr1	170179630	170215369	TRANS_XXd0_chr1_minus_NR473	-	TRUE	FALSE	TRUE	ENSMUSG00000026667.14	protein_coding	protein-coding
chr1	170252400	170255729	TRANS_XXd0_chr1_minus_NR474	-	TRUE	FALSE	TRUE	ENSMUSG00000096964.1	transcribed_unprocessed_pseudogene	intragenic lncRNA
chr1	170701470	170867789	TRANS_XXd0_chr1_minus_NR475	-	TRUE	promoter	TRUE	ENSMUSG00000026663.6	protein_coding	protein-coding
chr1	170868610	170892589	TRANS_XXd0_chr1_plus_NR432	+	TRUE	promoter	TRUE	ENSMUSG00000053925.4	processed_transcript	genic lncRNA
chr1	170869400	170885449	TRANS_XXd0_chr1_minus_NR476	-	TRUE	promoter	FALSE	ENSMUSG00000026659.13	protein_coding	protein-coding
chr1	170885800	170889419	TRANS_XXd0_chr1_minus_NR477	-	FALSE	promoter	FALSE	.	.	intragenic lncRNA
chr1	170925200	170925659	TRANS_XXd0_chr1_minus_NR478	-	TRUE	FALSE	TRUE	ENSMUSG00000089838.1	processed_pseudogene	intragenic lncRNA
chr1	171120450	171150599	TRANS_XXd0_chr1_minus_NR479	-	TRUE	promoter	TRUE	ENSMUSG00000058076.12	protein_coding	protein-coding
chr1	171137920	171139599	TRANS_XXd0_chr1_plus_NR433	+	FALSE	promoter	FALSE	.	.	genic lncRNA
chr1	171143000	171143699	TRANS_XXd0_chr1_plus_NR434	+	FALSE	promoter	FALSE	.	.	genic lncRNA
chr1	171150200	171151799	TRANS_XXd0_chr1_plus_NR435	+	TRUE	promoter	FALSE	ENSMUSG00000056569.11	protein_coding	protein-coding
chr1	171212870	171222549	TRANS_XXd0_chr1_minus_NR480	-	TRUE	promoter	FALSE	ENSMUSG00000005674.9	protein_coding	protein-coding
chr1	171247230	171249199	TRANS_XXd0_chr1_plus_NR436	+	FALSE	promoter	FALSE	.	.	intragenic lncRNA
chr1	171247600	171251979	TRANS_XXd0_chr1_minus_NR481	-	FALSE	promoter	FALSE	.	.	intragenic lncRNA
chr1	171268210	171268869	TRANS_XXd0_chr1_plus_NR437	+	FALSE	promoter	FALSE	.	.	intragenic lncRNA
chr1	171268800	171270279	TRANS_XXd0_chr1_minus_NR482	-	FALSE	promoter	FALSE	.	.	intragenic lncRNA
chr1	171270340	171278599	TRANS_XXd0_chr1_plus_NR438	+	TRUE	promoter	FALSE	ENSMUSG00000052423.14	protein_coding	protein-coding
chr1	171271480	171294969	TRANS_XXd0_chr1_minus_NR483	-	TRUE	FALSE	TRUE	ENSMUSG00000062963.10	protein_coding	protein-coding
chr1	171281320	171282319	TRANS_XXd0_chr1_plus_NR439	+	FALSE	promoter	TRUE	.	.	genic lncRNA
chr1	171294590	171296869	TRANS_XXd0_chr1_plus_NR440	+	FALSE	promoter	FALSE	.	.	uaRNA
chr1	171306000	171306679	TRANS_XXd0_chr1_plus_NR441	+	FALSE	promoter	FALSE	.	.	intragenic lncRNA
chr1	171320010	171322789	TRANS_XXd0_chr1_plus_NR442	+	FALSE	promoter	FALSE	.	.	intragenic lncRNA
chr1	171330040	171362319	TRANS_XXd0_chr1_plus_NR443	+	TRUE	promoter	FALSE	ENSMUSG00000013973.12	protein_coding	protein-coding
chr1	171337140	171345629	TRANS_XXd0_chr1_minus_NR484	-	TRUE	promoter	FALSE	ENSMUSG00000013997.10	protein_coding	protein-coding
chr1	171407260	171411249	TRANS_XXd0_chr1_minus_NR485	-	FALSE	promoter	FALSE	.	.	intragenic lncRNA
chr1	171411320	171425759	TRANS_XXd0_chr1_plus_NR444	+	TRUE	promoter	FALSE	ENSMUSG00000026641.13	protein_coding	protein-coding
chr1	171437560	171468119	TRANS_XXd0_chr1_plus_NR445	+	TRUE	promoter	FALSE	ENSMUSG00000038235.4	protein_coding	protein-coding
chr1	171477000	171479769	TRANS_XXd0_chr1_plus_NR446	+	FALSE	promoter	FALSE	.	.	intragenic lncRNA
chr1	171497400	171503149	TRANS_XXd0_chr1_minus_NR486	-	TRUE	promoter	FALSE	ENSMUSG00000094668.1	snRNA	intragenic lncRNA
chr1	171998530	172027299	TRANS_XXd0_chr1_minus_NR487	-	TRUE	promoter	FALSE	ENSMUSG00000026556.15	protein_coding	protein-coding
chr1	172039410	172042739	TRANS_XXd0_chr1_minus_NR488	-	FALSE	promoter	FALSE	.	.	intragenic lncRNA
chr1	172058540	172082739	TRANS_XXd0_chr1_minus_NR489	-	TRUE	promoter	FALSE	ENSMUSG00000003458.12	protein_coding	protein-coding
chr1	172082810	172124609	TRANS_XXd0_chr1_plus_NR447	+	TRUE	promoter	TRUE	ENSMUSG00000026553.17	protein_coding	protein-coding
chr1	172126770	172143809	TRANS_XXd0_chr1_plus_NR448	+	TRUE	promoter	FALSE	ENSMUSG00000003464.13	protein_coding	protein-coding
chr1	172147180	172148239	TRANS_XXd0_chr1_minus_NR490	-	FALSE	promoter	FALSE	.	.	uaRNA
chr1	172148090	172214459	TRANS_XXd0_chr1_plus_NR449	+	TRUE	promoter	FALSE	ENSMUSG00000026554.15	protein_coding	protein-coding
chr1	172239540	172264619	TRANS_XXd0_chr1_minus_NR491	-	FALSE	enhancer	FALSE	.	.	eRNA
chr1	172271580	172298059	TRANS_XXd0_chr1_minus_NR492	-	TRUE	promoter	TRUE	ENSMUSG00000007097.14	protein_coding	protein-coding
chr1	172372200	172376419	TRANS_XXd0_chr1_minus_NR493	-	FALSE	promoter	FALSE	.	.	intragenic lncRNA
chr1	172376560	172390199	TRANS_XXd0_chr1_plus_NR450	+	TRUE	promoter	FALSE	ENSMUSG00000050229.3	protein_coding	protein-coding
chr1	172500190	172516749	TRANS_XXd0_chr1_plus_NR451	+	TRUE	promoter	TRUE	ENSMUSG00000026547.15	protein_coding	protein-coding
chr1	172519200	172521009	TRANS_XXd0_chr1_minus_NR494	-	FALSE	promoter	FALSE	.	.	intragenic lncRNA
chr1	173418270	173419199	TRANS_XXd0_chr1_minus_NR495	-	FALSE	promoter	FALSE	.	.	uaRNA
chr1	173419210	173480839	TRANS_XXd0_chr1_plus_NR452	+	TRUE	promoter	FALSE	ENSMUSG00000037860.15	protein_coding	protein-coding
chr1	174483800	174486329	TRANS_XXd0_chr1_minus_NR496	-	FALSE	promoter	FALSE	.	.	intragenic lncRNA
chr1	174501820	174828199	TRANS_XXd0_chr1_plus_NR453	+	TRUE	promoter	TRUE	ENSMUSG00000028354.13	protein_coding	protein-coding
chr1	175590760	175625589	TRANS_XXd0_chr1_minus_NR497	-	TRUE	promoter	TRUE	ENSMUSG00000026526.14	protein_coding	protein-coding
chr1	175667010	175692619	TRANS_XXd0_chr1_minus_NR498	-	TRUE	promoter	FALSE	ENSMUSG00000026525.9	protein_coding	protein-coding
chr1	175877400	175880749	TRANS_XXd0_chr1_minus_NR499	-	FALSE	promoter	FALSE	.	.	intragenic lncRNA
chr1	175880800	175915799	TRANS_XXd0_chr1_plus_NR454	+	TRUE	promoter	FALSE	ENSMUSG00000039748.11	protein_coding	protein-coding
chr1	176587400	176608529	TRANS_XXd0_chr1_minus_NR500	-	FALSE	promoter	FALSE	.	.	intragenic lncRNA
chr1	176628850	176644289	TRANS_XXd0_chr1_minus_NR501	-	FALSE	promoter	FALSE	.	.	intragenic lncRNA
chr1	176644630	176647199	TRANS_XXd0_chr1_plus_NR455	+	FALSE	promoter	FALSE	.	.	intragenic lncRNA
chr1	176681200	176682199	TRANS_XXd0_chr1_minus_NR502	-	FALSE	promoter	FALSE	.	.	intragenic lncRNA
chr1	176682110	176683259	TRANS_XXd0_chr1_plus_NR456	+	FALSE	promoter	FALSE	.	.	intragenic lncRNA
chr1	176722650	176814139	TRANS_XXd0_chr1_minus_NR503	-	TRUE	promoter	FALSE	ENSMUSG00000057335.11	protein_coding	protein-coding
chr1	177258550	177266159	TRANS_XXd0_chr1_plus_NR457	+	FALSE	promoter	TRUE	.	.	intragenic lncRNA
chr1	177270830	177272339	TRANS_XXd0_chr1_minus_NR504	-	FALSE	promoter	FALSE	.	.	intragenic lncRNA
chr1	177442580	177452339	TRANS_XXd0_chr1_plus_NR458	+	TRUE	FALSE	TRUE	ENSMUSG00000063659.11	protein_coding	protein-coding
chr1	177740490	177796489	TRANS_XXd0_chr1_minus_NR505	-	TRUE	promoter	FALSE	ENSMUSG00000015961.8	protein_coding	protein-coding
chr1	177983340	177988889	TRANS_XXd0_chr1_plus_NR459	+	FALSE	promoter	FALSE	.	.	intragenic lncRNA
chr1	178186600	178187599	TRANS_XXd0_chr1_minus_NR506	-	FALSE	promoter	FALSE	.	.	uaRNA
chr1	178187840	178263529	TRANS_XXd0_chr1_plus_NR460	+	TRUE	promoter	FALSE	ENSMUSG00000026502.13	protein_coding	protein-coding
chr1	178301450	178337759	TRANS_XXd0_chr1_minus_NR507	-	TRUE	promoter	FALSE	ENSMUSG00000039630.10	protein_coding	protein-coding
chr1	178307600	178309109	TRANS_XXd0_chr1_plus_NR461	+	FALSE	promoter	FALSE	.	.	genic lncRNA
chr1	178319120	178328199	TRANS_XXd0_chr1_plus_NR462	+	TRUE	promoter	TRUE	ENSMUSG00000026500.6	protein_coding	protein-coding
chr1	178337890	178341359	TRANS_XXd0_chr1_plus_NR463	+	FALSE	promoter	FALSE	.	.	uaRNA
chr1	178366230	178369369	TRANS_XXd0_chr1_minus_NR508	-	FALSE	promoter	FALSE	.	.	intragenic lncRNA
chr1	178369100	178372199	TRANS_XXd0_chr1_plus_NR464	+	FALSE	promoter	FALSE	.	.	intragenic lncRNA
chr1	178404660	178406459	TRANS_XXd0_chr1_minus_NR509	-	FALSE	promoter	TRUE	.	.	intragenic lncRNA
chr1	178405780	178409599	TRANS_XXd0_chr1_plus_NR465	+	FALSE	promoter	FALSE	.	.	intragenic lncRNA
chr1	178543200	178544719	TRANS_XXd0_chr1_minus_NR510	-	FALSE	promoter	FALSE	.	.	intragenic lncRNA
chr1	178945160	179518009	TRANS_XXd0_chr1_minus_NR511	-	TRUE	promoter	TRUE	ENSMUSG00000055067.15	protein_coding	protein-coding
chr1	179261580	179264399	TRANS_XXd0_chr1_plus_NR466	+	FALSE	promoter	FALSE	.	.	genic lncRNA
chr1	179364230	179368719	TRANS_XXd0_chr1_plus_NR467	+	FALSE	promoter	FALSE	.	.	genic lncRNA
chr1	179369290	179383799	TRANS_XXd0_chr1_plus_NR468	+	FALSE	promoter	FALSE	.	.	genic lncRNA
chr1	179464740	179470169	TRANS_XXd0_chr1_plus_NR469	+	FALSE	promoter	FALSE	.	.	genic lncRNA
chr1	179524590	179546239	TRANS_XXd0_chr1_minus_NR512	-	TRUE	promoter	FALSE	ENSMUSG00000026492.11	protein_coding	protein-coding
chr1	179546440	179633259	TRANS_XXd0_chr1_plus_NR470	+	TRUE	promoter	FALSE	ENSMUSG00000038949.8	protein_coding	protein-coding
chr1	179648620	179649199	TRANS_XXd0_chr1_minus_NR513	-	FALSE	promoter	FALSE	.	.	intragenic lncRNA
chr1	179649200	179651539	TRANS_XXd0_chr1_minus_NR514	-	FALSE	promoter	FALSE	.	.	intragenic lncRNA
chr1	179668240	179690009	TRANS_XXd0_chr1_plus_NR471	+	TRUE	promoter	TRUE	ENSMUSG00000038936.13	protein_coding	protein-coding
chr1	179742710	179803659	TRANS_XXd0_chr1_minus_NR515	-	TRUE	promoter	TRUE	ENSMUSG00000026491.13	protein_coding	protein-coding
chr1	179782400	179782949	TRANS_XXd0_chr1_plus_NR472	+	FALSE	enhancer	FALSE	.	.	eRNA
chr1	179846010	179850929	TRANS_XXd0_chr1_plus_NR473	+	FALSE	FALSE	TRUE	.	.	intragenic lncRNA
chr1	179960160	180010529	TRANS_XXd0_chr1_plus_NR474	+	FALSE	FALSE	TRUE	.	.	intragenic lncRNA
chr1	180227050	180256239	TRANS_XXd0_chr1_minus_NR516	-	TRUE	promoter	FALSE	ENSMUSG00000010609.15	protein_coding	protein-coding
chr1	180278630	180280699	TRANS_XXd0_chr1_plus_NR475	+	FALSE	promoter	FALSE	.	.	intragenic lncRNA
chr1	180386940	180387799	TRANS_XXd0_chr1_minus_NR517	-	FALSE	promoter	FALSE	.	.	intragenic lncRNA
chr1	180568930	180606729	TRANS_XXd0_chr1_plus_NR476	+	TRUE	promoter	FALSE	ENSMUSG00000026496.11	protein_coding	protein-coding
chr1	180635600	180640889	TRANS_XXd0_chr1_minus_NR518	-	FALSE	promoter	FALSE	.	.	intragenic lncRNA
chr1	180641000	180641889	TRANS_XXd0_chr1_minus_NR519	-	FALSE	promoter	FALSE	.	.	genic lncRNA
chr1	180641350	180693799	TRANS_XXd0_chr1_plus_NR477	+	TRUE	promoter	FALSE	ENSMUSG00000058729.13	protein_coding	protein-coding
chr1	180725000	180725929	TRANS_XXd0_chr1_minus_NR520	-	FALSE	promoter	FALSE	.	.	uaRNA
chr1	180726040	180757349	TRANS_XXd0_chr1_plus_NR478	+	TRUE	promoter	FALSE	ENSMUSG00000026499.5	protein_coding	protein-coding
chr1	180796430	180813559	TRANS_XXd0_chr1_minus_NR521	-	TRUE	promoter	TRUE	ENSMUSG00000060743.12	protein_coding	protein-coding
chr1	180813990	180822999	TRANS_XXd0_chr1_plus_NR479	+	TRUE	promoter	FALSE	ENSMUSG00000073485.3	antisense	uaRNA
chr1	180848130	180849189	TRANS_XXd0_chr1_plus_NR480	+	FALSE	promoter	FALSE	.	.	intragenic lncRNA
chr1	180848600	180850859	TRANS_XXd0_chr1_minus_NR522	-	FALSE	promoter	FALSE	.	.	intragenic lncRNA
chr1	180851110	180869929	TRANS_XXd0_chr1_plus_NR481	+	TRUE	promoter	FALSE	ENSMUSG00000038806.7	protein_coding	protein-coding
chr1	180854270	180854799	TRANS_XXd0_chr1_minus_NR523	-	TRUE	enhancer	FALSE	ENSMUSG00000103979.1	processed_pseudogene	eRNA
chr1	180870620	180885499	TRANS_XXd0_chr1_minus_NR524	-	FALSE	promoter	TRUE	.	.	intragenic lncRNA
chr1	180885650	180894429	TRANS_XXd0_chr1_minus_NR525	-	FALSE	promoter	FALSE	.	.	genic lncRNA
chr1	180893110	180903889	TRANS_XXd0_chr1_plus_NR482	+	TRUE	promoter	FALSE	ENSMUSG00000066652.5	protein_coding	protein-coding
chr1	180902140	180904179	TRANS_XXd0_chr1_minus_NR526	-	FALSE	promoter	FALSE	.	.	genic lncRNA
chr1	180904300	180913159	TRANS_XXd0_chr1_plus_NR483	+	TRUE	promoter	FALSE	ENSMUSG00000026520.8	protein_coding	protein-coding
chr1	180935040	180939509	TRANS_XXd0_chr1_plus_NR484	+	TRUE	promoter	FALSE	ENSMUSG00000038793.8	protein_coding	protein-coding
chr1	180938970	180939469	TRANS_XXd0_chr1_minus_NR527	-	FALSE	enhancer	FALSE	.	.	eRNA
chr1	180971680	180972399	TRANS_XXd0_chr1_minus_NR528	-	FALSE	promoter	FALSE	.	.	intragenic lncRNA
chr1	180977000	181017509	TRANS_XXd0_chr1_minus_NR529	-	TRUE	promoter	FALSE	ENSMUSG00000038776.13	protein_coding	protein-coding
chr1	181086250	181144189	TRANS_XXd0_chr1_minus_NR530	-	TRUE	promoter	FALSE	ENSMUSG00000026516.8	protein_coding	protein-coding
chr1	181144260	181183389	TRANS_XXd0_chr1_plus_NR485	+	FALSE	promoter	FALSE	.	.	uaRNA
chr1	181170540	181211749	TRANS_XXd0_chr1_minus_NR531	-	TRUE	promoter	TRUE	ENSMUSG00000038733.14	protein_coding	protein-coding
chr1	181212070	181232799	TRANS_XXd0_chr1_plus_NR486	+	FALSE	promoter	FALSE	.	.	uaRNA
chr1	181229740	181234509	TRANS_XXd0_chr1_minus_NR532	-	FALSE	promoter	FALSE	.	.	intragenic lncRNA
chr1	181233910	181241989	TRANS_XXd0_chr1_plus_NR487	+	FALSE	promoter	FALSE	.	.	intragenic lncRNA
chr1	181249910	181251099	TRANS_XXd0_chr1_minus_NR533	-	FALSE	promoter	FALSE	.	.	intragenic lncRNA
chr1	181251280	181263369	TRANS_XXd0_chr1_plus_NR488	+	FALSE	promoter	FALSE	.	.	intragenic lncRNA
chr1	181806380	181842369	TRANS_XXd0_chr1_minus_NR534	-	TRUE	promoter	FALSE	ENSMUSG00000004880.11	protein_coding	protein-coding
chr1	181842530	181844969	TRANS_XXd0_chr1_plus_NR489	+	FALSE	promoter	FALSE	.	.	uaRNA
chr1	181842800	181845349	TRANS_XXd0_chr1_minus_NR535	-	FALSE	promoter	FALSE	.	.	intragenic lncRNA
chr1	181892010	182019599	TRANS_XXd0_chr1_minus_NR536	-	TRUE	promoter	TRUE	ENSMUSG00000022995.16	protein_coding	protein-coding
chr1	182018560	182025489	TRANS_XXd0_chr1_plus_NR490	+	FALSE	enhancer	FALSE	.	.	eRNA
chr1	182028300	182033239	TRANS_XXd0_chr1_plus_NR491	+	FALSE	promoter	FALSE	.	.	intragenic lncRNA
chr1	182057010	182059939	TRANS_XXd0_chr1_minus_NR537	-	FALSE	promoter	FALSE	.	.	intragenic lncRNA
chr1	182102850	182103559	TRANS_XXd0_chr1_minus_NR538	-	FALSE	promoter	FALSE	.	.	intragenic lncRNA
chr1	182124790	182138709	TRANS_XXd0_chr1_plus_NR492	+	TRUE	promoter	FALSE	ENSMUSG00000026511.7	protein_coding	protein-coding
chr1	182191070	182192399	TRANS_XXd0_chr1_plus_NR493	+	FALSE	promoter	FALSE	.	.	intragenic lncRNA
chr1	182269980	182282769	TRANS_XXd0_chr1_minus_NR539	-	TRUE	promoter	FALSE	ENSMUSG00000038633.5	protein_coding	protein-coding
chr1	182282630	182284469	TRANS_XXd0_chr1_plus_NR494	+	FALSE	promoter	FALSE	.	.	uaRNA
chr1	182299790	182341589	TRANS_XXd0_chr1_minus_NR540	-	TRUE	enhancer	FALSE	ENSMUSG00000047539.9	protein_coding	protein-coding
chr1	182406400	182408999	TRANS_XXd0_chr1_minus_NR541	-	TRUE	promoter	FALSE	ENSMUSG00000073482.2	TEC	intragenic lncRNA
chr1	182409180	182466799	TRANS_XXd0_chr1_plus_NR495	+	TRUE	promoter	FALSE	ENSMUSG00000026510.10	protein_coding	protein-coding
chr1	182466500	182517509	TRANS_XXd0_chr1_minus_NR542	-	TRUE	promoter	TRUE	ENSMUSG00000026509.15	protein_coding	protein-coding
chr1	182646890	182652599	TRANS_XXd0_chr1_plus_NR496	+	FALSE	promoter	FALSE	.	.	intragenic lncRNA
chr1	182679920	182683949	TRANS_XXd0_chr1_plus_NR497	+	TRUE	promoter	FALSE	ENSMUSG00000104376.1	TEC	intragenic lncRNA
chr1	182764170	182897139	TRANS_XXd0_chr1_plus_NR498	+	TRUE	promoter	TRUE	ENSMUSG00000038576.15	protein_coding	protein-coding
chr1	183081530	183221499	TRANS_XXd0_chr1_minus_NR543	-	TRUE	promoter	TRUE	ENSMUSG00000030768.12	protein_coding	protein-coding
chr1	183264580	183276359	TRANS_XXd0_chr1_plus_NR499	+	FALSE	promoter	FALSE	.	.	genic lncRNA
chr1	183273600	183297259	TRANS_XXd0_chr1_minus_NR544	-	TRUE	promoter	FALSE	ENSMUSG00000046836.13	protein_coding	protein-coding
chr1	183289850	183295799	TRANS_XXd0_chr1_plus_NR500	+	FALSE	promoter	FALSE	.	.	genic lncRNA
chr1	183297050	183334199	TRANS_XXd0_chr1_plus_NR501	+	TRUE	promoter	TRUE	ENSMUSG00000042901.10	protein_coding	protein-coding
chr1	183318190	183369559	TRANS_XXd0_chr1_minus_NR545	-	TRUE	promoter	FALSE	ENSMUSG00000056050.13	protein_coding	protein-coding
chr1	183345700	183350999	TRANS_XXd0_chr1_plus_NR502	+	FALSE	promoter	FALSE	.	.	genic lncRNA
chr1	183387400	183388879	TRANS_XXd0_chr1_minus_NR546	-	FALSE	promoter	FALSE	.	.	intragenic lncRNA
chr1	183388980	183413799	TRANS_XXd0_chr1_plus_NR503	+	TRUE	promoter	TRUE	ENSMUSG00000072258.10	protein_coding	protein-coding
chr1	183390020	183390799	TRANS_XXd0_chr1_minus_NR547	-	FALSE	enhancer	FALSE	.	.	eRNA
chr1	184024410	184025599	TRANS_XXd0_chr1_minus_NR548	-	FALSE	promoter	FALSE	.	.	intragenic lncRNA
chr1	184034440	184076269	TRANS_XXd0_chr1_plus_NR504	+	TRUE	promoter	TRUE	ENSMUSG00000039384.8	protein_coding	protein-coding
chr1	184806160	184845839	TRANS_XXd0_chr1_minus_NR549	-	TRUE	promoter	FALSE	ENSMUSG00000073481.9	protein_coding	protein-coding
chr1	184859060	184883329	TRANS_XXd0_chr1_minus_NR550	-	TRUE	promoter	FALSE	ENSMUSG00000039349.5	protein_coding	protein-coding
chr1	184883400	184883799	TRANS_XXd0_chr1_minus_NR551	-	FALSE	promoter	FALSE	.	.	intragenic lncRNA
chr1	184894560	184999519	TRANS_XXd0_chr1_minus_NR552	-	TRUE	promoter	FALSE	ENSMUSG00000026620.11	protein_coding	protein-coding
chr1	185101960	185104999	TRANS_XXd0_chr1_minus_NR553	-	FALSE	promoter	FALSE	.	.	intragenic lncRNA
chr1	185105000	185105689	TRANS_XXd0_chr1_plus_NR505	+	FALSE	promoter	FALSE	.	.	intragenic lncRNA
chr1	185202200	185204339	TRANS_XXd0_chr1_minus_NR554	-	FALSE	promoter	FALSE	.	.	genic lncRNA
chr1	185204130	185290439	TRANS_XXd0_chr1_plus_NR506	+	TRUE	promoter	FALSE	ENSMUSG00000039318.12	protein_coding	protein-coding
chr1	185283750	185329369	TRANS_XXd0_chr1_minus_NR555	-	TRUE	promoter	FALSE	ENSMUSG00000026618.11	protein_coding	protein-coding
chr1	185329180	185331999	TRANS_XXd0_chr1_plus_NR507	+	TRUE	promoter	FALSE	ENSMUSG00000102526.1	TEC	uaRNA
chr1	185332160	185362539	TRANS_XXd0_chr1_plus_NR508	+	TRUE	promoter	TRUE	ENSMUSG00000026617.16	protein_coding	protein-coding
chr1	185361050	185362949	TRANS_XXd0_chr1_minus_NR556	-	TRUE	promoter	FALSE	ENSMUSG00000097261.2	lincRNA	genic lncRNA
chr1	185363070	185431609	TRANS_XXd0_chr1_plus_NR509	+	TRUE	promoter	TRUE	ENSMUSG00000026615.14	protein_coding	protein-coding
chr1	185386240	185386949	TRANS_XXd0_chr1_minus_NR557	-	FALSE	promoter	FALSE	.	.	genic lncRNA
chr1	185390600	185391199	TRANS_XXd0_chr1_minus_NR558	-	FALSE	enhancer	FALSE	.	.	eRNA
chr1	185399860	185400399	TRANS_XXd0_chr1_minus_NR559	-	FALSE	enhancer	FALSE	.	.	eRNA
chr1	185533500	185535139	TRANS_XXd0_chr1_plus_NR510	+	FALSE	promoter	FALSE	.	.	intragenic lncRNA
chr1	186085050	186117309	TRANS_XXd0_chr1_minus_NR560	-	TRUE	promoter	TRUE	ENSMUSG00000039246.8	protein_coding	protein-coding
chr1	186253200	186254739	TRANS_XXd0_chr1_minus_NR561	-	FALSE	promoter	FALSE	.	.	intragenic lncRNA
chr1	186514120	186514799	TRANS_XXd0_chr1_plus_NR511	+	FALSE	promoter	FALSE	.	.	intragenic lncRNA
chr1	186710790	186749329	TRANS_XXd0_chr1_minus_NR562	-	TRUE	promoter	FALSE	ENSMUSG00000001305.5	protein_coding	protein-coding
chr1	186749390	186757799	TRANS_XXd0_chr1_plus_NR512	+	TRUE	promoter	FALSE	ENSMUSG00000097784.1	lincRNA	uaRNA
chr1	186963810	186968199	TRANS_XXd0_chr1_minus_NR563	-	FALSE	promoter	FALSE	.	.	genic lncRNA
chr1	186967510	186975589	TRANS_XXd0_chr1_plus_NR513	+	TRUE	promoter	TRUE	ENSMUSG00000039224.1	protein_coding	protein-coding
chr1	187062210	187215449	TRANS_XXd0_chr1_minus_NR564	-	TRUE	promoter	FALSE	ENSMUSG00000026611.17	protein_coding	protein-coding
chr1	187215510	187352909	TRANS_XXd0_chr1_plus_NR514	+	TRUE	promoter	FALSE	ENSMUSG00000039210.16	protein_coding	protein-coding
chr1	187216420	187216999	TRANS_XXd0_chr1_minus_NR565	-	FALSE	enhancer	FALSE	.	.	eRNA
chr1	188963010	189007839	TRANS_XXd0_chr1_minus_NR566	-	TRUE	enhancer	FALSE	ENSMUSG00000026608.13	protein_coding	protein-coding
chr1	188997000	188997809	TRANS_XXd0_chr1_plus_NR515	+	FALSE	promoter	FALSE	.	.	genic lncRNA
chr1	189012090	189016209	TRANS_XXd0_chr1_minus_NR567	-	FALSE	promoter	FALSE	.	.	intragenic lncRNA
chr1	189277330	189277849	TRANS_XXd0_chr1_minus_NR568	-	TRUE	FALSE	TRUE	ENSMUSG00000102824.1	processed_pseudogene	intragenic lncRNA
chr1	189634650	189688089	TRANS_XXd0_chr1_minus_NR569	-	TRUE	promoter	FALSE	ENSMUSG00000026605.14	protein_coding	protein-coding
chr1	189688320	189691909	TRANS_XXd0_chr1_plus_NR516	+	FALSE	promoter	FALSE	.	.	uaRNA
chr1	189728170	189880179	TRANS_XXd0_chr1_plus_NR517	+	TRUE	promoter	FALSE	ENSMUSG00000026604.17	protein_coding	protein-coding
chr1	189729000	189729659	TRANS_XXd0_chr1_minus_NR570	-	FALSE	promoter	TRUE	.	.	genic lncRNA
chr1	189876390	189922289	TRANS_XXd0_chr1_minus_NR571	-	TRUE	promoter	TRUE	ENSMUSG00000026603.13	protein_coding	protein-coding
chr1	189922390	189925849	TRANS_XXd0_chr1_plus_NR518	+	FALSE	promoter	FALSE	.	.	uaRNA
chr1	190764490	190911769	TRANS_XXd0_chr1_minus_NR572	-	TRUE	promoter	FALSE	ENSMUSG00000089872.10	protein_coding	protein-coding
chr1	190911830	190912749	TRANS_XXd0_chr1_plus_NR519	+	FALSE	promoter	FALSE	.	.	uaRNA
chr1	190925400	190928479	TRANS_XXd0_chr1_minus_NR573	-	FALSE	promoter	FALSE	.	.	intragenic lncRNA
chr1	190928540	190953769	TRANS_XXd0_chr1_plus_NR520	+	TRUE	promoter	FALSE	ENSMUSG00000026634.16	protein_coding	protein-coding
chr1	190997470	191026139	TRANS_XXd0_chr1_minus_NR574	-	TRUE	promoter	FALSE	ENSMUSG00000066595.9	protein_coding	protein-coding
chr1	191042200	191062919	TRANS_XXd0_chr1_minus_NR575	-	TRUE	promoter	FALSE	ENSMUSG00000026632.17	protein_coding	protein-coding
chr1	191063030	191094479	TRANS_XXd0_chr1_plus_NR521	+	TRUE	promoter	FALSE	ENSMUSG00000062510.12	protein_coding	protein-coding
chr1	191166850	191183299	TRANS_XXd0_chr1_minus_NR576	-	TRUE	promoter	FALSE	ENSMUSG00000026628.13	protein_coding	protein-coding
chr1	191224520	191229069	TRANS_XXd0_chr1_plus_NR522	+	TRUE	promoter	FALSE	ENSMUSG00000073478.6	lincRNA	intragenic lncRNA
chr1	191306600	191318099	TRANS_XXd0_chr1_minus_NR577	-	TRUE	promoter	TRUE	ENSMUSG00000037499.9	protein_coding	protein-coding
chr1	191325940	191358659	TRANS_XXd0_chr1_plus_NR523	+	TRUE	promoter	TRUE	ENSMUSG00000026627.7	protein_coding	protein-coding
chr1	191530410	191575519	TRANS_XXd0_chr1_minus_NR578	-	TRUE	promoter	FALSE	ENSMUSG00000037474.13	protein_coding	protein-coding
chr1	191575750	191624579	TRANS_XXd0_chr1_plus_NR524	+	TRUE	promoter	FALSE	ENSMUSG00000037461.10	protein_coding	protein-coding
chr1	191604060	191604799	TRANS_XXd0_chr1_minus_NR579	-	FALSE	enhancer	FALSE	.	.	eRNA
chr1	191819670	191821959	TRANS_XXd0_chr1_minus_NR580	-	TRUE	promoter	FALSE	ENSMUSG00000102840.1	antisense	genic lncRNA
chr1	191821510	191838949	TRANS_XXd0_chr1_plus_NR525	+	TRUE	promoter	FALSE	ENSMUSG00000026622.15	protein_coding	protein-coding
chr1	191875540	191876199	TRANS_XXd0_chr1_plus_NR526	+	FALSE	promoter	FALSE	.	.	intragenic lncRNA
chr1	191889000	191907409	TRANS_XXd0_chr1_minus_NR581	-	TRUE	promoter	TRUE	ENSMUSG00000055833.14	antisense	genic lncRNA
chr1	191906980	191919999	TRANS_XXd0_chr1_plus_NR527	+	TRUE	promoter	FALSE	ENSMUSG00000037434.7	protein_coding	protein-coding
chr1	191942590	191948109	TRANS_XXd0_chr1_minus_NR582	-	FALSE	promoter	FALSE	.	.	intragenic lncRNA
chr1	191987020	191990139	TRANS_XXd0_chr1_minus_NR583	-	TRUE	promoter	TRUE	ENSMUSG00000097416.3	antisense	intragenic lncRNA
chr1	192084870	192092609	TRANS_XXd0_chr1_minus_NR584	-	FALSE	FALSE	TRUE	.	.	intragenic lncRNA
chr1	192515650	192518399	TRANS_XXd0_chr1_plus_NR528	+	FALSE	promoter	FALSE	.	.	intragenic lncRNA
chr1	192745580	192750199	TRANS_XXd0_chr1_plus_NR529	+	TRUE	FALSE	TRUE	ENSMUSG00000094131.1	snRNA	intragenic lncRNA
chr1	192764620	192766199	TRANS_XXd0_chr1_plus_NR530	+	FALSE	promoter	FALSE	.	.	intragenic lncRNA
chr1	192770680	192772309	TRANS_XXd0_chr1_plus_NR531	+	FALSE	promoter	FALSE	.	.	intragenic lncRNA
chr1	192865360	193035829	TRANS_XXd0_chr1_minus_NR585	-	FALSE	promoter	FALSE	.	.	intragenic lncRNA
chr1	193091000	193130239	TRANS_XXd0_chr1_minus_NR586	-	TRUE	promoter	FALSE	ENSMUSG00000016181.9	protein_coding	protein-coding
chr1	193130000	193131399	TRANS_XXd0_chr1_plus_NR532	+	FALSE	promoter	FALSE	.	.	uaRNA
chr1	193168850	193173419	TRANS_XXd0_chr1_minus_NR587	-	FALSE	promoter	FALSE	.	.	intragenic lncRNA
chr1	193173560	193179399	TRANS_XXd0_chr1_plus_NR533	+	TRUE	promoter	FALSE	ENSMUSG00000079144.7	protein_coding	protein-coding
chr1	193207730	193281729	TRANS_XXd0_chr1_plus_NR534	+	TRUE	FALSE	TRUE	ENSMUSG00000026639.18	protein_coding	protein-coding
chr1	193271840	193273179	TRANS_XXd0_chr1_minus_NR588	-	TRUE	promoter	FALSE	ENSMUSG00000009633.3	protein_coding	protein-coding
chr1	193504150	193510199	TRANS_XXd0_chr1_minus_NR589	-	TRUE	promoter	FALSE	ENSMUSG00000097850.2	lincRNA	intragenic lncRNA
chr1	193517200	193520049	TRANS_XXd0_chr1_minus_NR590	-	FALSE	promoter	FALSE	.	.	intragenic lncRNA
chr1	194619890	194819169	TRANS_XXd0_chr1_plus_NR535	+	TRUE	promoter	FALSE	ENSMUSG00000026640.12	protein_coding	protein-coding
chr1	194976360	195041939	TRANS_XXd0_chr1_plus_NR536	+	TRUE	promoter	TRUE	ENSMUSG00000096929.7	processed_transcript	intragenic lncRNA
chr1	195090550	195131559	TRANS_XXd0_chr1_minus_NR591	-	TRUE	promoter	FALSE	ENSMUSG00000016481.15	protein_coding	protein-coding
chr2	3282640	3283819	TRANS_XXd0_chr2_minus_NR1	-	FALSE	promoter	FALSE	.	.	intragenic lncRNA
chr2	3284200	3332369	TRANS_XXd0_chr2_plus_NR1	+	TRUE	promoter	FALSE	ENSMUSG00000026643.16	protein_coding	protein-coding
chr2	3323880	3332619	TRANS_XXd0_chr2_minus_NR2	-	TRUE	promoter	FALSE	ENSMUSG00000049950.6	protein_coding	protein-coding
chr2	3424150	3472359	TRANS_XXd0_chr2_plus_NR2	+	TRUE	promoter	FALSE	ENSMUSG00000026648.18	protein_coding	protein-coding
chr2	3441470	3474839	TRANS_XXd0_chr2_minus_NR3	-	TRUE	promoter	FALSE	ENSMUSG00000026646.16	protein_coding	protein-coding
chr2	3488880	3512769	TRANS_XXd0_chr2_minus_NR4	-	TRUE	promoter	FALSE	ENSMUSG00000051396.15,ENSMUSG00000109865.1	protein_coding	protein-coding
chr2	3513080	3525599	TRANS_XXd0_chr2_plus_NR3	+	TRUE	promoter	FALSE	ENSMUSG00000039496.8	protein_coding	protein-coding
chr2	3550680	3551199	TRANS_XXd0_chr2_plus_NR4	+	TRUE	FALSE	FALSE	ENSMUSG00000082580.3	processed_pseudogene	intragenic lncRNA
chr2	3668090	3669729	TRANS_XXd0_chr2_minus_NR5	-	FALSE	promoter	FALSE	.	.	intragenic lncRNA
chr2	3711550	3713339	TRANS_XXd0_chr2_minus_NR6	-	FALSE	promoter	FALSE	.	.	intragenic lncRNA
chr2	3713480	3799269	TRANS_XXd0_chr2_plus_NR5	+	TRUE	promoter	TRUE	ENSMUSG00000026655.15	protein_coding	protein-coding
chr2	4556400	4559599	TRANS_XXd0_chr2_minus_NR7	-	FALSE	promoter	FALSE	.	.	intragenic lncRNA
chr2	4559710	4600579	TRANS_XXd0_chr2_plus_NR6	+	TRUE	promoter	FALSE	ENSMUSG00000026657.17	protein_coding	protein-coding
chr2	4572900	4575299	TRANS_XXd0_chr2_minus_NR8	-	FALSE	promoter	FALSE	.	.	genic lncRNA
chr2	4620410	4652119	TRANS_XXd0_chr2_minus_NR9	-	TRUE	promoter	TRUE	ENSMUSG00000039449.14	protein_coding	protein-coding
chr2	4959470	4959759	TRANS_XXd0_chr2_minus_NR10	-	TRUE	FALSE	TRUE	ENSMUSG00000069188.5	processed_pseudogene	intragenic lncRNA
chr2	4968000	4969179	TRANS_XXd0_chr2_plus_NR7	+	FALSE	promoter	FALSE	.	.	intragenic lncRNA
chr2	4976130	4988339	TRANS_XXd0_chr2_plus_NR8	+	TRUE	FALSE	TRUE	ENSMUSG00000026668.10	protein_coding	protein-coding
chr2	4983530	5012739	TRANS_XXd0_chr2_minus_NR11	-	TRUE	promoter	FALSE	ENSMUSG00000026669.14	protein_coding	protein-coding
chr2	5012600	5013959	TRANS_XXd0_chr2_plus_NR9	+	FALSE	promoter	FALSE	.	.	uaRNA
chr2	5017060	5064059	TRANS_XXd0_chr2_minus_NR12	-	TRUE	promoter	FALSE	ENSMUSG00000026672.11	protein_coding	protein-coding
chr2	5042540	5044349	TRANS_XXd0_chr2_plus_NR10	+	FALSE	promoter	FALSE	.	.	genic lncRNA
chr2	5044570	5048399	TRANS_XXd0_chr2_plus_NR11	+	FALSE	promoter	FALSE	.	.	genic lncRNA
chr2	5691090	5714719	TRANS_XXd0_chr2_minus_NR13	-	FALSE	promoter	FALSE	.	.	intragenic lncRNA
chr2	5757310	5760719	TRANS_XXd0_chr2_minus_NR14	-	FALSE	FALSE	TRUE	.	.	intragenic lncRNA
chr2	5791900	5845169	TRANS_XXd0_chr2_minus_NR15	-	TRUE	promoter	FALSE	ENSMUSG00000039128.13	protein_coding	protein-coding
chr2	5810230	5813329	TRANS_XXd0_chr2_plus_NR12	+	FALSE	promoter	FALSE	.	.	genic lncRNA
chr2	5843200	5843819	TRANS_XXd0_chr2_plus_NR13	+	FALSE	enhancer	FALSE	.	.	eRNA
chr2	5845040	5878759	TRANS_XXd0_chr2_plus_NR14	+	TRUE	promoter	FALSE	ENSMUSG00000025817.12	protein_coding	protein-coding
chr2	5859040	5942769	TRANS_XXd0_chr2_minus_NR16	-	TRUE	promoter	FALSE	ENSMUSG00000025815.13	protein_coding	protein-coding
chr2	5893600	5894319	TRANS_XXd0_chr2_plus_NR15	+	FALSE	enhancer	FALSE	.	.	eRNA
chr2	5945090	5950979	TRANS_XXd0_chr2_minus_NR17	-	FALSE	promoter	FALSE	.	.	intragenic lncRNA
chr2	5951440	6058479	TRANS_XXd0_chr2_plus_NR16	+	TRUE	promoter	FALSE	ENSMUSG00000043241.14	protein_coding	protein-coding
chr2	6059050	6066939	TRANS_XXd0_chr2_plus_NR17	+	FALSE	enhancer	FALSE	.	.	eRNA
chr2	6322660	6460219	TRANS_XXd0_chr2_plus_NR18	+	TRUE	promoter	TRUE	ENSMUSG00000039046.15	protein_coding	protein-coding
chr2	6458400	6459429	TRANS_XXd0_chr2_minus_NR18	-	FALSE	promoter	FALSE	.	.	genic lncRNA
chr2	6535590	6872469	TRANS_XXd0_chr2_minus_NR19	-	TRUE	promoter	TRUE	ENSMUSG00000002107.18	protein_coding	protein-coding
chr2	6872790	6875599	TRANS_XXd0_chr2_plus_NR19	+	FALSE	promoter	FALSE	.	.	uaRNA
chr2	9909920	10048339	TRANS_XXd0_chr2_minus_NR20	-	TRUE	promoter	TRUE	ENSMUSG00000025782.12	protein_coding	protein-coding
chr2	10053010	10080469	TRANS_XXd0_chr2_minus_NR21	-	TRUE	promoter	FALSE	ENSMUSG00000025781.14	protein_coding	protein-coding
chr2	10080600	10096989	TRANS_XXd0_chr2_plus_NR20	+	TRUE	promoter	FALSE	ENSMUSG00000037262.7	protein_coding	protein-coding
chr2	10311970	10313329	TRANS_XXd0_chr2_plus_NR21	+	FALSE	promoter	FALSE	.	.	intragenic lncRNA
chr2	10359000	10359199	TRANS_XXd0_chr2_plus_NR22	+	FALSE	enhancer	FALSE	.	.	eRNA
chr2	10365370	10366329	TRANS_XXd0_chr2_plus_NR23	+	FALSE	promoter	TRUE	.	.	intragenic lncRNA
chr2	10370450	10483159	TRANS_XXd0_chr2_plus_NR24	+	TRUE	promoter	FALSE	ENSMUSG00000061186.15	protein_coding	protein-coding
chr2	10386600	10391509	TRANS_XXd0_chr2_minus_NR22	-	FALSE	promoter	FALSE	.	.	genic lncRNA
chr2	10501500	10503059	TRANS_XXd0_chr2_plus_NR25	+	TRUE	FALSE	FALSE	ENSMUSG00000106488.1,ENSMUSG00000096053.1	miRNA	intragenic lncRNA
chr2	11467990	11554089	TRANS_XXd0_chr2_minus_NR23	-	TRUE	promoter	FALSE	ENSMUSG00000026773.19	protein_coding	protein-coding
chr2	11535660	11541679	TRANS_XXd0_chr2_plus_NR26	+	FALSE	promoter	FALSE	.	.	genic lncRNA
chr2	11578780	11603219	TRANS_XXd0_chr2_minus_NR24	-	TRUE	promoter	TRUE	ENSMUSG00000037197.11	protein_coding	protein-coding
chr2	11735780	11777549	TRANS_XXd0_chr2_minus_NR25	-	TRUE	promoter	FALSE	ENSMUSG00000058594.15	protein_coding	protein-coding
chr2	12338600	12419419	TRANS_XXd0_chr2_minus_NR26	-	TRUE	promoter	TRUE	ENSMUSG00000026767.12	protein_coding	protein-coding
chr2	12419200	12420399	TRANS_XXd0_chr2_plus_NR27	+	FALSE	promoter	FALSE	.	.	uaRNA
chr2	12422860	12423609	TRANS_XXd0_chr2_minus_NR27	-	FALSE	promoter	FALSE	.	.	intragenic lncRNA
chr2	12924070	13004999	TRANS_XXd0_chr2_plus_NR28	+	TRUE	promoter	TRUE	ENSMUSG00000026730.12	protein_coding	protein-coding
chr2	13070600	13271389	TRANS_XXd0_chr2_minus_NR28	-	TRUE	promoter	FALSE	ENSMUSG00000026727.10	protein_coding	protein-coding
chr2	13271600	13280799	TRANS_XXd0_chr2_plus_NR29	+	TRUE	promoter	FALSE	ENSMUSG00000086358.2	processed_transcript	uaRNA
chr2	13544530	13545449	TRANS_XXd0_chr2_plus_NR30	+	FALSE	promoter	FALSE	.	.	intragenic lncRNA
chr2	13572250	13573879	TRANS_XXd0_chr2_minus_NR29	-	FALSE	promoter	FALSE	.	.	intragenic lncRNA
chr2	13574010	13583469	TRANS_XXd0_chr2_plus_NR31	+	TRUE	promoter	FALSE	ENSMUSG00000026728.9	protein_coding	protein-coding
chr2	13768000	13769199	TRANS_XXd0_chr2_plus_NR32	+	FALSE	promoter	FALSE	.	.	intragenic lncRNA
chr2	13955600	14055989	TRANS_XXd0_chr2_minus_NR30	-	TRUE	promoter	TRUE	ENSMUSG00000063275.15	protein_coding	protein-coding
chr2	14069400	14073849	TRANS_XXd0_chr2_minus_NR31	-	TRUE	promoter	FALSE	ENSMUSG00000086657.2	processed_transcript	intragenic lncRNA
chr2	14074120	14169819	TRANS_XXd0_chr2_plus_NR33	+	TRUE	promoter	TRUE	ENSMUSG00000026718.17	protein_coding	protein-coding
chr2	14626870	14627349	TRANS_XXd0_chr2_minus_NR32	-	TRUE	FALSE	FALSE	ENSMUSG00000070271.7	processed_pseudogene	intragenic lncRNA
chr2	14982290	15049309	TRANS_XXd0_chr2_minus_NR33	-	TRUE	promoter	TRUE	ENSMUSG00000026707.15	protein_coding	protein-coding
chr2	15049390	15053249	TRANS_XXd0_chr2_plus_NR34	+	TRUE	promoter	FALSE	ENSMUSG00000017418.14	protein_coding	protein-coding
chr2	15051000	15055139	TRANS_XXd0_chr2_minus_NR34	-	TRUE	promoter	FALSE	ENSMUSG00000026707.15	protein_coding	protein-coding
chr2	15055310	15095989	TRANS_XXd0_chr2_plus_NR35	+	TRUE	promoter	FALSE	ENSMUSG00000017418.14	protein_coding	protein-coding
chr2	16029530	16032879	TRANS_XXd0_chr2_minus_NR35	-	FALSE	promoter	FALSE	.	.	intragenic lncRNA
chr2	17936150	17959169	TRANS_XXd0_chr2_plus_NR36	+	FALSE	promoter	FALSE	.	.	intragenic lncRNA
chr2	17962720	17982749	TRANS_XXd0_chr2_minus_NR36	-	FALSE	promoter	FALSE	.	.	intragenic lncRNA
chr2	17999600	18028819	TRANS_XXd0_chr2_minus_NR37	-	TRUE	promoter	TRUE	ENSMUSG00000054057.2	protein_coding	protein-coding
chr2	18018260	18036239	TRANS_XXd0_chr2_plus_NR37	+	FALSE	promoter	FALSE	.	.	genic lncRNA
chr2	18033830	18049069	TRANS_XXd0_chr2_minus_NR38	-	TRUE	promoter	FALSE	ENSMUSG00000054074.9	protein_coding	protein-coding
chr2	18047800	18056999	TRANS_XXd0_chr2_plus_NR38	+	FALSE	promoter	FALSE	.	.	genic lncRNA
chr2	18049400	18050979	TRANS_XXd0_chr2_minus_NR39	-	FALSE	promoter	TRUE	.	.	intragenic lncRNA
chr2	18051800	18056589	TRANS_XXd0_chr2_minus_NR40	-	TRUE	promoter	FALSE	ENSMUSG00000086340.1	processed_transcript	intragenic lncRNA
chr2	18057140	18064309	TRANS_XXd0_chr2_minus_NR41	-	FALSE	promoter	FALSE	.	.	intragenic lncRNA
chr2	18064600	18065619	TRANS_XXd0_chr2_minus_NR42	-	FALSE	promoter	FALSE	.	.	intragenic lncRNA
chr2	18196780	18392789	TRANS_XXd0_chr2_minus_NR43	-	TRUE	promoter	TRUE	ENSMUSG00000026740.12	protein_coding	protein-coding
chr2	18392900	18394199	TRANS_XXd0_chr2_plus_NR39	+	FALSE	promoter	FALSE	.	.	uaRNA
chr2	18666220	18672389	TRANS_XXd0_chr2_minus_NR44	-	FALSE	promoter	FALSE	.	.	intragenic lncRNA
chr2	18672440	18676219	TRANS_XXd0_chr2_plus_NR40	+	TRUE	promoter	FALSE	ENSMUSG00000051154.11	protein_coding	protein-coding
chr2	18677250	18687379	TRANS_XXd0_chr2_plus_NR41	+	FALSE	promoter	TRUE	.	.	intragenic lncRNA
chr2	18834540	18998019	TRANS_XXd0_chr2_minus_NR45	-	TRUE	promoter	TRUE	ENSMUSG00000026737.12	protein_coding	protein-coding
chr2	19371640	19412169	TRANS_XXd0_chr2_plus_NR42	+	TRUE	promoter	TRUE	ENSMUSG00000023094.14	protein_coding	protein-coding
chr2	19385300	19392829	TRANS_XXd0_chr2_minus_NR46	-	FALSE	promoter	FALSE	.	.	genic lncRNA
chr2	19552800	19554139	TRANS_XXd0_chr2_minus_NR47	-	FALSE	promoter	FALSE	.	.	intragenic lncRNA
chr2	19596600	19598199	TRANS_XXd0_chr2_plus_NR43	+	FALSE	promoter	FALSE	.	.	intragenic lncRNA
chr2	19652310	19657779	TRANS_XXd0_chr2_minus_NR48	-	FALSE	promoter	FALSE	.	.	intragenic lncRNA
chr2	20235400	20236039	TRANS_XXd0_chr2_minus_NR49	-	TRUE	FALSE	FALSE	ENSMUSG00000081128.1	processed_pseudogene	intragenic lncRNA
chr2	20492120	20493909	TRANS_XXd0_chr2_minus_NR50	-	FALSE	promoter	FALSE	.	.	intragenic lncRNA
chr2	20507240	20509939	TRANS_XXd0_chr2_minus_NR51	-	FALSE	promoter	FALSE	.	.	intragenic lncRNA
chr2	20519620	20814829	TRANS_XXd0_chr2_plus_NR44	+	TRUE	promoter	TRUE	ENSMUSG00000036617.17	protein_coding	protein-coding
chr2	20525460	20526259	TRANS_XXd0_chr2_minus_NR52	-	FALSE	promoter	FALSE	.	.	genic lncRNA
chr2	20688200	20689569	TRANS_XXd0_chr2_minus_NR53	-	FALSE	promoter	FALSE	.	.	genic lncRNA
chr2	20690200	20694029	TRANS_XXd0_chr2_minus_NR54	-	FALSE	promoter	FALSE	.	.	genic lncRNA
chr2	20755490	20755999	TRANS_XXd0_chr2_minus_NR55	-	FALSE	promoter	FALSE	.	.	genic lncRNA
chr2	20769400	20770399	TRANS_XXd0_chr2_minus_NR56	-	FALSE	promoter	FALSE	.	.	genic lncRNA
chr2	20901150	20969579	TRANS_XXd0_chr2_minus_NR57	-	FALSE	promoter	FALSE	.	.	intragenic lncRNA
chr2	21205730	21222999	TRANS_XXd0_chr2_plus_NR45	+	TRUE	promoter	FALSE	ENSMUSG00000048550.17	protein_coding	protein-coding
chr2	22895530	22950379	TRANS_XXd0_chr2_plus_NR46	+	TRUE	promoter	FALSE	ENSMUSG00000026784.14	protein_coding	protein-coding
chr2	22926590	23040179	TRANS_XXd0_chr2_minus_NR58	-	TRUE	promoter	TRUE	ENSMUSG00000058835.14	protein_coding	protein-coding
chr2	23040350	23041599	TRANS_XXd0_chr2_plus_NR47	+	FALSE	promoter	FALSE	.	.	uaRNA
chr2	23068230	23129279	TRANS_XXd0_chr2_plus_NR48	+	TRUE	promoter	FALSE	ENSMUSG00000026781.17	protein_coding	protein-coding
chr2	23104300	23156189	TRANS_XXd0_chr2_minus_NR59	-	TRUE	promoter	FALSE	ENSMUSG00000026779.6	protein_coding	protein-coding
chr2	23156520	23206679	TRANS_XXd0_chr2_plus_NR49	+	TRUE	promoter	TRUE	ENSMUSG00000026775.9	protein_coding	protein-coding
chr2	23487550	23572079	TRANS_XXd0_chr2_minus_NR60	-	TRUE	FALSE	TRUE	ENSMUSG00000026771.14	protein_coding	protein-coding
chr2	24786780	24919599	TRANS_XXd0_chr2_minus_NR61	-	TRUE	promoter	FALSE	ENSMUSG00000036893.17	protein_coding	protein-coding
chr2	24919700	24920769	TRANS_XXd0_chr2_plus_NR50	+	FALSE	promoter	FALSE	.	.	uaRNA
chr2	24922000	24935199	TRANS_XXd0_chr2_minus_NR62	-	TRUE	promoter	TRUE	ENSMUSG00000026972.15	protein_coding	protein-coding
chr2	24948450	24949599	TRANS_XXd0_chr2_minus_NR63	-	FALSE	promoter	FALSE	.	.	uaRNA
chr2	24949820	25003319	TRANS_XXd0_chr2_plus_NR51	+	TRUE	promoter	FALSE	ENSMUSG00000026974.11	protein_coding	protein-coding
chr2	24970200	24975049	TRANS_XXd0_chr2_minus_NR64	-	TRUE	promoter	FALSE	ENSMUSG00000036850.4	protein_coding	protein-coding
chr2	25180730	25183979	TRANS_XXd0_chr2_plus_NR52	+	TRUE	promoter	FALSE	ENSMUSG00000078202.3	protein_coding	protein-coding
chr2	25190040	25211399	TRANS_XXd0_chr2_minus_NR65	-	TRUE	promoter	TRUE	ENSMUSG00000013465.19	protein_coding	protein-coding
chr2	25215540	25224649	TRANS_XXd0_chr2_minus_NR66	-	TRUE	promoter	FALSE	ENSMUSG00000036752.4	protein_coding	protein-coding
chr2	25225010	25227469	TRANS_XXd0_chr2_plus_NR53	+	FALSE	promoter	TRUE	.	.	uaRNA
chr2	25225200	25228649	TRANS_XXd0_chr2_minus_NR67	-	FALSE	promoter	FALSE	.	.	intragenic lncRNA
chr2	25244130	25255399	TRANS_XXd0_chr2_minus_NR68	-	TRUE	promoter	FALSE	ENSMUSG00000006471.18,ENSMUSG00000115074.1	protein_coding	protein-coding
chr2	25255450	25260399	TRANS_XXd0_chr2_plus_NR54	+	TRUE	promoter	FALSE	ENSMUSG00000078201.5	protein_coding	protein-coding
chr2	25256650	25257399	TRANS_XXd0_chr2_minus_NR69	-	FALSE	enhancer	FALSE	.	.	eRNA
chr2	25261400	25262369	TRANS_XXd0_chr2_minus_NR70	-	FALSE	promoter	FALSE	.	.	uaRNA
chr2	25262640	25287099	TRANS_XXd0_chr2_plus_NR55	+	TRUE	promoter	TRUE	ENSMUSG00000048707.9	protein_coding	protein-coding
chr2	25265600	25272409	TRANS_XXd0_chr2_minus_NR71	-	TRUE	promoter	FALSE	ENSMUSG00000026966.6	protein_coding	protein-coding
chr2	25328640	25332569	TRANS_XXd0_chr2_minus_NR72	-	FALSE	promoter	FALSE	.	.	intragenic lncRNA
chr2	25332750	25362349	TRANS_XXd0_chr2_plus_NR56	+	TRUE	promoter	TRUE	ENSMUSG00000036646.13	protein_coding	protein-coding
chr2	25348400	25356349	TRANS_XXd0_chr2_minus_NR73	-	TRUE	promoter	FALSE	ENSMUSG00000026958.13	protein_coding	protein-coding
chr2	25359470	25365639	TRANS_XXd0_chr2_minus_NR74	-	TRUE	promoter	FALSE	ENSMUSG00000026956.15	protein_coding	protein-coding
chr2	25372350	25385929	TRANS_XXd0_chr2_plus_NR57	+	TRUE	promoter	FALSE	ENSMUSG00000026955.13	protein_coding	protein-coding
chr2	25498800	25500739	TRANS_XXd0_chr2_minus_NR75	-	TRUE	promoter	FALSE	ENSMUSG00000015083.11	protein_coding	protein-coding
chr2	25500810	25506979	TRANS_XXd0_chr2_plus_NR58	+	TRUE	promoter	FALSE	ENSMUSG00000015095.12	protein_coding	protein-coding
chr2	25515870	25546889	TRANS_XXd0_chr2_minus_NR76	-	TRUE	promoter	FALSE	ENSMUSG00000026942.13	protein_coding	protein-coding
chr2	25529200	25529919	TRANS_XXd0_chr2_plus_NR59	+	FALSE	enhancer	FALSE	.	.	eRNA
chr2	25546800	25547569	TRANS_XXd0_chr2_plus_NR60	+	FALSE	promoter	FALSE	.	.	uaRNA
chr2	25557860	25573999	TRANS_XXd0_chr2_plus_NR61	+	TRUE	promoter	FALSE	ENSMUSG00000015092.9	protein_coding	protein-coding
chr2	25561260	25574899	TRANS_XXd0_chr2_minus_NR77	-	TRUE	promoter	FALSE	ENSMUSG00000026941.16	protein_coding	protein-coding
chr2	25581810	25608459	TRANS_XXd0_chr2_minus_NR78	-	TRUE	FALSE	TRUE	ENSMUSG00000015087.14	protein_coding	protein-coding
chr2	25620160	25622009	TRANS_XXd0_chr2_minus_NR79	-	TRUE	FALSE	TRUE	ENSMUSG00000026939.12	protein_coding	protein-coding
chr2	25706790	25711399	TRANS_XXd0_chr2_plus_NR62	+	TRUE	promoter	TRUE	ENSMUSG00000049086.8	protein_coding	protein-coding
chr2	25918620	25982799	TRANS_XXd0_chr2_minus_NR80	-	TRUE	promoter	TRUE	ENSMUSG00000026933.17	protein_coding	protein-coding
chr2	25984060	26021749	TRANS_XXd0_chr2_minus_NR81	-	TRUE	promoter	FALSE	ENSMUSG00000036352.16	protein_coding	protein-coding
chr2	26068400	26070159	TRANS_XXd0_chr2_plus_NR63	+	FALSE	promoter	FALSE	.	.	intragenic lncRNA
chr2	26128800	26140419	TRANS_XXd0_chr2_minus_NR82	-	TRUE	promoter	FALSE	ENSMUSG00000087679.2	protein_coding	protein-coding
chr2	26129510	26130199	TRANS_XXd0_chr2_plus_NR64	+	FALSE	promoter	FALSE	.	.	genic lncRNA
chr2	26140440	26148199	TRANS_XXd0_chr2_plus_NR65	+	FALSE	promoter	FALSE	.	.	uaRNA
chr2	26207710	26237229	TRANS_XXd0_chr2_minus_NR83	-	TRUE	promoter	FALSE	ENSMUSG00000036327.18	protein_coding	protein-coding
chr2	26237400	26237999	TRANS_XXd0_chr2_plus_NR66	+	FALSE	promoter	FALSE	.	.	uaRNA
chr2	26240580	26242219	TRANS_XXd0_chr2_minus_NR84	-	FALSE	promoter	FALSE	.	.	intragenic lncRNA
chr2	26242390	26248389	TRANS_XXd0_chr2_plus_NR67	+	FALSE	promoter	FALSE	.	.	intragenic lncRNA
chr2	26351910	26352399	TRANS_XXd0_chr2_minus_NR85	-	TRUE	promoter	TRUE	ENSMUSG00000075467.4	protein_coding	protein-coding
chr2	26351930	26356919	TRANS_XXd0_chr2_plus_NR68	+	FALSE	promoter	FALSE	.	.	uaRNA
chr2	26360530	26380629	TRANS_XXd0_chr2_minus_NR86	-	TRUE	promoter	TRUE	ENSMUSG00000036281.13	protein_coding	protein-coding
chr2	26380700	26388919	TRANS_XXd0_chr2_plus_NR69	+	FALSE	promoter	TRUE	.	.	uaRNA
chr2	26381400	26445209	TRANS_XXd0_chr2_minus_NR87	-	TRUE	promoter	FALSE	ENSMUSG00000026924.17	protein_coding	protein-coding
chr2	26389360	26401859	TRANS_XXd0_chr2_plus_NR70	+	TRUE	promoter	FALSE	ENSMUSG00000026926.14	protein_coding	protein-coding
chr2	26445630	26459339	TRANS_XXd0_chr2_plus_NR71	+	TRUE	promoter	FALSE	ENSMUSG00000086714.1	processed_transcript	uaRNA
chr2	26456480	26503809	TRANS_XXd0_chr2_minus_NR88	-	TRUE	promoter	FALSE	ENSMUSG00000026923.15	protein_coding	protein-coding
chr2	26503930	26506559	TRANS_XXd0_chr2_plus_NR72	+	FALSE	promoter	FALSE	.	.	uaRNA
chr2	26586640	26641919	TRANS_XXd0_chr2_plus_NR73	+	TRUE	promoter	FALSE	ENSMUSG00000092356.2	protein_coding	protein-coding
chr2	26587280	26604259	TRANS_XXd0_chr2_minus_NR89	-	TRUE	promoter	TRUE	ENSMUSG00000026922.13	protein_coding	protein-coding
chr2	26620540	26621199	TRANS_XXd0_chr2_minus_NR90	-	FALSE	promoter	FALSE	.	.	genic lncRNA
chr2	26627370	26640239	TRANS_XXd0_chr2_minus_NR91	-	FALSE	promoter	FALSE	.	.	genic lncRNA
chr2	26839890	26856789	TRANS_XXd0_chr2_minus_NR92	-	TRUE	FALSE	FALSE	ENSMUSG00000015787.15	protein_coding	protein-coding
chr2	26878850	26888599	TRANS_XXd0_chr2_plus_NR74	+	FALSE	promoter	FALSE	.	.	genic lncRNA
chr2	26885090	26933439	TRANS_XXd0_chr2_minus_NR93	-	TRUE	promoter	FALSE	ENSMUSG00000014867.9	protein_coding	protein-coding
chr2	26902890	26904399	TRANS_XXd0_chr2_plus_NR75	+	FALSE	promoter	FALSE	.	.	genic lncRNA
chr2	26910810	26915609	TRANS_XXd0_chr2_plus_NR76	+	TRUE	promoter	FALSE	ENSMUSG00000062647.16	protein_coding	protein-coding
chr2	26916370	26924549	TRANS_XXd0_chr2_plus_NR77	+	TRUE	promoter	TRUE	ENSMUSG00000014873.15	protein_coding	protein-coding
chr2	26946880	26964329	TRANS_XXd0_chr2_minus_NR94	-	TRUE	promoter	FALSE	ENSMUSG00000052406.14	protein_coding	protein-coding
chr2	26964320	26965799	TRANS_XXd0_chr2_plus_NR78	+	FALSE	promoter	FALSE	.	.	uaRNA
chr2	27009940	27023049	TRANS_XXd0_chr2_plus_NR79	+	TRUE	promoter	TRUE	ENSMUSG00000015488.14	protein_coding	protein-coding
chr2	27257870	27427049	TRANS_XXd0_chr2_minus_NR95	-	TRUE	promoter	FALSE	ENSMUSG00000009621.18	protein_coding	protein-coding
chr2	27442450	27445789	TRANS_XXd0_chr2_plus_NR80	+	TRUE	promoter	FALSE	ENSMUSG00000109946.1	protein_coding	protein-coding
chr2	27444120	27475649	TRANS_XXd0_chr2_minus_NR96	-	TRUE	promoter	FALSE	ENSMUSG00000026918.16	protein_coding	protein-coding
chr2	27505750	27511349	TRANS_XXd0_chr2_plus_NR81	+	FALSE	promoter	FALSE	.	.	intragenic lncRNA
chr2	27509820	27515089	TRANS_XXd0_chr2_minus_NR97	-	FALSE	promoter	FALSE	.	.	intragenic lncRNA
chr2	27515190	27548159	TRANS_XXd0_chr2_plus_NR82	+	TRUE	promoter	FALSE	ENSMUSG00000026917.15	protein_coding	protein-coding
chr2	27540200	27540389	TRANS_XXd0_chr2_minus_NR98	-	FALSE	promoter	FALSE	.	.	genic lncRNA
chr2	27570000	27571199	TRANS_XXd0_chr2_minus_NR99	-	FALSE	promoter	FALSE	.	.	intragenic lncRNA
chr2	27645050	27647379	TRANS_XXd0_chr2_plus_NR83	+	FALSE	promoter	FALSE	.	.	intragenic lncRNA
chr2	27677400	27764569	TRANS_XXd0_chr2_plus_NR84	+	TRUE	FALSE	TRUE	ENSMUSG00000015846.15	protein_coding	protein-coding
chr2	27886390	28040299	TRANS_XXd0_chr2_plus_NR85	+	TRUE	promoter	TRUE	ENSMUSG00000026837.16	protein_coding	protein-coding
chr2	28420970	28431999	TRANS_XXd0_chr2_minus_NR100	-	FALSE	enhancer	FALSE	.	.	eRNA
chr2	28432000	28433179	TRANS_XXd0_chr2_minus_NR101	-	FALSE	promoter	FALSE	.	.	intragenic lncRNA
chr2	28462600	28466439	TRANS_XXd0_chr2_minus_NR102	-	FALSE	promoter	TRUE	.	.	intragenic lncRNA
chr2	28468090	28478639	TRANS_XXd0_chr2_plus_NR86	+	TRUE	promoter	FALSE	ENSMUSG00000035772.11	protein_coding	protein-coding
chr2	28479290	28510239	TRANS_XXd0_chr2_plus_NR87	+	FALSE	promoter	TRUE	.	.	intragenic lncRNA
chr2	28513310	28557449	TRANS_XXd0_chr2_plus_NR88	+	TRUE	promoter	TRUE	ENSMUSG00000026821.16	protein_coding	protein-coding
chr2	28564520	28583169	TRANS_XXd0_chr2_minus_NR103	-	TRUE	FALSE	TRUE	ENSMUSG00000026816.14	protein_coding	protein-coding
chr2	28812160	28840329	TRANS_XXd0_chr2_minus_NR104	-	TRUE	promoter	FALSE	ENSMUSG00000035666.14	protein_coding	protein-coding
chr2	28840470	28921299	TRANS_XXd0_chr2_plus_NR89	+	TRUE	promoter	TRUE	ENSMUSG00000026806.15	protein_coding	protein-coding
chr2	29055400	29056169	TRANS_XXd0_chr2_plus_NR90	+	FALSE	enhancer	FALSE	.	.	eRNA
chr2	29058690	29075769	TRANS_XXd0_chr2_minus_NR105	-	FALSE	promoter	FALSE	.	.	genic lncRNA
chr2	29060270	29089009	TRANS_XXd0_chr2_plus_NR91	+	TRUE	promoter	FALSE	ENSMUSG00000026803.17	protein_coding	protein-coding
chr2	29123610	29124859	TRANS_XXd0_chr2_minus_NR106	-	FALSE	promoter	TRUE	.	.	intragenic lncRNA
chr2	29346820	29526689	TRANS_XXd0_chr2_plus_NR92	+	TRUE	FALSE	TRUE	ENSMUSG00000026799.15	protein_coding	protein-coding
chr2	29456800	29458629	TRANS_XXd0_chr2_minus_NR107	-	FALSE	promoter	FALSE	.	.	genic lncRNA
chr2	29549730	29561109	TRANS_XXd0_chr2_plus_NR93	+	FALSE	enhancer	FALSE	.	.	eRNA
chr2	29551010	29552279	TRANS_XXd0_chr2_minus_NR108	-	FALSE	promoter	FALSE	.	.	intragenic lncRNA
chr2	29619850	29749659	TRANS_XXd0_chr2_plus_NR94	+	TRUE	promoter	FALSE	ENSMUSG00000039844.20	protein_coding	protein-coding
chr2	29723820	29729549	TRANS_XXd0_chr2_minus_NR109	-	FALSE	promoter	FALSE	.	.	genic lncRNA
chr2	29762940	29787659	TRANS_XXd0_chr2_minus_NR110	-	TRUE	promoter	TRUE	ENSMUSG00000039826.13	protein_coding	protein-coding
chr2	29787860	29799459	TRANS_XXd0_chr2_plus_NR95	+	TRUE	promoter	FALSE	ENSMUSG00000026798.10	protein_coding	protein-coding
chr2	29802660	29826119	TRANS_XXd0_chr2_plus_NR96	+	TRUE	promoter	FALSE	ENSMUSG00000059316.2	protein_coding	protein-coding
chr2	29816280	29820399	TRANS_XXd0_chr2_minus_NR111	-	FALSE	promoter	FALSE	.	.	genic lncRNA
chr2	29823630	29827259	TRANS_XXd0_chr2_minus_NR112	-	FALSE	promoter	FALSE	.	.	genic lncRNA
chr2	29827390	29861439	TRANS_XXd0_chr2_plus_NR97	+	TRUE	promoter	FALSE	ENSMUSG00000069020.9	protein_coding	protein-coding
chr2	29832050	29835599	TRANS_XXd0_chr2_minus_NR113	-	FALSE	promoter	FALSE	.	.	genic lncRNA
chr2	29888400	29890669	TRANS_XXd0_chr2_minus_NR114	-	FALSE	promoter	FALSE	.	.	intragenic lncRNA
chr2	29934640	29935599	TRANS_XXd0_chr2_minus_NR115	-	FALSE	promoter	FALSE	.	.	uaRNA
chr2	29935430	29964179	TRANS_XXd0_chr2_plus_NR98	+	TRUE	promoter	FALSE	ENSMUSG00000019715.14	protein_coding	protein-coding
chr2	29936270	29937199	TRANS_XXd0_chr2_minus_NR116	-	FALSE	enhancer	FALSE	.	.	eRNA
chr2	29965590	30032369	TRANS_XXd0_chr2_plus_NR99	+	TRUE	promoter	TRUE	ENSMUSG00000057738.14	protein_coding	protein-coding
chr2	29973300	29973999	TRANS_XXd0_chr2_minus_NR117	-	FALSE	promoter	FALSE	.	.	genic lncRNA
chr2	30027200	30048869	TRANS_XXd0_chr2_minus_NR118	-	TRUE	promoter	TRUE	ENSMUSG00000039715.8	protein_coding	protein-coding
chr2	30048920	30050509	TRANS_XXd0_chr2_plus_NR100	+	FALSE	promoter	FALSE	.	.	uaRNA
chr2	30051200	30052089	TRANS_XXd0_chr2_minus_NR119	-	FALSE	promoter	FALSE	.	.	intragenic lncRNA
chr2	30061060	30062839	TRANS_XXd0_chr2_minus_NR120	-	FALSE	promoter	FALSE	.	.	uaRNA
chr2	30062090	30093509	TRANS_XXd0_chr2_plus_NR101	+	TRUE	promoter	FALSE	ENSMUSG00000054766.13	protein_coding	protein-coding
chr2	30065600	30066289	TRANS_XXd0_chr2_minus_NR121	-	FALSE	promoter	FALSE	.	.	genic lncRNA
chr2	30086600	30093629	TRANS_XXd0_chr2_minus_NR122	-	TRUE	promoter	FALSE	ENSMUSG00000015335.16	protein_coding	protein-coding
chr2	30093920	30097589	TRANS_XXd0_chr2_plus_NR102	+	FALSE	promoter	FALSE	.	.	uaRNA
chr2	30094000	30124729	TRANS_XXd0_chr2_minus_NR123	-	TRUE	promoter	TRUE	ENSMUSG00000039686.14	protein_coding	protein-coding
chr2	30124580	30127149	TRANS_XXd0_chr2_plus_NR103	+	FALSE	promoter	FALSE	.	.	uaRNA
chr2	30125670	30131059	TRANS_XXd0_chr2_minus_NR124	-	FALSE	promoter	FALSE	.	.	intragenic lncRNA
chr2	30131400	30133669	TRANS_XXd0_chr2_minus_NR125	-	FALSE	promoter	FALSE	.	.	intragenic lncRNA
chr2	30131410	30133599	TRANS_XXd0_chr2_plus_NR104	+	FALSE	promoter	FALSE	.	.	intragenic lncRNA
chr2	30133770	30159869	TRANS_XXd0_chr2_plus_NR105	+	TRUE	promoter	TRUE	ENSMUSG00000039678.12	protein_coding	protein-coding
chr2	30134270	30135569	TRANS_XXd0_chr2_minus_NR126	-	FALSE	promoter	FALSE	.	.	genic lncRNA
chr2	30167800	30178439	TRANS_XXd0_chr2_minus_NR127	-	TRUE	promoter	FALSE	ENSMUSG00000039660.16	protein_coding	protein-coding
chr2	30171520	30178869	TRANS_XXd0_chr2_plus_NR106	+	TRUE	promoter	TRUE	ENSMUSG00000015337.5	protein_coding	protein-coding
chr2	30184830	30190529	TRANS_XXd0_chr2_plus_NR107	+	FALSE	promoter	FALSE	.	.	intragenic lncRNA
chr2	30263890	30266649	TRANS_XXd0_chr2_minus_NR128	-	FALSE	promoter	FALSE	.	.	intragenic lncRNA
chr2	30280320	30286319	TRANS_XXd0_chr2_minus_NR129	-	TRUE	promoter	FALSE	ENSMUSG00000075419.4	protein_coding	protein-coding
chr2	30286410	30349489	TRANS_XXd0_chr2_plus_NR108	+	TRUE	promoter	FALSE	ENSMUSG00000052533.14	protein_coding	protein-coding
chr2	30341610	30359249	TRANS_XXd0_chr2_minus_NR130	-	TRUE	promoter	FALSE	ENSMUSG00000026860.16	protein_coding	protein-coding
chr2	30364260	30389959	TRANS_XXd0_chr2_plus_NR109	+	TRUE	promoter	FALSE	ENSMUSG00000026858.18	protein_coding	protein-coding
chr2	30392420	30414059	TRANS_XXd0_chr2_plus_NR110	+	TRUE	promoter	FALSE	ENSMUSG00000026856.14	protein_coding	protein-coding
chr2	30399090	30415969	TRANS_XXd0_chr2_minus_NR131	-	TRUE	promoter	FALSE	ENSMUSG00000026853.15	protein_coding	protein-coding
chr2	30415670	30464759	TRANS_XXd0_chr2_plus_NR111	+	FALSE	promoter	FALSE	.	.	uaRNA
chr2	30474390	30496199	TRANS_XXd0_chr2_plus_NR112	+	FALSE	promoter	FALSE	.	.	intragenic lncRNA
chr2	30547880	30549399	TRANS_XXd0_chr2_plus_NR113	+	FALSE	promoter	FALSE	.	.	intragenic lncRNA
chr2	30551830	30557259	TRANS_XXd0_chr2_plus_NR114	+	FALSE	promoter	FALSE	.	.	intragenic lncRNA
chr2	30704800	30708109	TRANS_XXd0_chr2_minus_NR132	-	FALSE	promoter	FALSE	.	.	intragenic lncRNA
chr2	30777560	30784779	TRANS_XXd0_chr2_minus_NR133	-	FALSE	promoter	FALSE	.	.	intragenic lncRNA
chr2	30794200	30807549	TRANS_XXd0_chr2_minus_NR134	-	FALSE	promoter	FALSE	.	.	intragenic lncRNA
chr2	30807960	30828479	TRANS_XXd0_chr2_plus_NR115	+	TRUE	promoter	FALSE	ENSMUSG00000026857.9	protein_coding	protein-coding
chr2	30820860	30828289	TRANS_XXd0_chr2_minus_NR135	-	TRUE	promoter	FALSE	ENSMUSG00000039483.10	protein_coding	protein-coding
chr2	30879600	30903259	TRANS_XXd0_chr2_minus_NR136	-	TRUE	promoter	FALSE	ENSMUSG00000050737.13	protein_coding	protein-coding
chr2	30913210	30914179	TRANS_XXd0_chr2_plus_NR116	+	FALSE	promoter	TRUE	.	.	intragenic lncRNA
chr2	30937840	30938809	TRANS_XXd0_chr2_minus_NR137	-	FALSE	promoter	FALSE	.	.	intragenic lncRNA
chr2	30938700	30940189	TRANS_XXd0_chr2_plus_NR117	+	FALSE	promoter	FALSE	.	.	intragenic lncRNA
chr2	30952980	30965949	TRANS_XXd0_chr2_plus_NR118	+	TRUE	promoter	TRUE	ENSMUSG00000026848.14	protein_coding	protein-coding
chr2	30953960	30981919	TRANS_XXd0_chr2_minus_NR138	-	TRUE	promoter	TRUE	ENSMUSG00000026851.9	protein_coding	protein-coding
chr2	30971200	30972299	TRANS_XXd0_chr2_plus_NR119	+	FALSE	enhancer	FALSE	.	.	eRNA
chr2	30982340	31026779	TRANS_XXd0_chr2_plus_NR120	+	TRUE	promoter	FALSE	ENSMUSG00000026854.16	protein_coding	protein-coding
chr2	31024880	31141999	TRANS_XXd0_chr2_minus_NR139	-	TRUE	promoter	FALSE	ENSMUSG00000075415.13	protein_coding	protein-coding
chr2	31060470	31062799	TRANS_XXd0_chr2_plus_NR121	+	FALSE	promoter	FALSE	.	.	genic lncRNA
chr2	31142620	31152659	TRANS_XXd0_chr2_minus_NR140	-	FALSE	promoter	FALSE	.	.	genic lncRNA
chr2	31152340	31222689	TRANS_XXd0_chr2_plus_NR122	+	TRUE	promoter	FALSE	ENSMUSG00000000194.13	protein_coding	protein-coding
chr2	31158620	31163539	TRANS_XXd0_chr2_minus_NR141	-	FALSE	promoter	FALSE	.	.	genic lncRNA
chr2	31163800	31169149	TRANS_XXd0_chr2_minus_NR142	-	FALSE	promoter	FALSE	.	.	genic lncRNA
chr2	31238600	31239469	TRANS_XXd0_chr2_minus_NR143	-	FALSE	FALSE	TRUE	.	.	intragenic lncRNA
chr2	31418000	31418689	TRANS_XXd0_chr2_minus_NR144	-	FALSE	promoter	FALSE	.	.	intragenic lncRNA
chr2	31448250	31455439	TRANS_XXd0_chr2_minus_NR145	-	FALSE	promoter	FALSE	.	.	intragenic lncRNA
chr2	31470270	31523329	TRANS_XXd0_chr2_plus_NR123	+	TRUE	promoter	FALSE	ENSMUSG00000076441.9	protein_coding	protein-coding
chr2	31545520	31546689	TRANS_XXd0_chr2_plus_NR124	+	FALSE	promoter	FALSE	.	.	intragenic lncRNA
chr2	31570000	31572579	TRANS_XXd0_chr2_minus_NR146	-	FALSE	promoter	FALSE	.	.	intragenic lncRNA
chr2	31572800	31620079	TRANS_XXd0_chr2_plus_NR125	+	TRUE	promoter	FALSE	ENSMUSG00000026843.15	protein_coding	protein-coding
chr2	31670730	31686619	TRANS_XXd0_chr2_plus_NR126	+	TRUE	promoter	TRUE	ENSMUSG00000039356.15	protein_coding	protein-coding
chr2	31688530	31805759	TRANS_XXd0_chr2_plus_NR127	+	TRUE	promoter	TRUE	ENSMUSG00000026842.16	protein_coding	protein-coding
chr2	31778600	31779599	TRANS_XXd0_chr2_minus_NR147	-	FALSE	promoter	FALSE	.	.	genic lncRNA
chr2	31950180	31973509	TRANS_XXd0_chr2_plus_NR128	+	TRUE	FALSE	FALSE	ENSMUSG00000001864.13	protein_coding	protein-coding
chr2	31972400	31974379	TRANS_XXd0_chr2_minus_NR148	-	FALSE	promoter	FALSE	.	.	genic lncRNA
chr2	31974450	32054789	TRANS_XXd0_chr2_plus_NR129	+	TRUE	promoter	FALSE	ENSMUSG00000001855.15	protein_coding	protein-coding
chr2	32004500	32007779	TRANS_XXd0_chr2_minus_NR149	-	FALSE	promoter	FALSE	.	.	genic lncRNA
chr2	32040530	32040999	TRANS_XXd0_chr2_minus_NR150	-	FALSE	enhancer	FALSE	.	.	eRNA
chr2	32053860	32084539	TRANS_XXd0_chr2_minus_NR151	-	TRUE	promoter	TRUE	ENSMUSG00000050592.8	protein_coding	protein-coding
chr2	32073020	32076369	TRANS_XXd0_chr2_plus_NR130	+	FALSE	promoter	FALSE	.	.	genic lncRNA
chr2	32134290	32135199	TRANS_XXd0_chr2_plus_NR131	+	FALSE	promoter	FALSE	.	.	intragenic lncRNA
chr2	32136600	32137949	TRANS_XXd0_chr2_minus_NR152	-	FALSE	promoter	FALSE	.	.	intragenic lncRNA
chr2	32146210	32153579	TRANS_XXd0_chr2_minus_NR153	-	FALSE	promoter	FALSE	.	.	intragenic lncRNA
chr2	32154010	32155719	TRANS_XXd0_chr2_minus_NR154	-	FALSE	promoter	FALSE	.	.	intragenic lncRNA
chr2	32156400	32157529	TRANS_XXd0_chr2_minus_NR155	-	FALSE	promoter	FALSE	.	.	intragenic lncRNA
chr2	32232800	32236529	TRANS_XXd0_chr2_minus_NR156	-	FALSE	promoter	FALSE	.	.	intragenic lncRNA
chr2	32253220	32260069	TRANS_XXd0_chr2_minus_NR157	-	TRUE	promoter	FALSE	ENSMUSG00000002550.16	protein_coding	protein-coding
chr2	32272670	32288059	TRANS_XXd0_chr2_minus_NR158	-	TRUE	promoter	FALSE	ENSMUSG00000044627.11	protein_coding	protein-coding
chr2	32288250	32311719	TRANS_XXd0_chr2_plus_NR132	+	TRUE	promoter	FALSE	ENSMUSG00000002546.17	protein_coding	protein-coding
chr2	32363050	32379369	TRANS_XXd0_chr2_plus_NR133	+	TRUE	promoter	FALSE	ENSMUSG00000039205.16	protein_coding	protein-coding
chr2	32531440	32535059	TRANS_XXd0_chr2_minus_NR159	-	FALSE	promoter	FALSE	.	.	intragenic lncRNA
chr2	32535390	32575009	TRANS_XXd0_chr2_plus_NR134	+	TRUE	promoter	TRUE	ENSMUSG00000039157.12	protein_coding	protein-coding
chr2	32587120	32605799	TRANS_XXd0_chr2_plus_NR135	+	TRUE	promoter	FALSE	ENSMUSG00000079442.12	protein_coding	protein-coding
chr2	32646560	32684899	TRANS_XXd0_chr2_plus_NR136	+	TRUE	promoter	FALSE	ENSMUSG00000026814.16	protein_coding	protein-coding
chr2	32652820	32656119	TRANS_XXd0_chr2_minus_NR160	-	FALSE	promoter	FALSE	.	.	genic lncRNA
chr2	32678400	32694149	TRANS_XXd0_chr2_minus_NR161	-	TRUE	promoter	TRUE	ENSMUSG00000009566.12	protein_coding	protein-coding
chr2	32694400	32712669	TRANS_XXd0_chr2_minus_NR162	-	TRUE	promoter	TRUE	ENSMUSG00000093280.1,ENSMUSG00000009555.16,ENSMUSG00000105841.1	protein_coding,miRNA	protein-coding
chr2	32713200	32714999	TRANS_XXd0_chr2_plus_NR137	+	FALSE	promoter	FALSE	.	.	intragenic lncRNA
chr2	32757250	32759709	TRANS_XXd0_chr2_plus_NR138	+	TRUE	promoter	FALSE	ENSMUSG00000009563.16	protein_coding	protein-coding
chr2	32760340	32762219	TRANS_XXd0_chr2_plus_NR139	+	TRUE	enhancer	FALSE	ENSMUSG00000009563.16	protein_coding	protein-coding
chr2	32775810	32787199	TRANS_XXd0_chr2_plus_NR140	+	TRUE	promoter	FALSE	ENSMUSG00000053746.8	protein_coding	protein-coding
chr2	32786830	32847219	TRANS_XXd0_chr2_minus_NR163	-	TRUE	FALSE	TRUE	ENSMUSG00000026797.16	protein_coding	protein-coding
chr2	32858510	32860859	TRANS_XXd0_chr2_minus_NR164	-	FALSE	promoter	FALSE	.	.	intragenic lncRNA
chr2	32876260	32929509	TRANS_XXd0_chr2_plus_NR141	+	TRUE	promoter	TRUE	ENSMUSG00000026796.16	protein_coding	protein-coding
chr2	32923290	32961629	TRANS_XXd0_chr2_minus_NR165	-	TRUE	promoter	FALSE	ENSMUSG00000026792.16	protein_coding	protein-coding
chr2	32961710	32976369	TRANS_XXd0_chr2_plus_NR142	+	TRUE	promoter	FALSE	ENSMUSG00000038900.17	protein_coding	protein-coding
chr2	32985420	33371469	TRANS_XXd0_chr2_minus_NR166	-	TRUE	promoter	TRUE	ENSMUSG00000038831.16	protein_coding	protein-coding
chr2	33075220	33078159	TRANS_XXd0_chr2_plus_NR143	+	FALSE	promoter	FALSE	.	.	genic lncRNA
chr2	33082140	33084999	TRANS_XXd0_chr2_plus_NR144	+	FALSE	promoter	FALSE	.	.	genic lncRNA
chr2	33177920	33182379	TRANS_XXd0_chr2_plus_NR145	+	TRUE	FALSE	TRUE	ENSMUSG00000085087.1	antisense	genic lncRNA
chr2	33323230	33323819	TRANS_XXd0_chr2_plus_NR146	+	TRUE	FALSE	FALSE	ENSMUSG00000082844.1	processed_pseudogene	genic lncRNA
chr2	33402150	33431259	TRANS_XXd0_chr2_minus_NR167	-	TRUE	promoter	TRUE	ENSMUSG00000068966.10	protein_coding	protein-coding
chr2	33416200	33416789	TRANS_XXd0_chr2_plus_NR147	+	FALSE	enhancer	FALSE	.	.	eRNA
chr2	33431390	33446629	TRANS_XXd0_chr2_plus_NR148	+	FALSE	promoter	FALSE	.	.	uaRNA
chr2	33434930	33439999	TRANS_XXd0_chr2_minus_NR168	-	FALSE	promoter	FALSE	.	.	intragenic lncRNA
chr2	33440910	33468539	TRANS_XXd0_chr2_minus_NR169	-	TRUE	promoter	FALSE	ENSMUSG00000026788.13	protein_coding	protein-coding
chr2	33458400	33459349	TRANS_XXd0_chr2_plus_NR149	+	FALSE	promoter	FALSE	.	.	genic lncRNA
chr2	33477230	33479579	TRANS_XXd0_chr2_minus_NR170	-	FALSE	promoter	FALSE	.	.	intragenic lncRNA
chr2	33728900	33887429	TRANS_XXd0_chr2_minus_NR171	-	TRUE	promoter	TRUE	ENSMUSG00000038740.9	protein_coding	protein-coding
chr2	33876620	33878579	TRANS_XXd0_chr2_plus_NR150	+	FALSE	promoter	FALSE	.	.	genic lncRNA
chr2	34164740	34165559	TRANS_XXd0_chr2_plus_NR151	+	FALSE	promoter	FALSE	.	.	intragenic lncRNA
chr2	34167540	34371989	TRANS_XXd0_chr2_minus_NR172	-	TRUE	promoter	TRUE	ENSMUSG00000038718.15	protein_coding	protein-coding
chr2	34404870	34406719	TRANS_XXd0_chr2_minus_NR173	-	FALSE	promoter	FALSE	.	.	intragenic lncRNA
chr2	34406840	34627729	TRANS_XXd0_chr2_plus_NR152	+	TRUE	promoter	FALSE	ENSMUSG00000038696.14	protein_coding	protein-coding
chr2	34713600	34714139	TRANS_XXd0_chr2_plus_NR153	+	FALSE	enhancer	FALSE	.	.	eRNA
chr2	34743800	34744399	TRANS_XXd0_chr2_plus_NR154	+	FALSE	enhancer	FALSE	.	.	eRNA
chr2	34749120	34749459	TRANS_XXd0_chr2_plus_NR155	+	FALSE	promoter	FALSE	.	.	intragenic lncRNA
chr2	34765200	34771759	TRANS_XXd0_chr2_minus_NR174	-	FALSE	promoter	TRUE	.	.	intragenic lncRNA
chr2	34772100	34783509	TRANS_XXd0_chr2_plus_NR156	+	TRUE	promoter	FALSE	ENSMUSG00000026864.13	protein_coding	protein-coding
chr2	34772370	34799789	TRANS_XXd0_chr2_minus_NR175	-	TRUE	promoter	TRUE	ENSMUSG00000070953.13	protein_coding	protein-coding
chr2	34792000	34792669	TRANS_XXd0_chr2_plus_NR157	+	FALSE	enhancer	FALSE	.	.	eRNA
chr2	34799400	34800999	TRANS_XXd0_chr2_plus_NR158	+	FALSE	promoter	FALSE	.	.	uaRNA
chr2	34800550	34826209	TRANS_XXd0_chr2_minus_NR176	-	TRUE	promoter	FALSE	ENSMUSG00000035949.15	protein_coding	protein-coding
chr2	34802360	34822549	TRANS_XXd0_chr2_plus_NR159	+	FALSE	promoter	FALSE	.	.	genic lncRNA
chr2	34826300	34831199	TRANS_XXd0_chr2_plus_NR160	+	FALSE	promoter	FALSE	.	.	uaRNA
chr2	34846040	34870939	TRANS_XXd0_chr2_minus_NR177	-	TRUE	promoter	FALSE	ENSMUSG00000026869.12	protein_coding	protein-coding
chr2	34871090	34874539	TRANS_XXd0_chr2_plus_NR161	+	FALSE	promoter	FALSE	.	.	uaRNA
chr2	35066830	35070759	TRANS_XXd0_chr2_plus_NR162	+	FALSE	promoter	FALSE	.	.	intragenic lncRNA
chr2	35109940	35189699	TRANS_XXd0_chr2_plus_NR163	+	TRUE	promoter	FALSE	ENSMUSG00000057110.15	protein_coding	protein-coding
chr2	35166710	35201019	TRANS_XXd0_chr2_minus_NR178	-	TRUE	promoter	FALSE	ENSMUSG00000026878.17	protein_coding	protein-coding
chr2	35200830	35201729	TRANS_XXd0_chr2_plus_NR164	+	FALSE	promoter	FALSE	.	.	uaRNA
chr2	35340340	35341169	TRANS_XXd0_chr2_plus_NR165	+	FALSE	FALSE	TRUE	.	.	intragenic lncRNA
chr2	35404800	35405559	TRANS_XXd0_chr2_plus_NR166	+	FALSE	enhancer	FALSE	.	.	eRNA
chr2	35461470	35465679	TRANS_XXd0_chr2_plus_NR167	+	FALSE	promoter	TRUE	.	.	intragenic lncRNA
chr2	35487000	35488009	TRANS_XXd0_chr2_minus_NR179	-	FALSE	promoter	FALSE	.	.	intragenic lncRNA
chr2	35488400	35493669	TRANS_XXd0_chr2_minus_NR180	-	FALSE	promoter	FALSE	.	.	intragenic lncRNA
chr2	35573200	35582739	TRANS_XXd0_chr2_minus_NR181	-	FALSE	promoter	FALSE	.	.	intragenic lncRNA
chr2	35612670	35615709	TRANS_XXd0_chr2_minus_NR182	-	FALSE	promoter	FALSE	.	.	intragenic lncRNA
chr2	36031560	36049359	TRANS_XXd0_chr2_minus_NR183	-	TRUE	promoter	FALSE	ENSMUSG00000026895.7	protein_coding	protein-coding
chr2	36114450	36136599	TRANS_XXd0_chr2_minus_NR184	-	TRUE	promoter	TRUE	ENSMUSG00000026889.12	protein_coding	protein-coding
chr2	36136650	36192449	TRANS_XXd0_chr2_plus_NR168	+	TRUE	promoter	TRUE	ENSMUSG00000026887.9	protein_coding	protein-coding
chr2	36807820	36808419	TRANS_XXd0_chr2_minus_NR185	-	TRUE	FALSE	TRUE	ENSMUSG00000083716.4	processed_pseudogene	intragenic lncRNA
chr2	37359400	37361739	TRANS_XXd0_chr2_plus_NR169	+	FALSE	promoter	FALSE	.	.	intragenic lncRNA
chr2	37366040	37422959	TRANS_XXd0_chr2_minus_NR186	-	TRUE	promoter	TRUE	ENSMUSG00000075376.10	protein_coding	protein-coding
chr2	37423010	37424799	TRANS_XXd0_chr2_plus_NR170	+	FALSE	promoter	FALSE	.	.	uaRNA
chr2	37424160	37443159	TRANS_XXd0_chr2_minus_NR187	-	TRUE	promoter	FALSE	ENSMUSG00000066798.3,ENSMUSG00000050714.9	protein_coding	protein-coding
chr2	37430940	37433389	TRANS_XXd0_chr2_plus_NR171	+	FALSE	promoter	FALSE	.	.	genic lncRNA
chr2	37443290	37573639	TRANS_XXd0_chr2_plus_NR172	+	TRUE	promoter	FALSE	ENSMUSG00000035437.15	protein_coding	protein-coding
chr2	37449800	37452099	TRANS_XXd0_chr2_minus_NR188	-	FALSE	promoter	FALSE	.	.	genic lncRNA
chr2	37795610	38287359	TRANS_XXd0_chr2_minus_NR189	-	TRUE	promoter	TRUE	ENSMUSG00000035392.17	protein_coding	protein-coding
chr2	38397520	38399599	TRANS_XXd0_chr2_plus_NR173	+	FALSE	promoter	FALSE	.	.	intragenic lncRNA
chr2	38483820	38488349	TRANS_XXd0_chr2_minus_NR190	-	FALSE	promoter	FALSE	.	.	intragenic lncRNA
chr2	38511700	38597219	TRANS_XXd0_chr2_plus_NR174	+	TRUE	FALSE	TRUE	ENSMUSG00000026749.11	protein_coding	protein-coding
chr2	38572130	38643919	TRANS_XXd0_chr2_minus_NR191	-	TRUE	promoter	FALSE	ENSMUSG00000026750.6	protein_coding	protein-coding
chr2	38643600	38644799	TRANS_XXd0_chr2_plus_NR175	+	FALSE	promoter	FALSE	.	.	uaRNA
chr2	38996340	39005149	TRANS_XXd0_chr2_minus_NR192	-	TRUE	promoter	TRUE	ENSMUSG00000062997.6	protein_coding	protein-coding
chr2	39005290	39020339	TRANS_XXd0_chr2_plus_NR176	+	TRUE	promoter	FALSE	ENSMUSG00000026755.14	protein_coding	protein-coding
chr2	39005600	39007989	TRANS_XXd0_chr2_minus_NR193	-	FALSE	promoter	TRUE	.	.	genic lncRNA
chr2	39065620	39074799	TRANS_XXd0_chr2_plus_NR177	+	FALSE	promoter	FALSE	.	.	intragenic lncRNA
chr2	40126980	40127929	TRANS_XXd0_chr2_minus_NR194	-	TRUE	FALSE	FALSE	ENSMUSG00000083240.3	processed_pseudogene	intragenic lncRNA
chr2	40555700	40557139	TRANS_XXd0_chr2_plus_NR178	+	TRUE	FALSE	TRUE	ENSMUSG00000082536.1	processed_pseudogene	intragenic lncRNA
chr2	43366000	43366579	TRANS_XXd0_chr2_plus_NR179	+	FALSE	FALSE	TRUE	.	.	intragenic lncRNA
chr2	44557790	44927129	TRANS_XXd0_chr2_minus_NR195	-	TRUE	promoter	TRUE	ENSMUSG00000036890.13	protein_coding	protein-coding
chr2	44927370	44929579	TRANS_XXd0_chr2_plus_NR180	+	FALSE	promoter	TRUE	.	.	uaRNA
chr2	45696610	45713199	TRANS_XXd0_chr2_plus_NR181	+	TRUE	FALSE	TRUE	ENSMUSG00000086202.1	lincRNA	intragenic lncRNA
chr2	48814160	48906479	TRANS_XXd0_chr2_plus_NR182	+	TRUE	promoter	FALSE	ENSMUSG00000052155.5	protein_coding	protein-coding
chr2	48890180	48949249	TRANS_XXd0_chr2_minus_NR196	-	TRUE	promoter	FALSE	ENSMUSG00000026761.12	protein_coding	protein-coding
chr2	48907260	48910269	TRANS_XXd0_chr2_plus_NR183	+	FALSE	enhancer	FALSE	.	.	eRNA
chr2	48949530	49298149	TRANS_XXd0_chr2_plus_NR184	+	TRUE	promoter	FALSE	ENSMUSG00000036792.12	protein_coding	protein-coding
chr2	49308100	49309579	TRANS_XXd0_chr2_plus_NR185	+	TRUE	FALSE	FALSE	ENSMUSG00000081272.1	processed_pseudogene	intragenic lncRNA
chr2	49449220	49450159	TRANS_XXd0_chr2_plus_NR186	+	FALSE	promoter	FALSE	.	.	intragenic lncRNA
chr2	49451520	49565049	TRANS_XXd0_chr2_plus_NR187	+	TRUE	promoter	FALSE	ENSMUSG00000069495.12	protein_coding	protein-coding
chr2	49619280	49774759	TRANS_XXd0_chr2_plus_NR188	+	TRUE	promoter	TRUE	ENSMUSG00000026764.15	protein_coding	protein-coding
chr2	50066450	50197149	TRANS_XXd0_chr2_plus_NR189	+	TRUE	promoter	FALSE	ENSMUSG00000050447.15	protein_coding	protein-coding
chr2	50265670	50275799	TRANS_XXd0_chr2_plus_NR190	+	FALSE	promoter	FALSE	.	.	genic lncRNA
chr2	50270470	50296709	TRANS_XXd0_chr2_minus_NR197	-	TRUE	FALSE	TRUE	ENSMUSG00000026766.16	protein_coding	protein-coding
chr2	50686800	50687599	TRANS_XXd0_chr2_minus_NR198	-	FALSE	promoter	FALSE	.	.	intragenic lncRNA
chr2	50983470	50990469	TRANS_XXd0_chr2_minus_NR199	-	FALSE	promoter	FALSE	.	.	intragenic lncRNA
chr2	50990800	51004169	TRANS_XXd0_chr2_plus_NR191	+	FALSE	promoter	FALSE	.	.	intragenic lncRNA
chr2	51000720	51007359	TRANS_XXd0_chr2_minus_NR200	-	FALSE	promoter	FALSE	.	.	intragenic lncRNA
chr2	51016890	51017429	TRANS_XXd0_chr2_minus_NR201	-	FALSE	promoter	FALSE	.	.	intragenic lncRNA
chr2	51043800	51049929	TRANS_XXd0_chr2_minus_NR202	-	FALSE	promoter	FALSE	.	.	intragenic lncRNA
chr2	51062060	51068969	TRANS_XXd0_chr2_plus_NR192	+	FALSE	promoter	FALSE	.	.	intragenic lncRNA
chr2	51070620	51074829	TRANS_XXd0_chr2_plus_NR193	+	FALSE	promoter	FALSE	.	.	intragenic lncRNA
chr2	51127910	51149099	TRANS_XXd0_chr2_minus_NR203	-	TRUE	promoter	FALSE	ENSMUSG00000017144.8	protein_coding	protein-coding
chr2	51416080	51447759	TRANS_XXd0_chr2_minus_NR204	-	FALSE	promoter	FALSE	.	.	intragenic lncRNA
chr2	51438010	51439849	TRANS_XXd0_chr2_plus_NR194	+	FALSE	promoter	FALSE	.	.	intragenic lncRNA
chr2	51457910	51467399	TRANS_XXd0_chr2_minus_NR205	-	FALSE	promoter	FALSE	.	.	intragenic lncRNA
chr2	51465660	51469669	TRANS_XXd0_chr2_plus_NR195	+	FALSE	promoter	FALSE	.	.	intragenic lncRNA
chr2	51923510	51935109	TRANS_XXd0_chr2_minus_NR206	-	TRUE	promoter	TRUE	ENSMUSG00000036249.16	protein_coding	protein-coding
chr2	52066600	52072599	TRANS_XXd0_chr2_minus_NR207	-	FALSE	promoter	FALSE	.	.	intragenic lncRNA
chr2	52394280	52424749	TRANS_XXd0_chr2_minus_NR208	-	TRUE	promoter	TRUE	ENSMUSG00000036093.7	protein_coding	protein-coding
chr2	52425030	52432929	TRANS_XXd0_chr2_plus_NR196	+	TRUE	promoter	TRUE	ENSMUSG00000085315.7	processed_transcript	uaRNA
chr2	52679730	52742189	TRANS_XXd0_chr2_minus_NR209	-	TRUE	promoter	TRUE	ENSMUSG00000055371.17	protein_coding	protein-coding
chr2	52742460	52747889	TRANS_XXd0_chr2_plus_NR197	+	FALSE	promoter	FALSE	.	.	uaRNA
chr2	52857890	53141029	TRANS_XXd0_chr2_plus_NR198	+	TRUE	promoter	FALSE	ENSMUSG00000036053.17	protein_coding	protein-coding
chr2	52952800	52962099	TRANS_XXd0_chr2_minus_NR210	-	FALSE	promoter	FALSE	.	.	genic lncRNA
chr2	53128550	53191249	TRANS_XXd0_chr2_minus_NR211	-	TRUE	promoter	TRUE	ENSMUSG00000061136.16	protein_coding	protein-coding
chr2	53190900	53191599	TRANS_XXd0_chr2_plus_NR199	+	FALSE	promoter	FALSE	.	.	uaRNA
chr2	53191840	53232939	TRANS_XXd0_chr2_plus_NR200	+	TRUE	promoter	FALSE	ENSMUSG00000026960.6	protein_coding	protein-coding
chr2	57108000	57123979	TRANS_XXd0_chr2_minus_NR212	-	TRUE	FALSE	TRUE	ENSMUSG00000026826.13	protein_coding	protein-coding
chr2	57181980	57183199	TRANS_XXd0_chr2_plus_NR201	+	TRUE	promoter	FALSE	ENSMUSG00000086396.1	processed_transcript	intragenic lncRNA
chr2	57228410	57231619	TRANS_XXd0_chr2_minus_NR213	-	FALSE	promoter	FALSE	.	.	intragenic lncRNA
chr2	57233610	57238849	TRANS_XXd0_chr2_minus_NR214	-	FALSE	promoter	FALSE	.	.	intragenic lncRNA
chr2	58392040	58566859	TRANS_XXd0_chr2_minus_NR215	-	TRUE	promoter	FALSE	ENSMUSG00000026836.15	protein_coding	protein-coding
chr2	59161010	59358219	TRANS_XXd0_chr2_plus_NR202	+	TRUE	promoter	TRUE	ENSMUSG00000026991.20	protein_coding	protein-coding
chr2	59350410	59387469	TRANS_XXd0_chr2_minus_NR216	-	TRUE	promoter	FALSE	ENSMUSG00000087455.7	processed_transcript	genic lncRNA
chr2	59379390	59381999	TRANS_XXd0_chr2_plus_NR203	+	FALSE	promoter	FALSE	.	.	intragenic lncRNA
chr2	59563970	59564689	TRANS_XXd0_chr2_minus_NR217	-	TRUE	FALSE	FALSE	ENSMUSG00000081157.1	processed_pseudogene	intragenic lncRNA
chr2	59612040	59851179	TRANS_XXd0_chr2_plus_NR204	+	TRUE	promoter	FALSE	ENSMUSG00000035168.16	protein_coding	protein-coding
chr2	59628700	59630019	TRANS_XXd0_chr2_minus_NR218	-	FALSE	promoter	FALSE	.	.	genic lncRNA
chr2	59881830	60125749	TRANS_XXd0_chr2_minus_NR219	-	TRUE	FALSE	TRUE	ENSMUSG00000026987.16	protein_coding	protein-coding
chr2	59882680	59883959	TRANS_XXd0_chr2_plus_NR205	+	FALSE	promoter	FALSE	.	.	genic lncRNA
chr2	60130030	60209789	TRANS_XXd0_chr2_minus_NR220	-	TRUE	promoter	TRUE	ENSMUSG00000026987.16	protein_coding	protein-coding
chr2	60197160	60198399	TRANS_XXd0_chr2_plus_NR206	+	FALSE	promoter	FALSE	.	.	genic lncRNA
chr2	60210370	60257099	TRANS_XXd0_chr2_plus_NR207	+	TRUE	promoter	FALSE	ENSMUSG00000026977.17	protein_coding	protein-coding
chr2	60267210	60270309	TRANS_XXd0_chr2_plus_NR208	+	FALSE	promoter	FALSE	.	.	intragenic lncRNA
chr2	60271470	60383279	TRANS_XXd0_chr2_minus_NR221	-	TRUE	promoter	FALSE	ENSMUSG00000026980.15	protein_coding	protein-coding
chr2	60296620	60297239	TRANS_XXd0_chr2_plus_NR209	+	FALSE	enhancer	FALSE	.	.	eRNA
chr2	60383450	60411199	TRANS_XXd0_chr2_plus_NR210	+	FALSE	promoter	FALSE	.	.	uaRNA
chr2	60392900	60414479	TRANS_XXd0_chr2_minus_NR222	-	FALSE	promoter	FALSE	.	.	intragenic lncRNA
chr2	60411460	60425399	TRANS_XXd0_chr2_plus_NR211	+	TRUE	promoter	FALSE	ENSMUSG00000087283.1	antisense	intragenic lncRNA
chr2	60748070	60963209	TRANS_XXd0_chr2_minus_NR223	-	TRUE	promoter	TRUE	ENSMUSG00000026970.16	protein_coding	protein-coding
chr2	61593080	61656139	TRANS_XXd0_chr2_plus_NR212	+	TRUE	promoter	TRUE	ENSMUSG00000064289.15	protein_coding	protein-coding
chr2	61708800	61711559	TRANS_XXd0_chr2_minus_NR224	-	FALSE	promoter	FALSE	.	.	intragenic lncRNA
chr2	61711730	61805049	TRANS_XXd0_chr2_plus_NR213	+	TRUE	promoter	FALSE	ENSMUSG00000026914.15	protein_coding	protein-coding
chr2	62327040	62412229	TRANS_XXd0_chr2_minus_NR225	-	TRUE	promoter	FALSE	ENSMUSG00000035000.8	protein_coding	protein-coding
chr2	62664290	62700889	TRANS_XXd0_chr2_plus_NR214	+	TRUE	promoter	TRUE	ENSMUSG00000026893.4	protein_coding	protein-coding
chr2	64474260	64474909	TRANS_XXd0_chr2_minus_NR226	-	TRUE	FALSE	FALSE	ENSMUSG00000082127.2	processed_pseudogene	intragenic lncRNA
chr2	65395020	65402149	TRANS_XXd0_chr2_minus_NR227	-	FALSE	promoter	FALSE	.	.	intragenic lncRNA
chr2	65402240	65426599	TRANS_XXd0_chr2_minus_NR228	-	FALSE	promoter	FALSE	.	.	intragenic lncRNA
chr2	65402270	65456849	TRANS_XXd0_chr2_plus_NR215	+	FALSE	promoter	FALSE	.	.	genic lncRNA
chr2	65426600	65436899	TRANS_XXd0_chr2_minus_NR229	-	FALSE	promoter	FALSE	.	.	intragenic lncRNA
chr2	65437280	65438789	TRANS_XXd0_chr2_minus_NR230	-	FALSE	promoter	FALSE	.	.	intragenic lncRNA
chr2	65447870	65449639	TRANS_XXd0_chr2_minus_NR231	-	FALSE	promoter	FALSE	.	.	intragenic lncRNA
chr2	65456460	65567519	TRANS_XXd0_chr2_minus_NR232	-	TRUE	FALSE	TRUE	ENSMUSG00000057182.15	protein_coding	protein-coding
chr2	65845800	66035199	TRANS_XXd0_chr2_plus_NR216	+	TRUE	FALSE	TRUE	ENSMUSG00000044647.16	protein_coding	protein-coding
chr2	68861470	69122449	TRANS_XXd0_chr2_plus_NR217	+	TRUE	promoter	TRUE	ENSMUSG00000027035.10	protein_coding	protein-coding
chr2	69045600	69047969	TRANS_XXd0_chr2_minus_NR233	-	FALSE	promoter	FALSE	.	.	genic lncRNA
chr2	69048400	69049799	TRANS_XXd0_chr2_minus_NR234	-	FALSE	promoter	FALSE	.	.	genic lncRNA
chr2	69177620	69206189	TRANS_XXd0_chr2_minus_NR235	-	TRUE	promoter	TRUE	ENSMUSG00000005233.16	protein_coding	protein-coding
chr2	69637500	69638169	TRANS_XXd0_chr2_minus_NR236	-	FALSE	promoter	FALSE	.	.	intragenic lncRNA
chr2	69638000	69638459	TRANS_XXd0_chr2_plus_NR218	+	FALSE	promoter	FALSE	.	.	intragenic lncRNA
chr2	69640190	69641309	TRANS_XXd0_chr2_plus_NR219	+	FALSE	enhancer	FALSE	.	.	eRNA
chr2	69646200	69647129	TRANS_XXd0_chr2_minus_NR237	-	FALSE	promoter	FALSE	.	.	uaRNA
chr2	69647220	69677169	TRANS_XXd0_chr2_plus_NR220	+	TRUE	promoter	TRUE	ENSMUSG00000063145.10	protein_coding	protein-coding
chr2	69683510	69713489	TRANS_XXd0_chr2_minus_NR238	-	TRUE	promoter	TRUE	ENSMUSG00000027086.16	protein_coding	protein-coding
chr2	69721310	69723059	TRANS_XXd0_chr2_minus_NR239	-	FALSE	promoter	FALSE	.	.	genic lncRNA
chr2	69722820	69755959	TRANS_XXd0_chr2_plus_NR221	+	TRUE	FALSE	FALSE	ENSMUSG00000042133.16	protein_coding	protein-coding
chr2	69755800	69789549	TRANS_XXd0_chr2_minus_NR240	-	TRUE	promoter	TRUE	ENSMUSG00000070883.3	protein_coding	protein-coding
chr2	69789660	69798499	TRANS_XXd0_chr2_plus_NR222	+	TRUE	promoter	FALSE	ENSMUSG00000027088.10	protein_coding	protein-coding
chr2	69799200	69799689	TRANS_XXd0_chr2_minus_NR241	-	TRUE	FALSE	TRUE	ENSMUSG00000081857.1	processed_pseudogene	intragenic lncRNA
chr2	69859800	69861519	TRANS_XXd0_chr2_minus_NR242	-	FALSE	promoter	FALSE	.	.	intragenic lncRNA
chr2	69861600	69885169	TRANS_XXd0_chr2_plus_NR223	+	TRUE	promoter	FALSE	ENSMUSG00000068882.13	protein_coding	protein-coding
chr2	69862800	69885739	TRANS_XXd0_chr2_minus_NR243	-	TRUE	promoter	TRUE	ENSMUSG00000051730.15	protein_coding	protein-coding
chr2	69885630	69890529	TRANS_XXd0_chr2_plus_NR224	+	TRUE	promoter	FALSE	ENSMUSG00000085735.1	antisense	uaRNA
chr2	69895600	69897119	TRANS_XXd0_chr2_minus_NR244	-	FALSE	promoter	FALSE	.	.	intragenic lncRNA
chr2	69897540	70028669	TRANS_XXd0_chr2_plus_NR225	+	TRUE	promoter	TRUE	ENSMUSG00000044308.17	protein_coding	protein-coding
chr2	70472040	70473949	TRANS_XXd0_chr2_plus_NR226	+	FALSE	promoter	FALSE	.	.	intragenic lncRNA
chr2	70475120	70486419	TRANS_XXd0_chr2_plus_NR227	+	TRUE	promoter	FALSE	ENSMUSG00000075304.2	protein_coding	protein-coding
chr2	70661570	70713199	TRANS_XXd0_chr2_plus_NR228	+	TRUE	promoter	FALSE	ENSMUSG00000014959.12	protein_coding	protein-coding
chr2	70701560	70825439	TRANS_XXd0_chr2_minus_NR245	-	TRUE	promoter	TRUE	ENSMUSG00000041997.16	protein_coding	protein-coding
chr2	70781400	70782039	TRANS_XXd0_chr2_plus_NR229	+	FALSE	enhancer	FALSE	.	.	eRNA
chr2	70825870	70828599	TRANS_XXd0_chr2_plus_NR230	+	FALSE	promoter	FALSE	.	.	uaRNA
chr2	70908900	70911279	TRANS_XXd0_chr2_plus_NR231	+	FALSE	promoter	FALSE	.	.	intragenic lncRNA
chr2	70917200	70918729	TRANS_XXd0_chr2_minus_NR246	-	FALSE	promoter	FALSE	.	.	intragenic lncRNA
chr2	70918820	70923999	TRANS_XXd0_chr2_plus_NR232	+	FALSE	promoter	FALSE	.	.	intragenic lncRNA
chr2	70939040	70940399	TRANS_XXd0_chr2_plus_NR233	+	FALSE	promoter	FALSE	.	.	intragenic lncRNA
chr2	71180960	71186279	TRANS_XXd0_chr2_plus_NR234	+	FALSE	promoter	FALSE	.	.	intragenic lncRNA
chr2	71211700	71271719	TRANS_XXd0_chr2_plus_NR235	+	TRUE	promoter	FALSE	ENSMUSG00000027012.15	protein_coding	protein-coding
chr2	71334230	71339399	TRANS_XXd0_chr2_plus_NR236	+	FALSE	promoter	FALSE	.	.	intragenic lncRNA
chr2	71346890	71347399	TRANS_XXd0_chr2_plus_NR237	+	FALSE	promoter	FALSE	.	.	intragenic lncRNA
chr2	71347970	71366999	TRANS_XXd0_chr2_plus_NR238	+	FALSE	promoter	FALSE	.	.	intragenic lncRNA
chr2	71367670	71368599	TRANS_XXd0_chr2_plus_NR239	+	FALSE	promoter	FALSE	.	.	intragenic lncRNA
chr2	71383220	71384099	TRANS_XXd0_chr2_minus_NR247	-	FALSE	promoter	FALSE	.	.	intragenic lncRNA
chr2	71385800	71389099	TRANS_XXd0_chr2_minus_NR248	-	FALSE	promoter	FALSE	.	.	intragenic lncRNA
chr2	71389240	71445049	TRANS_XXd0_chr2_plus_NR240	+	TRUE	FALSE	FALSE	ENSMUSG00000027018.11	protein_coding	protein-coding
chr2	71452650	71453599	TRANS_XXd0_chr2_minus_NR249	-	FALSE	promoter	FALSE	.	.	uaRNA
chr2	71453340	71527659	TRANS_XXd0_chr2_plus_NR241	+	TRUE	promoter	TRUE	ENSMUSG00000041921.16	protein_coding	protein-coding
chr2	71717000	71719079	TRANS_XXd0_chr2_minus_NR250	-	FALSE	promoter	FALSE	.	.	intragenic lncRNA
chr2	71719380	71734639	TRANS_XXd0_chr2_plus_NR242	+	TRUE	promoter	TRUE	ENSMUSG00000064263.6	lincRNA	intragenic lncRNA
chr2	71737900	71751469	TRANS_XXd0_chr2_minus_NR251	-	FALSE	promoter	FALSE	.	.	intragenic lncRNA
chr2	71745540	71760189	TRANS_XXd0_chr2_plus_NR243	+	FALSE	promoter	FALSE	.	.	intragenic lncRNA
chr2	71787140	71861379	TRANS_XXd0_chr2_plus_NR244	+	TRUE	promoter	FALSE	ENSMUSG00000027111.16	protein_coding	protein-coding
chr2	71873300	71904969	TRANS_XXd0_chr2_plus_NR245	+	TRUE	promoter	FALSE	ENSMUSG00000006494.11	protein_coding	protein-coding
chr2	72285740	72450929	TRANS_XXd0_chr2_plus_NR246	+	TRUE	promoter	TRUE	ENSMUSG00000004085.14	protein_coding	protein-coding
chr2	72474640	72476129	TRANS_XXd0_chr2_minus_NR252	-	FALSE	promoter	FALSE	.	.	intragenic lncRNA
chr2	72476200	72489409	TRANS_XXd0_chr2_plus_NR247	+	TRUE	promoter	TRUE	ENSMUSG00000055612.15	protein_coding	protein-coding
chr2	72633870	72635479	TRANS_XXd0_chr2_plus_NR248	+	TRUE	FALSE	TRUE	ENSMUSG00000081957.5	processed_pseudogene	intragenic lncRNA
chr2	72666200	72667999	TRANS_XXd0_chr2_minus_NR253	-	FALSE	enhancer	FALSE	.	.	eRNA
chr2	72667630	72677199	TRANS_XXd0_chr2_plus_NR249	+	FALSE	promoter	FALSE	.	.	intragenic lncRNA
chr2	72944600	72945089	TRANS_XXd0_chr2_plus_NR250	+	FALSE	enhancer	FALSE	.	.	eRNA
chr2	72982800	72995969	TRANS_XXd0_chr2_minus_NR254	-	FALSE	promoter	FALSE	.	.	intragenic lncRNA
chr2	73021400	73022599	TRANS_XXd0_chr2_plus_NR251	+	FALSE	promoter	FALSE	.	.	intragenic lncRNA
chr2	73023260	73024399	TRANS_XXd0_chr2_minus_NR255	-	FALSE	promoter	FALSE	.	.	intragenic lncRNA
chr2	73024010	73025319	TRANS_XXd0_chr2_plus_NR252	+	FALSE	promoter	FALSE	.	.	intragenic lncRNA
chr2	73048470	73048969	TRANS_XXd0_chr2_minus_NR256	-	FALSE	promoter	FALSE	.	.	intragenic lncRNA
chr2	73069870	73075399	TRANS_XXd0_chr2_plus_NR253	+	FALSE	promoter	FALSE	.	.	genic lncRNA
chr2	73073220	73214409	TRANS_XXd0_chr2_minus_NR257	-	TRUE	promoter	FALSE	ENSMUSG00000027108.15	protein_coding	protein-coding
chr2	73079290	73081389	TRANS_XXd0_chr2_plus_NR254	+	FALSE	promoter	FALSE	.	.	genic lncRNA
chr2	73214510	73217569	TRANS_XXd0_chr2_plus_NR255	+	FALSE	promoter	FALSE	.	.	uaRNA
chr2	73281260	73312569	TRANS_XXd0_chr2_minus_NR258	-	TRUE	promoter	FALSE	ENSMUSG00000041777.12	protein_coding	protein-coding
chr2	73312660	73341019	TRANS_XXd0_chr2_plus_NR256	+	TRUE	promoter	FALSE	ENSMUSG00000008226.14	protein_coding	protein-coding
chr2	73386850	73393799	TRANS_XXd0_chr2_plus_NR257	+	TRUE	promoter	FALSE	ENSMUSG00000087176.1	processed_transcript	intragenic lncRNA
chr2	73484650	73486979	TRANS_XXd0_chr2_plus_NR258	+	FALSE	promoter	FALSE	.	.	intragenic lncRNA
chr2	73596290	73775079	TRANS_XXd0_chr2_minus_NR259	-	TRUE	promoter	TRUE	ENSMUSG00000056486.18	protein_coding	protein-coding
chr2	73775640	73777399	TRANS_XXd0_chr2_plus_NR259	+	FALSE	promoter	FALSE	.	.	intragenic lncRNA
chr2	73790730	73794729	TRANS_XXd0_chr2_minus_NR260	-	FALSE	promoter	FALSE	.	.	intragenic lncRNA
chr2	73795070	73799839	TRANS_XXd0_chr2_minus_NR261	-	FALSE	promoter	FALSE	.	.	intragenic lncRNA
chr2	73809900	73892619	TRANS_XXd0_chr2_minus_NR262	-	TRUE	promoter	FALSE	ENSMUSG00000027104.18	protein_coding	protein-coding
chr2	73827080	73828399	TRANS_XXd0_chr2_plus_NR260	+	FALSE	promoter	FALSE	.	.	genic lncRNA
chr2	73892990	73898599	TRANS_XXd0_chr2_plus_NR261	+	FALSE	promoter	FALSE	.	.	uaRNA
chr2	73901140	73911289	TRANS_XXd0_chr2_minus_NR263	-	TRUE	promoter	FALSE	ENSMUSG00000018770.9	protein_coding	protein-coding
chr2	73911280	73912989	TRANS_XXd0_chr2_plus_NR262	+	FALSE	promoter	FALSE	.	.	uaRNA
chr2	74505780	74578929	TRANS_XXd0_chr2_minus_NR264	-	TRUE	promoter	FALSE	ENSMUSG00000009207.15	protein_coding	protein-coding
chr2	74825840	74888009	TRANS_XXd0_chr2_plus_NR263	+	TRUE	promoter	FALSE	ENSMUSG00000027099.9	protein_coding	protein-coding
chr2	74995220	74995989	TRANS_XXd0_chr2_plus_NR264	+	FALSE	promoter	FALSE	.	.	intragenic lncRNA
chr2	75191050	75191849	TRANS_XXd0_chr2_minus_NR265	-	TRUE	FALSE	TRUE	ENSMUSG00000081406.4	processed_pseudogene	intragenic lncRNA
chr2	75365450	75412719	TRANS_XXd0_chr2_minus_NR266	-	FALSE	promoter	FALSE	.	.	intragenic lncRNA
chr2	75591050	75633869	TRANS_XXd0_chr2_minus_NR267	-	FALSE	promoter	TRUE	.	.	intragenic lncRNA
chr2	75634030	75638489	TRANS_XXd0_chr2_plus_NR265	+	FALSE	promoter	FALSE	.	.	intragenic lncRNA
chr2	75634220	75637889	TRANS_XXd0_chr2_minus_NR268	-	FALSE	promoter	FALSE	.	.	intragenic lncRNA
chr2	75641960	75659329	TRANS_XXd0_chr2_minus_NR269	-	FALSE	promoter	FALSE	.	.	genic lncRNA
chr2	75657830	75658649	TRANS_XXd0_chr2_plus_NR266	+	FALSE	promoter	FALSE	.	.	intragenic lncRNA
chr2	75659270	75677599	TRANS_XXd0_chr2_plus_NR267	+	TRUE	promoter	FALSE	ENSMUSG00000059005.13,ENSMUSG00000093242.1	protein_coding,miRNA	protein-coding
chr2	75665020	75665759	TRANS_XXd0_chr2_minus_NR270	-	FALSE	enhancer	FALSE	.	.	eRNA
chr2	75672540	75704499	TRANS_XXd0_chr2_minus_NR271	-	TRUE	promoter	FALSE	ENSMUSG00000015839.6	protein_coding	protein-coding
chr2	75832250	75937259	TRANS_XXd0_chr2_plus_NR268	+	TRUE	promoter	FALSE	ENSMUSG00000042410.16	protein_coding	protein-coding
chr2	75873200	75874109	TRANS_XXd0_chr2_minus_NR272	-	FALSE	promoter	FALSE	.	.	genic lncRNA
chr2	75978530	75981759	TRANS_XXd0_chr2_minus_NR273	-	TRUE	FALSE	FALSE	ENSMUSG00000075271.4	protein_coding	protein-coding
chr2	75991130	75991719	TRANS_XXd0_chr2_plus_NR269	+	FALSE	promoter	FALSE	.	.	intragenic lncRNA
chr2	76006450	76008999	TRANS_XXd0_chr2_plus_NR270	+	FALSE	promoter	FALSE	.	.	intragenic lncRNA
chr2	76350220	76360439	TRANS_XXd0_chr2_minus_NR274	-	TRUE	FALSE	TRUE	ENSMUSG00000056436.4	protein_coding	protein-coding
chr2	76370010	76394019	TRANS_XXd0_chr2_plus_NR271	+	TRUE	promoter	FALSE	ENSMUSG00000042369.8	protein_coding	protein-coding
chr2	76406520	76601189	TRANS_XXd0_chr2_plus_NR272	+	TRUE	promoter	FALSE	ENSMUSG00000042359.18	protein_coding	protein-coding
chr2	76662800	76673089	TRANS_XXd0_chr2_minus_NR275	-	TRUE	promoter	TRUE	ENSMUSG00000002732.14	protein_coding	protein-coding
chr2	76674010	76675229	TRANS_XXd0_chr2_minus_NR276	-	FALSE	promoter	FALSE	.	.	intragenic lncRNA
chr2	76675550	76735919	TRANS_XXd0_chr2_plus_NR273	+	TRUE	promoter	TRUE	ENSMUSG00000002733.8	protein_coding	protein-coding
chr2	76805590	76827749	TRANS_XXd0_chr2_plus_NR274	+	FALSE	promoter	FALSE	.	.	intragenic lncRNA
chr2	77289840	77291389	TRANS_XXd0_chr2_plus_NR275	+	FALSE	promoter	FALSE	.	.	intragenic lncRNA
chr2	77310440	77313979	TRANS_XXd0_chr2_minus_NR277	-	FALSE	promoter	FALSE	.	.	intragenic lncRNA
chr2	77314130	77317589	TRANS_XXd0_chr2_plus_NR276	+	FALSE	promoter	FALSE	.	.	intragenic lncRNA
chr2	77332200	77338189	TRANS_XXd0_chr2_minus_NR278	-	FALSE	promoter	FALSE	.	.	intragenic lncRNA
chr2	77339720	77342049	TRANS_XXd0_chr2_minus_NR279	-	FALSE	promoter	FALSE	.	.	intragenic lncRNA
chr2	77411780	77413149	TRANS_XXd0_chr2_plus_NR277	+	FALSE	promoter	FALSE	.	.	intragenic lncRNA
chr2	77889050	77946329	TRANS_XXd0_chr2_minus_NR280	-	TRUE	promoter	FALSE	ENSMUSG00000027014.14	protein_coding	protein-coding
chr2	78281000	78281949	TRANS_XXd0_chr2_minus_NR281	-	FALSE	promoter	FALSE	.	.	intragenic lncRNA
chr2	78512460	78513219	TRANS_XXd0_chr2_minus_NR282	-	TRUE	FALSE	FALSE	ENSMUSG00000082701.1	processed_pseudogene	intragenic lncRNA
chr2	78864800	78868639	TRANS_XXd0_chr2_minus_NR283	-	FALSE	promoter	FALSE	.	.	intragenic lncRNA
chr2	79635420	79687999	TRANS_XXd0_chr2_plus_NR278	+	TRUE	promoter	FALSE	ENSMUSG00000027007.16	protein_coding	protein-coding
chr2	80315480	80358999	TRANS_XXd0_chr2_plus_NR279	+	TRUE	promoter	TRUE	ENSMUSG00000027006.13	protein_coding	protein-coding
chr2	80496710	80581009	TRANS_XXd0_chr2_minus_NR284	-	TRUE	promoter	TRUE	ENSMUSG00000027002.13	protein_coding	protein-coding
chr2	80616000	80617099	TRANS_XXd0_chr2_minus_NR285	-	FALSE	promoter	FALSE	.	.	uaRNA
chr2	80617230	80638459	TRANS_XXd0_chr2_plus_NR280	+	TRUE	promoter	TRUE	ENSMUSG00000027001.10,ENSMUSG00000026999.14	protein_coding	protein-coding
chr2	80637420	80639129	TRANS_XXd0_chr2_minus_NR286	-	FALSE	promoter	FALSE	.	.	uaRNA
chr2	80638840	80674789	TRANS_XXd0_chr2_plus_NR281	+	TRUE	promoter	TRUE	ENSMUSG00000026999.14	protein_coding	protein-coding
chr2	83353120	83353979	TRANS_XXd0_chr2_minus_NR287	-	TRUE	FALSE	TRUE	ENSMUSG00000081400.1	processed_pseudogene	intragenic lncRNA
chr2	83644500	83691199	TRANS_XXd0_chr2_plus_NR282	+	TRUE	promoter	FALSE	ENSMUSG00000027091.14	protein_coding	protein-coding
chr2	83687620	83694289	TRANS_XXd0_chr2_minus_NR288	-	FALSE	promoter	FALSE	.	.	genic lncRNA
chr2	83720000	83724549	TRANS_XXd0_chr2_minus_NR289	-	FALSE	promoter	FALSE	.	.	intragenic lncRNA
chr2	84428890	84476779	TRANS_XXd0_chr2_minus_NR290	-	TRUE	promoter	FALSE	ENSMUSG00000027082.15	protein_coding	protein-coding
chr2	84577020	84650749	TRANS_XXd0_chr2_minus_NR291	-	TRUE	promoter	TRUE	ENSMUSG00000034101.14	protein_coding	protein-coding
chr2	84653400	84678089	TRANS_XXd0_chr2_minus_NR292	-	TRUE	promoter	FALSE	ENSMUSG00000101645.1	protein_coding	protein-coding
chr2	84670810	84675189	TRANS_XXd0_chr2_plus_NR283	+	FALSE	promoter	FALSE	.	.	genic lncRNA
chr2	84678420	84701599	TRANS_XXd0_chr2_plus_NR284	+	TRUE	promoter	FALSE	ENSMUSG00000027080.6	protein_coding	protein-coding
chr2	84683530	84715059	TRANS_XXd0_chr2_minus_NR293	-	TRUE	promoter	TRUE	ENSMUSG00000034075.10	protein_coding	protein-coding
chr2	84701600	84705589	TRANS_XXd0_chr2_plus_NR285	+	FALSE	enhancer	FALSE	.	.	eRNA
chr2	84715420	84717599	TRANS_XXd0_chr2_plus_NR286	+	FALSE	promoter	FALSE	.	.	uaRNA
chr2	84717200	84727279	TRANS_XXd0_chr2_minus_NR294	-	TRUE	promoter	FALSE	ENSMUSG00000027079.15	protein_coding	protein-coding
chr2	84727480	84728589	TRANS_XXd0_chr2_plus_NR287	+	FALSE	promoter	FALSE	.	.	uaRNA
chr2	84729000	84729539	TRANS_XXd0_chr2_plus_NR288	+	FALSE	promoter	FALSE	.	.	genic lncRNA
chr2	84729080	84743749	TRANS_XXd0_chr2_minus_NR295	-	TRUE	promoter	TRUE	ENSMUSG00000097187.1	protein_coding	protein-coding
chr2	84741840	84746569	TRANS_XXd0_chr2_plus_NR289	+	FALSE	promoter	FALSE	.	.	genic lncRNA
chr2	84743800	84744599	TRANS_XXd0_chr2_minus_NR296	-	FALSE	promoter	FALSE	.	.	intragenic lncRNA
chr2	84760670	84774869	TRANS_XXd0_chr2_minus_NR297	-	TRUE	promoter	FALSE	ENSMUSG00000023224.12	protein_coding	protein-coding
chr2	84775310	84776389	TRANS_XXd0_chr2_plus_NR290	+	FALSE	promoter	FALSE	.	.	uaRNA
chr2	84798440	84798599	TRANS_XXd0_chr2_plus_NR291	+	FALSE	promoter	TRUE	.	.	intragenic lncRNA
chr2	84826070	84827779	TRANS_XXd0_chr2_minus_NR298	-	FALSE	promoter	FALSE	.	.	uaRNA
chr2	84827030	84865469	TRANS_XXd0_chr2_plus_NR292	+	TRUE	promoter	FALSE	ENSMUSG00000027076.10	protein_coding	protein-coding
chr2	84936630	84958839	TRANS_XXd0_chr2_plus_NR293	+	TRUE	FALSE	TRUE	ENSMUSG00000027074.14	protein_coding	protein-coding
chr2	85037200	85078439	TRANS_XXd0_chr2_plus_NR294	+	TRUE	promoter	FALSE	ENSMUSG00000027067.16	protein_coding	protein-coding
chr2	85047320	85047819	TRANS_XXd0_chr2_minus_NR299	-	FALSE	promoter	FALSE	.	.	genic lncRNA
chr2	86179770	86183459	TRANS_XXd0_chr2_plus_NR295	+	FALSE	promoter	FALSE	.	.	intragenic lncRNA
chr2	87474950	87521239	TRANS_XXd0_chr2_minus_NR300	-	FALSE	promoter	FALSE	.	.	genic lncRNA
chr2	87488650	87491599	TRANS_XXd0_chr2_plus_NR296	+	FALSE	promoter	FALSE	.	.	intragenic lncRNA
chr2	87494990	87498669	TRANS_XXd0_chr2_plus_NR297	+	FALSE	promoter	FALSE	.	.	intragenic lncRNA
chr2	87500740	87506199	TRANS_XXd0_chr2_plus_NR298	+	FALSE	promoter	FALSE	.	.	intragenic lncRNA
chr2	87506570	87525559	TRANS_XXd0_chr2_plus_NR299	+	TRUE	promoter	FALSE	ENSMUSG00000025838.12	protein_coding	protein-coding
chr2	87525240	87526529	TRANS_XXd0_chr2_minus_NR301	-	FALSE	promoter	FALSE	.	.	genic lncRNA
chr2	87525900	87545639	TRANS_XXd0_chr2_plus_NR300	+	TRUE	enhancer	FALSE	ENSMUSG00000082908.4	processed_pseudogene	eRNA
chr2	87534240	87535069	TRANS_XXd0_chr2_minus_NR302	-	FALSE	promoter	FALSE	.	.	intragenic lncRNA
chr2	90148430	90148969	TRANS_XXd0_chr2_plus_NR301	+	TRUE	FALSE	FALSE	ENSMUSG00000091703.2	processed_pseudogene	intragenic lncRNA
chr2	90447460	90448799	TRANS_XXd0_chr2_plus_NR302	+	FALSE	enhancer	FALSE	.	.	eRNA
chr2	90554800	90555799	TRANS_XXd0_chr2_plus_NR303	+	FALSE	promoter	FALSE	.	.	intragenic lncRNA
chr2	90645450	90646199	TRANS_XXd0_chr2_minus_NR303	-	FALSE	promoter	FALSE	.	.	intragenic lncRNA
chr2	90673480	90679169	TRANS_XXd0_chr2_minus_NR304	-	FALSE	promoter	FALSE	.	.	intragenic lncRNA
chr2	90733250	90745269	TRANS_XXd0_chr2_minus_NR305	-	FALSE	promoter	FALSE	.	.	intragenic lncRNA
chr2	90840660	90841469	TRANS_XXd0_chr2_minus_NR306	-	FALSE	promoter	FALSE	.	.	intragenic lncRNA
chr2	90841590	90846399	TRANS_XXd0_chr2_plus_NR304	+	FALSE	promoter	FALSE	.	.	intragenic lncRNA
chr2	90845240	90847039	TRANS_XXd0_chr2_minus_NR307	-	FALSE	promoter	FALSE	.	.	intragenic lncRNA
chr2	90847220	90878889	TRANS_XXd0_chr2_plus_NR305	+	TRUE	promoter	FALSE	ENSMUSG00000027282.17	protein_coding	protein-coding
chr2	90890510	90904709	TRANS_XXd0_chr2_minus_NR308	-	TRUE	promoter	TRUE	ENSMUSG00000005510.9	protein_coding	protein-coding
chr2	90904290	90914799	TRANS_XXd0_chr2_plus_NR306	+	FALSE	promoter	FALSE	.	.	uaRNA
chr2	90905060	90917799	TRANS_XXd0_chr2_minus_NR309	-	TRUE	FALSE	TRUE	ENSMUSG00000063235.16	protein_coding	protein-coding
chr2	90940540	91028439	TRANS_XXd0_chr2_plus_NR307	+	TRUE	promoter	FALSE	ENSMUSG00000005506.16	protein_coding	protein-coding
chr2	90963980	90964599	TRANS_XXd0_chr2_minus_NR310	-	FALSE	enhancer	FALSE	.	.	eRNA
chr2	91026460	91031429	TRANS_XXd0_chr2_minus_NR311	-	FALSE	promoter	FALSE	.	.	genic lncRNA
chr2	91039950	91053929	TRANS_XXd0_chr2_minus_NR312	-	TRUE	promoter	FALSE	ENSMUSG00000086495.7	processed_transcript	intragenic lncRNA
chr2	91054040	91069169	TRANS_XXd0_chr2_plus_NR308	+	TRUE	promoter	FALSE	ENSMUSG00000002102.15	protein_coding	protein-coding
chr2	91058630	91070309	TRANS_XXd0_chr2_minus_NR313	-	TRUE	promoter	FALSE	ENSMUSG00000002105.15	protein_coding	protein-coding
chr2	91070450	91072379	TRANS_XXd0_chr2_plus_NR309	+	FALSE	promoter	FALSE	.	.	uaRNA
chr2	91188810	91203089	TRANS_XXd0_chr2_minus_NR314	-	TRUE	promoter	FALSE	ENSMUSG00000002108.10	processed_transcript,protein_coding	protein-coding
chr2	91202930	91222989	TRANS_XXd0_chr2_plus_NR310	+	TRUE	promoter	FALSE	ENSMUSG00000002103.16	protein_coding	protein-coding
chr2	91203670	91236969	TRANS_XXd0_chr2_minus_NR315	-	TRUE	promoter	FALSE	ENSMUSG00000002109.14	protein_coding	protein-coding
chr2	91237140	91242529	TRANS_XXd0_chr2_plus_NR311	+	FALSE	promoter	FALSE	.	.	uaRNA
chr2	91265230	91283989	TRANS_XXd0_chr2_plus_NR312	+	TRUE	promoter	TRUE	ENSMUSG00000027255.14	protein_coding	protein-coding
chr2	91275850	91444699	TRANS_XXd0_chr2_minus_NR316	-	TRUE	promoter	TRUE	ENSMUSG00000040591.18	protein_coding	protein-coding
chr2	91361070	91362069	TRANS_XXd0_chr2_plus_NR313	+	FALSE	promoter	FALSE	.	.	genic lncRNA
chr2	91457520	91503529	TRANS_XXd0_chr2_plus_NR314	+	FALSE	promoter	FALSE	.	.	intragenic lncRNA
chr2	91524600	91526649	TRANS_XXd0_chr2_minus_NR317	-	FALSE	promoter	FALSE	.	.	intragenic lncRNA
chr2	91526790	91628499	TRANS_XXd0_chr2_plus_NR315	+	TRUE	promoter	TRUE	ENSMUSG00000040549.16	protein_coding	protein-coding
chr2	91641100	91649779	TRANS_XXd0_chr2_minus_NR318	-	TRUE	promoter	TRUE	ENSMUSG00000075040.9	protein_coding	protein-coding
chr2	91650200	91680749	TRANS_XXd0_chr2_plus_NR316	+	TRUE	promoter	FALSE	ENSMUSG00000027247.16	protein_coding	protein-coding
chr2	91669800	91710549	TRANS_XXd0_chr2_minus_NR319	-	TRUE	promoter	FALSE	ENSMUSG00000027244.14	protein_coding	protein-coding
chr2	91710880	91723959	TRANS_XXd0_chr2_plus_NR317	+	TRUE	promoter	FALSE	ENSMUSG00000027243.8	protein_coding	protein-coding
chr2	91730180	91934339	TRANS_XXd0_chr2_plus_NR318	+	TRUE	promoter	TRUE	ENSMUSG00000040506.16	protein_coding	protein-coding
chr2	92181050	92183309	TRANS_XXd0_chr2_minus_NR320	-	FALSE	promoter	FALSE	.	.	intragenic lncRNA
chr2	92363920	92371049	TRANS_XXd0_chr2_minus_NR321	-	TRUE	promoter	TRUE	ENSMUSG00000040434.16	protein_coding	protein-coding
chr2	92401590	92434029	TRANS_XXd0_chr2_minus_NR322	-	FALSE	FALSE	TRUE	.	.	intragenic lncRNA
chr2	92452280	92459749	TRANS_XXd0_chr2_minus_NR323	-	TRUE	promoter	TRUE	ENSMUSG00000049922.8	protein_coding	protein-coding
chr2	92474650	92478089	TRANS_XXd0_chr2_minus_NR324	-	FALSE	promoter	FALSE	.	.	intragenic lncRNA
chr2	92520910	92529499	TRANS_XXd0_chr2_minus_NR325	-	FALSE	promoter	FALSE	.	.	intragenic lncRNA
chr2	92733060	92736879	TRANS_XXd0_chr2_plus_NR319	+	FALSE	promoter	FALSE	.	.	intragenic lncRNA
chr2	92973760	92978399	TRANS_XXd0_chr2_plus_NR320	+	FALSE	promoter	FALSE	.	.	intragenic lncRNA
chr2	93181150	93182599	TRANS_XXd0_chr2_plus_NR321	+	FALSE	promoter	FALSE	.	.	intragenic lncRNA
chr2	93187580	93203869	TRANS_XXd0_chr2_plus_NR322	+	TRUE	promoter	FALSE	ENSMUSG00000068735.14	protein_coding	protein-coding
chr2	93201630	93334539	TRANS_XXd0_chr2_minus_NR326	-	TRUE	promoter	TRUE	ENSMUSG00000027217.13	protein_coding	protein-coding
chr2	93252980	93257979	TRANS_XXd0_chr2_plus_NR323	+	FALSE	promoter	FALSE	.	.	genic lncRNA
chr2	93676810	93822559	TRANS_XXd0_chr2_minus_NR327	-	TRUE	promoter	TRUE	ENSMUSG00000027198.16	protein_coding	protein-coding
chr2	93925030	93925999	TRANS_XXd0_chr2_plus_NR324	+	FALSE	promoter	FALSE	.	.	intragenic lncRNA
chr2	93926340	93937699	TRANS_XXd0_chr2_plus_NR325	+	FALSE	promoter	FALSE	.	.	intragenic lncRNA
chr2	93937850	93945529	TRANS_XXd0_chr2_plus_NR326	+	FALSE	promoter	FALSE	.	.	intragenic lncRNA
chr2	93971670	94010739	TRANS_XXd0_chr2_minus_NR328	-	TRUE	promoter	TRUE	ENSMUSG00000040174.14	protein_coding	protein-coding
chr2	94010880	94012549	TRANS_XXd0_chr2_plus_NR327	+	FALSE	promoter	FALSE	.	.	uaRNA
chr2	94022000	94157909	TRANS_XXd0_chr2_minus_NR329	-	TRUE	promoter	FALSE	ENSMUSG00000027195.10	protein_coding	protein-coding
chr2	94158180	94159269	TRANS_XXd0_chr2_plus_NR328	+	FALSE	promoter	FALSE	.	.	uaRNA
chr2	94167400	94178909	TRANS_XXd0_chr2_minus_NR330	-	TRUE	promoter	TRUE	ENSMUSG00000075020.6	lincRNA	intragenic lncRNA
chr2	94297450	94438109	TRANS_XXd0_chr2_minus_NR331	-	TRUE	promoter	FALSE	ENSMUSG00000027193.12	protein_coding	protein-coding
chr2	101556050	101628999	TRANS_XXd0_chr2_minus_NR332	-	TRUE	FALSE	TRUE	ENSMUSG00000027165.16	protein_coding	protein-coding
chr2	101678450	101711039	TRANS_XXd0_chr2_plus_NR329	+	TRUE	promoter	FALSE	ENSMUSG00000027164.8	protein_coding	protein-coding
chr2	101694730	101707189	TRANS_XXd0_chr2_minus_NR333	-	FALSE	promoter	FALSE	.	.	genic lncRNA
chr2	101824200	101828499	TRANS_XXd0_chr2_plus_NR330	+	FALSE	promoter	FALSE	.	.	intragenic lncRNA
chr2	101885010	101886179	TRANS_XXd0_chr2_minus_NR334	-	FALSE	promoter	FALSE	.	.	uaRNA
chr2	101886260	101906439	TRANS_XXd0_chr2_plus_NR331	+	TRUE	promoter	FALSE	ENSMUSG00000027163.13	protein_coding	protein-coding
chr2	101942660	102186379	TRANS_XXd0_chr2_minus_NR335	-	TRUE	promoter	FALSE	ENSMUSG00000048058.17	protein_coding	protein-coding
chr2	101961760	101963329	TRANS_XXd0_chr2_plus_NR332	+	FALSE	promoter	FALSE	.	.	genic lncRNA
chr2	102290570	102401009	TRANS_XXd0_chr2_minus_NR336	-	TRUE	promoter	TRUE	ENSMUSG00000027189.16	protein_coding	protein-coding
chr2	103012570	103073479	TRANS_XXd0_chr2_minus_NR337	-	TRUE	promoter	FALSE	ENSMUSG00000010914.10	protein_coding	protein-coding
chr2	103073690	103100959	TRANS_XXd0_chr2_plus_NR333	+	TRUE	promoter	FALSE	ENSMUSG00000010911.12	protein_coding	protein-coding
chr2	103305200	103310789	TRANS_XXd0_chr2_minus_NR338	-	FALSE	promoter	FALSE	.	.	intragenic lncRNA
chr2	103450060	103485139	TRANS_XXd0_chr2_minus_NR339	-	TRUE	promoter	FALSE	ENSMUSG00000027187.10	protein_coding	protein-coding
chr2	103713550	103797619	TRANS_XXd0_chr2_minus_NR340	-	TRUE	promoter	FALSE	ENSMUSG00000027184.14	protein_coding	protein-coding
chr2	103761000	103761919	TRANS_XXd0_chr2_plus_NR334	+	FALSE	promoter	FALSE	.	.	genic lncRNA
chr2	103795980	103805999	TRANS_XXd0_chr2_plus_NR335	+	FALSE	promoter	TRUE	.	.	genic lncRNA
chr2	103804680	103810599	TRANS_XXd0_chr2_minus_NR341	-	TRUE	promoter	FALSE	ENSMUSG00000086687.1	processed_transcript	intragenic lncRNA
chr2	104027840	104065719	TRANS_XXd0_chr2_plus_NR336	+	TRUE	promoter	TRUE	ENSMUSG00000027180.12	protein_coding	protein-coding
chr2	104069830	104091859	TRANS_XXd0_chr2_plus_NR337	+	TRUE	promoter	TRUE	ENSMUSG00000068686.12	protein_coding	protein-coding
chr2	104095840	104123959	TRANS_XXd0_chr2_plus_NR338	+	TRUE	promoter	TRUE	ENSMUSG00000032679.12	protein_coding	protein-coding
chr2	104200240	104224539	TRANS_XXd0_chr2_plus_NR339	+	FALSE	promoter	FALSE	.	.	intragenic lncRNA
chr2	104393880	104494479	TRANS_XXd0_chr2_minus_NR342	-	TRUE	promoter	TRUE	ENSMUSG00000027177.14	protein_coding	protein-coding
chr2	104437200	104437799	TRANS_XXd0_chr2_plus_NR340	+	FALSE	enhancer	FALSE	.	.	eRNA
chr2	104494890	104515059	TRANS_XXd0_chr2_minus_NR343	-	FALSE	promoter	FALSE	.	.	intragenic lncRNA
chr2	104556110	104559039	TRANS_XXd0_chr2_minus_NR344	-	FALSE	promoter	FALSE	.	.	intragenic lncRNA
chr2	104559190	104578589	TRANS_XXd0_chr2_plus_NR341	+	TRUE	promoter	TRUE	ENSMUSG00000086454.7	processed_transcript	intragenic lncRNA
chr2	104580480	104590289	TRANS_XXd0_chr2_minus_NR345	-	FALSE	promoter	FALSE	.	.	intragenic lncRNA
chr2	104590560	104673149	TRANS_XXd0_chr2_plus_NR342	+	TRUE	promoter	FALSE	ENSMUSG00000027176.8	protein_coding	protein-coding
chr2	104719010	104742799	TRANS_XXd0_chr2_minus_NR346	-	TRUE	promoter	TRUE	ENSMUSG00000027173.7	protein_coding	protein-coding
chr2	104750430	104816709	TRANS_XXd0_chr2_minus_NR347	-	TRUE	promoter	TRUE	ENSMUSG00000074994.6	protein_coding	protein-coding
chr2	104817070	104819999	TRANS_XXd0_chr2_plus_NR343	+	FALSE	promoter	TRUE	.	.	uaRNA
chr2	104823790	104849779	TRANS_XXd0_chr2_minus_NR348	-	TRUE	promoter	TRUE	ENSMUSG00000027171.10	protein_coding	protein-coding
chr2	104886330	105016769	TRANS_XXd0_chr2_plus_NR344	+	TRUE	promoter	FALSE	ENSMUSG00000045106.12	protein_coding	protein-coding
chr2	104985920	105017049	TRANS_XXd0_chr2_minus_NR349	-	TRUE	promoter	FALSE	ENSMUSG00000027170.12	protein_coding	protein-coding
chr2	105017140	105020999	TRANS_XXd0_chr2_plus_NR345	+	TRUE	promoter	TRUE	ENSMUSG00000045106.12	protein_coding	protein-coding
chr2	105381410	105399329	TRANS_XXd0_chr2_minus_NR350	-	TRUE	promoter	TRUE	ENSMUSG00000005973.6	protein_coding	protein-coding
chr2	105396310	105400659	TRANS_XXd0_chr2_plus_NR346	+	FALSE	promoter	FALSE	.	.	genic lncRNA
chr2	105399870	105400589	TRANS_XXd0_chr2_minus_NR351	-	FALSE	promoter	FALSE	.	.	intragenic lncRNA
chr2	105511210	105513989	TRANS_XXd0_chr2_plus_NR347	+	FALSE	promoter	FALSE	.	.	intragenic lncRNA
chr2	105693540	105904559	TRANS_XXd0_chr2_minus_NR352	-	TRUE	promoter	FALSE	ENSMUSG00000027167.11	protein_coding	protein-coding
chr2	105904650	105984139	TRANS_XXd0_chr2_plus_NR348	+	TRUE	promoter	FALSE	ENSMUSG00000042670.5	protein_coding	protein-coding
chr2	105949010	106003249	TRANS_XXd0_chr2_minus_NR353	-	TRUE	FALSE	FALSE	ENSMUSG00000027166.14	protein_coding	protein-coding
chr2	106693510	106889429	TRANS_XXd0_chr2_plus_NR349	+	TRUE	promoter	TRUE	ENSMUSG00000016386.15	protein_coding	protein-coding
chr2	106958230	106974389	TRANS_XXd0_chr2_minus_NR354	-	TRUE	promoter	TRUE	ENSMUSG00000027122.15	protein_coding	protein-coding
chr2	106974520	106975799	TRANS_XXd0_chr2_plus_NR350	+	FALSE	promoter	FALSE	.	.	uaRNA
chr2	109247320	109281449	TRANS_XXd0_chr2_minus_NR355	-	FALSE	promoter	FALSE	.	.	genic lncRNA
chr2	109278120	109278799	TRANS_XXd0_chr2_plus_NR351	+	FALSE	promoter	FALSE	.	.	intragenic lncRNA
chr2	109280800	109352929	TRANS_XXd0_chr2_plus_NR352	+	TRUE	promoter	FALSE	ENSMUSG00000027115.14	protein_coding	protein-coding
chr2	109283190	109284599	TRANS_XXd0_chr2_minus_NR356	-	FALSE	enhancer	FALSE	.	.	eRNA
chr2	109677860	109678399	TRANS_XXd0_chr2_minus_NR357	-	FALSE	promoter	FALSE	.	.	intragenic lncRNA
chr2	109887510	109890779	TRANS_XXd0_chr2_minus_NR358	-	FALSE	promoter	FALSE	.	.	intragenic lncRNA
chr2	109890860	109910179	TRANS_XXd0_chr2_plus_NR353	+	TRUE	promoter	FALSE	ENSMUSG00000027162.7	protein_coding	protein-coding
chr2	109911280	109913329	TRANS_XXd0_chr2_minus_NR359	-	FALSE	promoter	FALSE	.	.	intragenic lncRNA
chr2	109917660	110016129	TRANS_XXd0_chr2_plus_NR354	+	TRUE	promoter	FALSE	ENSMUSG00000050199.13	protein_coding	protein-coding
chr2	110011020	110012569	TRANS_XXd0_chr2_minus_NR360	-	FALSE	promoter	FALSE	.	.	genic lncRNA
chr2	110656000	110950289	TRANS_XXd0_chr2_minus_NR361	-	TRUE	FALSE	TRUE	ENSMUSG00000074968.11	protein_coding	protein-coding
chr2	112261950	112319689	TRANS_XXd0_chr2_plus_NR355	+	TRUE	promoter	TRUE	ENSMUSG00000027133.3	protein_coding	protein-coding
chr2	112346810	112368009	TRANS_XXd0_chr2_minus_NR362	-	TRUE	promoter	TRUE	ENSMUSG00000027131.3	protein_coding	protein-coding
chr2	112375220	112379339	TRANS_XXd0_chr2_minus_NR363	-	FALSE	promoter	FALSE	.	.	genic lncRNA
chr2	112379230	112416389	TRANS_XXd0_chr2_plus_NR356	+	TRUE	promoter	TRUE	ENSMUSG00000027132.3	protein_coding	protein-coding
chr2	112453790	112454959	TRANS_XXd0_chr2_minus_NR364	-	FALSE	promoter	FALSE	.	.	uaRNA
chr2	112455040	112476259	TRANS_XXd0_chr2_plus_NR357	+	TRUE	promoter	FALSE	ENSMUSG00000055943.5	protein_coding	protein-coding
chr2	112462030	112462799	TRANS_XXd0_chr2_minus_NR365	-	FALSE	enhancer	FALSE	.	.	eRNA
chr2	112492980	112647619	TRANS_XXd0_chr2_plus_NR358	+	TRUE	promoter	FALSE	ENSMUSG00000003604.14	protein_coding	protein-coding
chr2	112497470	112498209	TRANS_XXd0_chr2_minus_NR366	-	FALSE	promoter	FALSE	.	.	genic lncRNA
chr2	113819400	113848699	TRANS_XXd0_chr2_minus_NR367	-	TRUE	promoter	FALSE	ENSMUSG00000041219.14	protein_coding	protein-coding
chr2	113848810	113850599	TRANS_XXd0_chr2_plus_NR359	+	FALSE	promoter	FALSE	.	.	uaRNA
chr2	113920230	113920549	TRANS_XXd0_chr2_minus_NR368	-	TRUE	FALSE	FALSE	ENSMUSG00000096006.1	processed_pseudogene	intragenic lncRNA
chr2	114093440	114175319	TRANS_XXd0_chr2_minus_NR369	-	TRUE	enhancer	FALSE	ENSMUSG00000040383.16	protein_coding	protein-coding
chr2	114189390	114201429	TRANS_XXd0_chr2_minus_NR370	-	TRUE	promoter	TRUE	ENSMUSG00000040321.3	protein_coding	protein-coding
chr2	114505010	114654939	TRANS_XXd0_chr2_minus_NR371	-	TRUE	promoter	FALSE	ENSMUSG00000057147.13	protein_coding	protein-coding
chr2	115577890	115581579	TRANS_XXd0_chr2_minus_NR372	-	TRUE	promoter	FALSE	ENSMUSG00000086735.1	antisense	intragenic lncRNA
chr2	115581690	115783649	TRANS_XXd0_chr2_plus_NR360	+	TRUE	promoter	FALSE	ENSMUSG00000040282.13	protein_coding	protein-coding
chr2	116060160	116076399	TRANS_XXd0_chr2_plus_NR361	+	FALSE	promoter	FALSE	.	.	intragenic lncRNA
chr2	116942660	116943199	TRANS_XXd0_chr2_plus_NR362	+	FALSE	promoter	FALSE	.	.	intragenic lncRNA
chr2	116972600	116973309	TRANS_XXd0_chr2_plus_NR363	+	FALSE	promoter	FALSE	.	.	intragenic lncRNA
chr2	117121640	117195209	TRANS_XXd0_chr2_plus_NR364	+	TRUE	promoter	FALSE	ENSMUSG00000027351.14	protein_coding	protein-coding
chr2	117249720	117286159	TRANS_XXd0_chr2_plus_NR365	+	TRUE	promoter	TRUE	ENSMUSG00000027349.5	protein_coding	protein-coding
chr2	118179630	118182959	TRANS_XXd0_chr2_plus_NR366	+	FALSE	promoter	FALSE	.	.	intragenic lncRNA
chr2	118388630	118480239	TRANS_XXd0_chr2_plus_NR367	+	TRUE	promoter	FALSE	ENSMUSG00000005102.13	protein_coding	protein-coding
chr2	118465020	118479679	TRANS_XXd0_chr2_minus_NR373	-	TRUE	promoter	FALSE	ENSMUSG00000009549.14	protein_coding	protein-coding
chr2	118578340	118587769	TRANS_XXd0_chr2_minus_NR374	-	FALSE	promoter	FALSE	.	.	intragenic lncRNA
chr2	118598250	118647139	TRANS_XXd0_chr2_plus_NR368	+	TRUE	promoter	FALSE	ENSMUSG00000040084.9	protein_coding	protein-coding
chr2	118814210	118846019	TRANS_XXd0_chr2_plus_NR369	+	TRUE	FALSE	TRUE	ENSMUSG00000027331.15	protein_coding	protein-coding
chr2	118862000	118882869	TRANS_XXd0_chr2_plus_NR370	+	TRUE	promoter	TRUE	ENSMUSG00000027332.11	protein_coding	protein-coding
chr2	118898130	118901189	TRANS_XXd0_chr2_minus_NR375	-	FALSE	promoter	FALSE	.	.	intragenic lncRNA
chr2	119017100	119029379	TRANS_XXd0_chr2_minus_NR376	-	TRUE	promoter	FALSE	ENSMUSG00000039983.13	protein_coding	protein-coding
chr2	119034830	119046619	TRANS_XXd0_chr2_plus_NR371	+	TRUE	promoter	TRUE	ENSMUSG00000027324.1	protein_coding	protein-coding
chr2	119047150	119111299	TRANS_XXd0_chr2_plus_NR372	+	TRUE	promoter	FALSE	ENSMUSG00000027326.13	protein_coding	protein-coding
chr2	119112660	119153219	TRANS_XXd0_chr2_plus_NR373	+	TRUE	promoter	FALSE	ENSMUSG00000027323.10	protein_coding	protein-coding
chr2	119132280	119156949	TRANS_XXd0_chr2_minus_NR377	-	TRUE	promoter	FALSE	ENSMUSG00000070730.11	protein_coding	protein-coding
chr2	119171530	119208789	TRANS_XXd0_chr2_minus_NR378	-	TRUE	promoter	TRUE	ENSMUSG00000034278.3	protein_coding	protein-coding
chr2	119208890	119218769	TRANS_XXd0_chr2_plus_NR374	+	TRUE	promoter	FALSE	ENSMUSG00000068580.11	protein_coding	protein-coding
chr2	119211600	119230349	TRANS_XXd0_chr2_minus_NR379	-	FALSE	promoter	TRUE	.	.	genic lncRNA
chr2	119237370	119251139	TRANS_XXd0_chr2_plus_NR375	+	TRUE	promoter	FALSE	ENSMUSG00000027315.13	protein_coding	protein-coding
chr2	119264420	119278009	TRANS_XXd0_chr2_minus_NR380	-	FALSE	FALSE	TRUE	.	.	intragenic lncRNA
chr2	119288750	119309419	TRANS_XXd0_chr2_plus_NR376	+	TRUE	promoter	FALSE	ENSMUSG00000034216.12	protein_coding	protein-coding
chr2	119337010	119337909	TRANS_XXd0_chr2_minus_NR381	-	FALSE	promoter	FALSE	.	.	intragenic lncRNA
chr2	119349130	119351019	TRANS_XXd0_chr2_minus_NR382	-	FALSE	promoter	FALSE	.	.	intragenic lncRNA
chr2	119351250	119357569	TRANS_XXd0_chr2_plus_NR377	+	TRUE	promoter	FALSE	ENSMUSG00000027313.3	protein_coding	protein-coding
chr2	119457860	119477909	TRANS_XXd0_chr2_minus_NR383	-	FALSE	promoter	FALSE	.	.	intragenic lncRNA
chr2	119464160	119466569	TRANS_XXd0_chr2_plus_NR378	+	FALSE	promoter	FALSE	.	.	intragenic lncRNA
chr2	119477090	119484559	TRANS_XXd0_chr2_plus_NR379	+	FALSE	promoter	FALSE	.	.	intragenic lncRNA
chr2	119547730	119594139	TRANS_XXd0_chr2_plus_NR380	+	TRUE	promoter	FALSE	ENSMUSG00000014077.13	protein_coding	protein-coding
chr2	119593670	119594489	TRANS_XXd0_chr2_minus_NR384	-	FALSE	promoter	FALSE	.	.	genic lncRNA
chr2	119594320	119614929	TRANS_XXd0_chr2_plus_NR381	+	TRUE	promoter	TRUE	ENSMUSG00000085438.1	lincRNA	genic lncRNA
chr2	119598100	119618489	TRANS_XXd0_chr2_minus_NR385	-	TRUE	promoter	FALSE	ENSMUSG00000072980.3	protein_coding	protein-coding
chr2	119618720	119653129	TRANS_XXd0_chr2_plus_NR382	+	TRUE	promoter	FALSE	ENSMUSG00000027306.15	protein_coding	protein-coding
chr2	119642340	119662829	TRANS_XXd0_chr2_minus_NR386	-	TRUE	promoter	FALSE	ENSMUSG00000027305.9	protein_coding	protein-coding
chr2	119660600	119661389	TRANS_XXd0_chr2_plus_NR383	+	FALSE	enhancer	FALSE	.	.	eRNA
chr2	119662850	119664799	TRANS_XXd0_chr2_plus_NR384	+	FALSE	promoter	FALSE	.	.	uaRNA
chr2	119673880	119674929	TRANS_XXd0_chr2_minus_NR387	-	FALSE	promoter	FALSE	.	.	uaRNA
chr2	119675130	119736949	TRANS_XXd0_chr2_plus_NR385	+	TRUE	promoter	FALSE	ENSMUSG00000027304.9	protein_coding	protein-coding
chr2	119709110	119710159	TRANS_XXd0_chr2_minus_NR388	-	FALSE	promoter	FALSE	.	.	genic lncRNA
chr2	119729600	119730789	TRANS_XXd0_chr2_minus_NR389	-	FALSE	promoter	FALSE	.	.	genic lncRNA
chr2	119731120	119733399	TRANS_XXd0_chr2_minus_NR390	-	FALSE	promoter	FALSE	.	.	genic lncRNA
chr2	119739010	119742189	TRANS_XXd0_chr2_minus_NR391	-	FALSE	promoter	FALSE	.	.	intragenic lncRNA
chr2	119761350	119787529	TRANS_XXd0_chr2_minus_NR392	-	TRUE	promoter	FALSE	ENSMUSG00000034032.15	protein_coding	protein-coding
chr2	119787520	119791449	TRANS_XXd0_chr2_plus_NR386	+	FALSE	promoter	FALSE	.	.	uaRNA
chr2	119788000	119790129	TRANS_XXd0_chr2_minus_NR393	-	FALSE	promoter	FALSE	.	.	intragenic lncRNA
chr2	119826000	119827939	TRANS_XXd0_chr2_minus_NR394	-	FALSE	promoter	FALSE	.	.	intragenic lncRNA
chr2	119832430	119834569	TRANS_XXd0_chr2_minus_NR395	-	FALSE	promoter	FALSE	.	.	intragenic lncRNA
chr2	119834520	119843399	TRANS_XXd0_chr2_plus_NR387	+	FALSE	promoter	FALSE	.	.	intragenic lncRNA
chr2	119843940	119846339	TRANS_XXd0_chr2_plus_NR388	+	FALSE	promoter	FALSE	.	.	intragenic lncRNA
chr2	119870000	119873259	TRANS_XXd0_chr2_minus_NR396	-	FALSE	promoter	FALSE	.	.	intragenic lncRNA
chr2	119872530	120042979	TRANS_XXd0_chr2_plus_NR389	+	FALSE	promoter	FALSE	.	.	intragenic lncRNA
chr2	119897660	119898389	TRANS_XXd0_chr2_minus_NR397	-	FALSE	promoter	FALSE	.	.	intragenic lncRNA
chr2	120084080	120154539	TRANS_XXd0_chr2_minus_NR398	-	TRUE	promoter	FALSE	ENSMUSG00000027293.13	protein_coding	protein-coding
chr2	120172400	120172929	TRANS_XXd0_chr2_plus_NR390	+	FALSE	enhancer	FALSE	.	.	eRNA
chr2	120224590	120245599	TRANS_XXd0_chr2_minus_NR399	-	FALSE	promoter	FALSE	.	.	intragenic lncRNA
chr2	120243060	120247709	TRANS_XXd0_chr2_plus_NR391	+	FALSE	promoter	FALSE	.	.	intragenic lncRNA
chr2	120315080	120404089	TRANS_XXd0_chr2_minus_NR400	-	TRUE	promoter	FALSE	ENSMUSG00000033808.16	protein_coding	protein-coding
chr2	120353160	120354399	TRANS_XXd0_chr2_plus_NR392	+	FALSE	promoter	FALSE	.	.	genic lncRNA
chr2	120404150	120461699	TRANS_XXd0_chr2_plus_NR393	+	TRUE	promoter	FALSE	ENSMUSG00000062646.12	protein_coding	protein-coding
chr2	120503060	120563799	TRANS_XXd0_chr2_minus_NR401	-	TRUE	promoter	FALSE	ENSMUSG00000027288.16	protein_coding	protein-coding
chr2	120537000	120537799	TRANS_XXd0_chr2_plus_NR394	+	FALSE	enhancer	FALSE	.	.	eRNA
chr2	120566470	120567569	TRANS_XXd0_chr2_minus_NR402	-	FALSE	promoter	FALSE	.	.	uaRNA
chr2	120567680	120608439	TRANS_XXd0_chr2_plus_NR395	+	TRUE	promoter	FALSE	ENSMUSG00000027287.14	protein_coding	protein-coding
chr2	120710390	120850399	TRANS_XXd0_chr2_minus_NR403	-	TRUE	promoter	TRUE	ENSMUSG00000090100.7	protein_coding	protein-coding
chr2	120854820	120970689	TRANS_XXd0_chr2_minus_NR404	-	TRUE	promoter	FALSE	ENSMUSG00000027272.5	protein_coding	protein-coding
chr2	120907000	120907799	TRANS_XXd0_chr2_plus_NR396	+	FALSE	enhancer	FALSE	.	.	eRNA
chr2	120970770	120974179	TRANS_XXd0_chr2_plus_NR397	+	FALSE	promoter	FALSE	.	.	uaRNA
chr2	121008450	121018959	TRANS_XXd0_chr2_plus_NR398	+	TRUE	promoter	FALSE	ENSMUSG00000023572.16	protein_coding	protein-coding
chr2	121128670	121140659	TRANS_XXd0_chr2_minus_NR405	-	TRUE	promoter	TRUE	ENSMUSG00000074890.4	protein_coding	protein-coding
chr2	121140430	121169979	TRANS_XXd0_chr2_plus_NR399	+	TRUE	promoter	FALSE	ENSMUSG00000027259.15	protein_coding	protein-coding
chr2	121171210	121207839	TRANS_XXd0_chr2_plus_NR400	+	TRUE	promoter	TRUE	ENSMUSG00000027263.12	protein_coding	protein-coding
chr2	121179800	121271359	TRANS_XXd0_chr2_minus_NR406	-	TRUE	promoter	TRUE	ENSMUSG00000043909.16	protein_coding	protein-coding
chr2	121289610	121296259	TRANS_XXd0_chr2_plus_NR401	+	FALSE	promoter	TRUE	.	.	intragenic lncRNA
chr2	121391660	121414349	TRANS_XXd0_chr2_minus_NR407	-	FALSE	promoter	FALSE	.	.	genic lncRNA
chr2	121413920	121435139	TRANS_XXd0_chr2_plus_NR402	+	TRUE	promoter	FALSE	ENSMUSG00000027248.13	protein_coding	protein-coding
chr2	121544800	121806979	TRANS_XXd0_chr2_minus_NR408	-	TRUE	promoter	TRUE	ENSMUSG00000027238.17	protein_coding	protein-coding
chr2	121865220	121866759	TRANS_XXd0_chr2_minus_NR409	-	TRUE	promoter	FALSE	ENSMUSG00000086913.1	antisense	intragenic lncRNA
chr2	121866980	121938189	TRANS_XXd0_chr2_plus_NR403	+	TRUE	promoter	FALSE	ENSMUSG00000060227.15	protein_coding	protein-coding
chr2	121970100	121970799	TRANS_XXd0_chr2_minus_NR410	-	FALSE	enhancer	FALSE	.	.	eRNA
chr2	122025000	122028339	TRANS_XXd0_chr2_minus_NR411	-	FALSE	promoter	FALSE	.	.	intragenic lncRNA
chr2	122028710	122075699	TRANS_XXd0_chr2_plus_NR404	+	TRUE	promoter	FALSE	ENSMUSG00000104603.1,ENSMUSG00000027236.8	protein_coding,miRNA	protein-coding
chr2	122038590	122118379	TRANS_XXd0_chr2_minus_NR412	-	TRUE	promoter	FALSE	ENSMUSG00000033396.13	protein_coding	protein-coding
chr2	122118210	122120149	TRANS_XXd0_chr2_plus_NR405	+	FALSE	promoter	FALSE	.	.	uaRNA
chr2	122120200	122186199	TRANS_XXd0_chr2_minus_NR413	-	TRUE	FALSE	FALSE	ENSMUSG00000027233.4	protein_coding	protein-coding
chr2	122147690	122156199	TRANS_XXd0_chr2_plus_NR406	+	TRUE	FALSE	TRUE	ENSMUSG00000060802.8	protein_coding	protein-coding
chr2	122186280	122208559	TRANS_XXd0_chr2_plus_NR407	+	TRUE	FALSE	TRUE	ENSMUSG00000027229.5	protein_coding	protein-coding
chr2	122214410	122215189	TRANS_XXd0_chr2_minus_NR414	-	TRUE	FALSE	TRUE	ENSMUSG00000079966.2	processed_pseudogene	intragenic lncRNA
chr2	122219920	122220489	TRANS_XXd0_chr2_plus_NR408	+	TRUE	FALSE	FALSE	ENSMUSG00000070692.6	processed_pseudogene	intragenic lncRNA
chr2	122234810	122266609	TRANS_XXd0_chr2_plus_NR409	+	TRUE	promoter	TRUE	ENSMUSG00000027227.7	protein_coding	protein-coding
chr2	122338150	122368819	TRANS_XXd0_chr2_minus_NR415	-	TRUE	promoter	FALSE	ENSMUSG00000033256.14	protein_coding	protein-coding
chr2	122348720	122351569	TRANS_XXd0_chr2_plus_NR410	+	FALSE	promoter	FALSE	.	.	genic lncRNA
chr2	122369240	122376679	TRANS_XXd0_chr2_plus_NR411	+	FALSE	promoter	FALSE	.	.	uaRNA
chr2	122377030	122377999	TRANS_XXd0_chr2_minus_NR416	-	FALSE	promoter	FALSE	.	.	intragenic lncRNA
chr2	122377600	122381399	TRANS_XXd0_chr2_plus_NR412	+	FALSE	promoter	FALSE	.	.	intragenic lncRNA
chr2	122630640	122637499	TRANS_XXd0_chr2_plus_NR413	+	TRUE	promoter	TRUE	ENSMUSG00000074876.6	processed_transcript	intragenic lncRNA
chr2	122637920	122643949	TRANS_XXd0_chr2_plus_NR414	+	TRUE	promoter	FALSE	ENSMUSG00000033213.16	protein_coding	protein-coding
chr2	122652230	122680349	TRANS_XXd0_chr2_plus_NR415	+	FALSE	promoter	FALSE	.	.	intragenic lncRNA
chr2	122653620	122658039	TRANS_XXd0_chr2_minus_NR417	-	FALSE	promoter	FALSE	.	.	intragenic lncRNA
chr2	122683250	122702709	TRANS_XXd0_chr2_minus_NR418	-	TRUE	promoter	TRUE	ENSMUSG00000005802.12	protein_coding	protein-coding
chr2	122736990	122738799	TRANS_XXd0_chr2_minus_NR419	-	FALSE	promoter	FALSE	.	.	genic lncRNA
chr2	122738530	122750849	TRANS_XXd0_chr2_plus_NR416	+	TRUE	promoter	TRUE	ENSMUSG00000005804.14	protein_coding	protein-coding
chr2	125059530	125123599	TRANS_XXd0_chr2_minus_NR420	-	TRUE	promoter	FALSE	ENSMUSG00000027201.16	protein_coding	protein-coding
chr2	125123630	125125589	TRANS_XXd0_chr2_plus_NR417	+	FALSE	promoter	FALSE	.	.	uaRNA
chr2	125241420	125247369	TRANS_XXd0_chr2_minus_NR421	-	FALSE	promoter	FALSE	.	.	intragenic lncRNA
chr2	125247720	125274339	TRANS_XXd0_chr2_plus_NR418	+	TRUE	promoter	TRUE	ENSMUSG00000027203.15	protein_coding	protein-coding
chr2	125558940	125624949	TRANS_XXd0_chr2_minus_NR422	-	TRUE	promoter	FALSE	ENSMUSG00000068394.4	protein_coding	protein-coding
chr2	125673010	125675799	TRANS_XXd0_chr2_plus_NR419	+	TRUE	FALSE	TRUE	ENSMUSG00000091337.3	protein_coding	protein-coding
chr2	125734760	125782809	TRANS_XXd0_chr2_minus_NR423	-	TRUE	promoter	TRUE	ENSMUSG00000035093.16	protein_coding	protein-coding
chr2	125782930	125783799	TRANS_XXd0_chr2_plus_NR420	+	FALSE	promoter	FALSE	.	.	uaRNA
chr2	125823850	125859009	TRANS_XXd0_chr2_minus_NR424	-	TRUE	promoter	TRUE	ENSMUSG00000027206.13	protein_coding	protein-coding
chr2	125846000	125846739	TRANS_XXd0_chr2_plus_NR421	+	FALSE	enhancer	FALSE	.	.	eRNA
chr2	125858930	125863599	TRANS_XXd0_chr2_plus_NR422	+	FALSE	promoter	FALSE	.	.	uaRNA
chr2	125866250	125992919	TRANS_XXd0_chr2_plus_NR423	+	TRUE	FALSE	FALSE	ENSMUSG00000027207.15	protein_coding	protein-coding
chr2	126000200	126152059	TRANS_XXd0_chr2_minus_NR425	-	TRUE	promoter	FALSE	ENSMUSG00000027209.17	protein_coding	protein-coding
chr2	126152140	126168419	TRANS_XXd0_chr2_plus_NR424	+	TRUE	promoter	TRUE	ENSMUSG00000023330.12	protein_coding	protein-coding
chr2	126624020	126675549	TRANS_XXd0_chr2_minus_NR426	-	TRUE	promoter	FALSE	ENSMUSG00000027361.15	protein_coding	protein-coding
chr2	126675330	126684669	TRANS_XXd0_chr2_plus_NR425	+	FALSE	promoter	FALSE	.	.	uaRNA
chr2	126677670	126678399	TRANS_XXd0_chr2_minus_NR427	-	FALSE	promoter	FALSE	.	.	intragenic lncRNA
chr2	126705800	126707209	TRANS_XXd0_chr2_minus_NR428	-	FALSE	promoter	FALSE	.	.	intragenic lncRNA
chr2	126707350	126766719	TRANS_XXd0_chr2_plus_NR426	+	TRUE	promoter	TRUE	ENSMUSG00000027363.15	protein_coding	protein-coding
chr2	126709140	126709559	TRANS_XXd0_chr2_minus_NR429	-	TRUE	FALSE	FALSE	ENSMUSG00000074846.3	processed_pseudogene	genic lncRNA
chr2	126780610	126781359	TRANS_XXd0_chr2_plus_NR427	+	FALSE	promoter	FALSE	.	.	intragenic lncRNA
chr2	126787060	126876229	TRANS_XXd0_chr2_minus_NR430	-	TRUE	promoter	FALSE	ENSMUSG00000027365.14	protein_coding	protein-coding
chr2	126876320	126877899	TRANS_XXd0_chr2_plus_NR428	+	FALSE	promoter	FALSE	.	.	uaRNA
chr2	126933090	126934999	TRANS_XXd0_chr2_plus_NR429	+	FALSE	promoter	FALSE	.	.	intragenic lncRNA
chr2	127004210	127101669	TRANS_XXd0_chr2_plus_NR430	+	FALSE	promoter	FALSE	.	.	genic lncRNA
chr2	127101050	127133929	TRANS_XXd0_chr2_minus_NR431	-	TRUE	promoter	FALSE	ENSMUSG00000034906.15	protein_coding	protein-coding
chr2	127133970	127135399	TRANS_XXd0_chr2_plus_NR431	+	FALSE	promoter	FALSE	.	.	uaRNA
chr2	127136200	127143459	TRANS_XXd0_chr2_minus_NR432	-	TRUE	promoter	TRUE	ENSMUSG00000074825.4	protein_coding	protein-coding
chr2	127179250	127182869	TRANS_XXd0_chr2_minus_NR433	-	FALSE	promoter	FALSE	.	.	intragenic lncRNA
chr2	127183020	127185599	TRANS_XXd0_chr2_plus_NR432	+	FALSE	promoter	FALSE	.	.	intragenic lncRNA
chr2	127187800	127208269	TRANS_XXd0_chr2_minus_NR434	-	TRUE	promoter	FALSE	ENSMUSG00000044145.2	protein_coding	protein-coding
chr2	127208390	127245249	TRANS_XXd0_chr2_plus_NR433	+	TRUE	promoter	FALSE	ENSMUSG00000003660.10	protein_coding	protein-coding
chr2	127238060	127247629	TRANS_XXd0_chr2_minus_NR435	-	TRUE	promoter	FALSE	ENSMUSG00000003662.10	protein_coding	protein-coding
chr2	127247960	127268219	TRANS_XXd0_chr2_plus_NR434	+	TRUE	promoter	FALSE	ENSMUSG00000034850.15	protein_coding	protein-coding
chr2	127270240	127302649	TRANS_XXd0_chr2_plus_NR435	+	TRUE	promoter	FALSE	ENSMUSG00000027367.16	protein_coding	protein-coding
chr2	127272040	127272599	TRANS_XXd0_chr2_minus_NR436	-	FALSE	enhancer	FALSE	.	.	eRNA
chr2	127425170	127441449	TRANS_XXd0_chr2_plus_NR436	+	TRUE	FALSE	TRUE	ENSMUSG00000046338.4	protein_coding	protein-coding
[truncated: 16,343 more rows]

## Sheet: 2
Chromosome	Start	End	TU_id	Strand	GENCODE	chromHMM	CAGE	ENSEMBL_id	GENCODE_annot	Custom_annot
chr1	3204800	3671489	TRANS_XXd2_chr1_minus_NR1	-	TRUE	promoter	FALSE	ENSMUSG00000051951.5	protein_coding	protein-coding
chr1	3671680	3674019	TRANS_XXd2_chr1_plus_NR1	+	FALSE	promoter	FALSE	.	.	uaRNA
chr1	4755890	4785719	TRANS_XXd2_chr1_minus_NR2	-	TRUE	promoter	FALSE	ENSMUSG00000033845.13	protein_coding	protein-coding
chr1	4784730	4785599	TRANS_XXd2_chr1_plus_NR2	+	FALSE	promoter	FALSE	.	.	genic lncRNA
chr1	4785790	4789399	TRANS_XXd2_chr1_plus_NR3	+	FALSE	promoter	FALSE	.	.	uaRNA
chr1	4789660	4802789	TRANS_XXd2_chr1_minus_NR3	-	FALSE	promoter	FALSE	.	.	intragenic lncRNA
chr1	4805640	4807809	TRANS_XXd2_chr1_minus_NR4	-	FALSE	promoter	FALSE	.	.	intragenic lncRNA
chr1	4807860	4909109	TRANS_XXd2_chr1_plus_NR4	+	TRUE	promoter	FALSE	ENSMUSG00000104217.1	protein_coding	protein-coding
chr1	4846660	4857649	TRANS_XXd2_chr1_minus_NR5	-	FALSE	promoter	FALSE	.	.	genic lncRNA
chr1	4880080	4880999	TRANS_XXd2_chr1_minus_NR6	-	TRUE	enhancer	FALSE	ENSMUSG00000062588.4	processed_pseudogene	eRNA
chr1	5082640	5083209	TRANS_XXd2_chr1_minus_NR7	-	FALSE	promoter	FALSE	.	.	genic lncRNA
chr1	5083120	5165799	TRANS_XXd2_chr1_plus_NR5	+	TRUE	promoter	TRUE	ENSMUSG00000033793.12	protein_coding	protein-coding
chr1	5225600	5227899	TRANS_XXd2_chr1_minus_NR8	-	FALSE	promoter	FALSE	.	.	intragenic lncRNA
chr1	5228080	5231799	TRANS_XXd2_chr1_plus_NR6	+	FALSE	promoter	FALSE	.	.	intragenic lncRNA
chr1	5257140	5261329	TRANS_XXd2_chr1_minus_NR9	-	FALSE	promoter	FALSE	.	.	intragenic lncRNA
chr1	6203400	6214579	TRANS_XXd2_chr1_minus_NR10	-	TRUE	promoter	FALSE	ENSMUSG00000090031.2	antisense	intragenic lncRNA
chr1	6214690	6280969	TRANS_XXd2_chr1_plus_NR7	+	TRUE	promoter	FALSE	ENSMUSG00000025907.14	protein_coding	protein-coding
chr1	6898560	6916999	TRANS_XXd2_chr1_plus_NR8	+	FALSE	promoter	FALSE	.	.	intragenic lncRNA
chr1	7085240	7088749	TRANS_XXd2_chr1_minus_NR11	-	FALSE	promoter	FALSE	.	.	intragenic lncRNA
chr1	7089000	7178329	TRANS_XXd2_chr1_plus_NR9	+	TRUE	promoter	FALSE	ENSMUSG00000051285.17	protein_coding	protein-coding
chr1	7206550	7209599	TRANS_XXd2_chr1_plus_NR10	+	FALSE	promoter	FALSE	.	.	intragenic lncRNA
chr1	7348950	7397919	TRANS_XXd2_chr1_minus_NR12	-	TRUE	promoter	FALSE	ENSMUSG00000097797.6	lincRNA	intragenic lncRNA
chr1	8582260	8584599	TRANS_XXd2_chr1_plus_NR11	+	FALSE	promoter	FALSE	.	.	intragenic lncRNA
chr1	8936380	8969189	TRANS_XXd2_chr1_plus_NR12	+	FALSE	promoter	TRUE	.	.	intragenic lncRNA
chr1	9512910	9545399	TRANS_XXd2_chr1_minus_NR13	-	FALSE	promoter	FALSE	.	.	intragenic lncRNA
chr1	9545420	9574539	TRANS_XXd2_chr1_plus_NR13	+	TRUE	promoter	FALSE	ENSMUSG00000061024.8	protein_coding	protein-coding
chr1	9662480	9700219	TRANS_XXd2_chr1_minus_NR14	-	TRUE	promoter	TRUE	ENSMUSG00000025912.16	protein_coding	protein-coding
chr1	9700590	9704269	TRANS_XXd2_chr1_plus_NR14	+	FALSE	promoter	FALSE	.	.	uaRNA
chr1	9717520	9748409	TRANS_XXd2_chr1_minus_NR15	-	TRUE	promoter	FALSE	ENSMUSG00000045210.8	protein_coding	protein-coding
chr1	9748490	9787199	TRANS_XXd2_chr1_plus_NR15	+	TRUE	promoter	FALSE	ENSMUSG00000097893.8	antisense	uaRNA
chr1	9848280	9901499	TRANS_XXd2_chr1_plus_NR16	+	TRUE	promoter	FALSE	ENSMUSG00000025915.14	protein_coding	protein-coding
chr1	9919600	9944109	TRANS_XXd2_chr1_minus_NR16	-	TRUE	promoter	FALSE	ENSMUSG00000098234.7	lincRNA	intragenic lncRNA
chr1	10014620	10038149	TRANS_XXd2_chr1_minus_NR17	-	TRUE	promoter	FALSE	ENSMUSG00000025917.9	protein_coding	protein-coding
chr1	10038010	10140719	TRANS_XXd2_chr1_plus_NR17	+	TRUE	promoter	FALSE	ENSMUSG00000056763.16	protein_coding	protein-coding
chr1	10038400	10039679	TRANS_XXd2_chr1_minus_NR18	-	FALSE	promoter	FALSE	.	.	genic lncRNA
chr1	10129880	10232599	TRANS_XXd2_chr1_minus_NR19	-	FALSE	promoter	TRUE	.	.	genic lncRNA
chr1	10233100	10237339	TRANS_XXd2_chr1_plus_NR18	+	FALSE	promoter	TRUE	.	.	intragenic lncRNA
chr1	10875120	10880109	TRANS_XXd2_chr1_minus_NR20	-	FALSE	promoter	FALSE	.	.	intragenic lncRNA
chr1	10880290	10883799	TRANS_XXd2_chr1_plus_NR19	+	FALSE	promoter	TRUE	.	.	intragenic lncRNA
chr1	10993360	11302999	TRANS_XXd2_chr1_plus_NR20	+	TRUE	FALSE	TRUE	ENSMUSG00000048960.13	protein_coding	protein-coding
chr1	11398310	11401279	TRANS_XXd2_chr1_minus_NR21	-	FALSE	promoter	TRUE	.	.	intragenic lncRNA
chr1	11414190	11964589	TRANS_XXd2_chr1_plus_NR21	+	TRUE	promoter	TRUE	ENSMUSG00000057715.13	protein_coding	protein-coding
chr1	12692420	12863789	TRANS_XXd2_chr1_plus_NR22	+	TRUE	promoter	FALSE	ENSMUSG00000016918.15	protein_coding	protein-coding
chr1	12799170	12814599	TRANS_XXd2_chr1_minus_NR22	-	FALSE	promoter	TRUE	.	.	genic lncRNA
chr1	12831400	12836159	TRANS_XXd2_chr1_minus_NR23	-	FALSE	promoter	FALSE	.	.	genic lncRNA
chr1	13003260	13015369	TRANS_XXd2_chr1_minus_NR24	-	FALSE	promoter	FALSE	.	.	intragenic lncRNA
chr1	13015200	13017139	TRANS_XXd2_chr1_plus_NR23	+	FALSE	promoter	FALSE	.	.	intragenic lncRNA
chr1	13216610	13217389	TRANS_XXd2_chr1_plus_NR24	+	FALSE	promoter	FALSE	.	.	intragenic lncRNA
chr1	13563480	13589869	TRANS_XXd2_chr1_minus_NR25	-	TRUE	promoter	FALSE	ENSMUSG00000025935.10	protein_coding	protein-coding
chr1	13621680	13660529	TRANS_XXd2_chr1_minus_NR26	-	TRUE	promoter	FALSE	ENSMUSG00000025937.6	protein_coding	protein-coding
chr1	13660480	13661799	TRANS_XXd2_chr1_plus_NR25	+	FALSE	promoter	FALSE	.	.	uaRNA
chr1	14167000	14310129	TRANS_XXd2_chr1_minus_NR27	-	TRUE	promoter	TRUE	ENSMUSG00000025932.14	protein_coding	protein-coding
chr1	14650000	14650999	TRANS_XXd2_chr1_minus_NR28	-	FALSE	promoter	FALSE	.	.	intragenic lncRNA
chr1	14650660	14652799	TRANS_XXd2_chr1_plus_NR26	+	FALSE	promoter	FALSE	.	.	intragenic lncRNA
chr1	14755450	14777199	TRANS_XXd2_chr1_plus_NR27	+	TRUE	promoter	FALSE	ENSMUSG00000054493.2	antisense	intragenic lncRNA
chr1	14872640	14918979	TRANS_XXd2_chr1_minus_NR29	-	TRUE	promoter	FALSE	ENSMUSG00000032769.5	protein_coding	protein-coding
chr1	15804050	15806369	TRANS_XXd2_chr1_minus_NR30	-	FALSE	promoter	FALSE	.	.	genic lncRNA
chr1	15805650	15864759	TRANS_XXd2_chr1_plus_NR28	+	TRUE	promoter	FALSE	ENSMUSG00000025925.14	protein_coding	protein-coding
chr1	16087830	16104389	TRANS_XXd2_chr1_minus_NR31	-	TRUE	promoter	FALSE	ENSMUSG00000043716.13	protein_coding	protein-coding
chr1	16104800	16105599	TRANS_XXd2_chr1_minus_NR32	-	FALSE	promoter	FALSE	.	.	intragenic lncRNA
chr1	16540800	16619269	TRANS_XXd2_chr1_minus_NR33	-	TRUE	promoter	TRUE	ENSMUSG00000025939.19	protein_coding	protein-coding
chr1	16600590	16602599	TRANS_XXd2_chr1_plus_NR29	+	FALSE	enhancer	FALSE	.	.	eRNA
chr1	16634090	16657029	TRANS_XXd2_chr1_minus_NR34	-	TRUE	promoter	FALSE	ENSMUSG00000079658.9	protein_coding	protein-coding
chr1	16665210	16706589	TRANS_XXd2_chr1_plus_NR30	+	TRUE	promoter	TRUE	ENSMUSG00000025940.6	protein_coding	protein-coding
chr1	16679240	16688759	TRANS_XXd2_chr1_minus_NR35	-	FALSE	promoter	TRUE	.	.	genic lncRNA
chr1	16822430	16824599	TRANS_XXd2_chr1_minus_NR36	-	FALSE	promoter	FALSE	.	.	intragenic lncRNA
chr1	16824080	16827399	TRANS_XXd2_chr1_plus_NR31	+	FALSE	promoter	FALSE	.	.	intragenic lncRNA
chr1	16824800	16826789	TRANS_XXd2_chr1_minus_NR37	-	FALSE	promoter	FALSE	.	.	intragenic lncRNA
chr1	16963250	17097749	TRANS_XXd2_chr1_minus_NR38	-	TRUE	promoter	FALSE	ENSMUSG00000042686.5	protein_coding	protein-coding
chr1	17098060	17118449	TRANS_XXd2_chr1_plus_NR32	+	FALSE	promoter	TRUE	.	.	uaRNA
chr1	17250420	17250999	TRANS_XXd2_chr1_minus_NR39	-	FALSE	promoter	FALSE	.	.	intragenic lncRNA
chr1	17250970	17261699	TRANS_XXd2_chr1_plus_NR33	+	FALSE	promoter	FALSE	.	.	intragenic lncRNA
chr1	17727410	17776799	TRANS_XXd2_chr1_plus_NR34	+	TRUE	FALSE	TRUE	ENSMUSG00000025776.13	protein_coding	protein-coding
chr1	17928640	17932109	TRANS_XXd2_chr1_minus_NR40	-	FALSE	promoter	FALSE	.	.	intragenic lncRNA
chr1	18215220	18223589	TRANS_XXd2_chr1_minus_NR41	-	TRUE	FALSE	TRUE	ENSMUSG00000070977.4	unprocessed_pseudogene	intragenic lncRNA
chr1	19234440	19235199	TRANS_XXd2_chr1_minus_NR42	-	FALSE	promoter	FALSE	.	.	intragenic lncRNA
chr1	20783830	20820269	TRANS_XXd2_chr1_minus_NR43	-	TRUE	promoter	FALSE	ENSMUSG00000041859.10	protein_coding	protein-coding
chr1	20820520	20820919	TRANS_XXd2_chr1_plus_NR35	+	FALSE	promoter	FALSE	.	.	uaRNA
chr1	20890590	20914199	TRANS_XXd2_chr1_plus_NR36	+	FALSE	promoter	TRUE	.	.	intragenic lncRNA
chr1	20950440	20951459	TRANS_XXd2_chr1_minus_NR44	-	FALSE	promoter	FALSE	.	.	intragenic lncRNA
chr1	20994400	21079219	TRANS_XXd2_chr1_minus_NR45	-	TRUE	promoter	FALSE	ENSMUSG00000041779.5	protein_coding	protein-coding
chr1	21079460	21080789	TRANS_XXd2_chr1_plus_NR37	+	FALSE	promoter	FALSE	.	.	uaRNA
chr1	21166410	21169379	TRANS_XXd2_chr1_plus_NR38	+	FALSE	promoter	FALSE	.	.	intragenic lncRNA
chr1	21206450	21208539	TRANS_XXd2_chr1_plus_NR39	+	FALSE	promoter	FALSE	.	.	intragenic lncRNA
chr1	21218590	21234069	TRANS_XXd2_chr1_plus_NR40	+	TRUE	FALSE	TRUE	ENSMUSG00000025933.15	protein_coding	protein-coding
chr1	23256360	23295689	TRANS_XXd2_chr1_plus_NR41	+	FALSE	promoter	FALSE	.	.	intragenic lncRNA
chr1	23364260	23383029	TRANS_XXd2_chr1_minus_NR46	-	TRUE	promoter	TRUE	ENSMUSG00000026158.11	protein_coding	protein-coding
chr1	23832980	23922229	TRANS_XXd2_chr1_minus_NR47	-	TRUE	FALSE	TRUE	ENSMUSG00000026155.13	protein_coding	protein-coding
chr1	23995110	24005659	TRANS_XXd2_chr1_minus_NR48	-	TRUE	promoter	TRUE	ENSMUSG00000026154.4	protein_coding	protein-coding
chr1	24007340	24100279	TRANS_XXd2_chr1_minus_NR49	-	TRUE	promoter	FALSE	ENSMUSG00000026153.15	protein_coding	protein-coding
chr1	24100560	24102999	TRANS_XXd2_chr1_plus_NR42	+	FALSE	promoter	TRUE	.	.	uaRNA
chr1	24678630	24774789	TRANS_XXd2_chr1_plus_NR43	+	TRUE	FALSE	TRUE	ENSMUSG00000073725.8	protein_coding	protein-coding
chr1	28580320	28580749	TRANS_XXd2_chr1_minus_NR50	-	TRUE	FALSE	FALSE	ENSMUSG00000086240.4	processed_pseudogene	intragenic lncRNA
chr1	30548210	30549159	TRANS_XXd2_chr1_minus_NR51	-	FALSE	promoter	FALSE	.	.	intragenic lncRNA
chr1	30858890	30874859	TRANS_XXd2_chr1_minus_NR52	-	FALSE	promoter	FALSE	.	.	intragenic lncRNA
chr1	30873990	30893379	TRANS_XXd2_chr1_plus_NR44	+	FALSE	promoter	FALSE	.	.	intragenic lncRNA
chr1	30935800	30949579	TRANS_XXd2_chr1_minus_NR53	-	TRUE	promoter	TRUE	ENSMUSG00000117310.2	protein_coding	protein-coding
chr1	30949880	30954799	TRANS_XXd2_chr1_plus_NR45	+	FALSE	promoter	FALSE	.	.	uaRNA
chr1	30950020	30950309	TRANS_XXd2_chr1_minus_NR54	-	FALSE	promoter	FALSE	.	.	intragenic lncRNA
chr1	33269800	33271929	TRANS_XXd2_chr1_minus_NR55	-	FALSE	promoter	FALSE	.	.	intragenic lncRNA
chr1	33447230	33669769	TRANS_XXd2_chr1_minus_NR56	-	TRUE	promoter	FALSE	ENSMUSG00000026134.11	protein_coding	protein-coding
chr1	33669830	33671799	TRANS_XXd2_chr1_plus_NR46	+	TRUE	promoter	FALSE	ENSMUSG00000103746.1	TEC	uaRNA
chr1	33718460	33720149	TRANS_XXd2_chr1_minus_NR57	-	FALSE	promoter	TRUE	.	.	uaRNA
chr1	33719910	33743229	TRANS_XXd2_chr1_plus_NR47	+	TRUE	enhancer	FALSE	ENSMUSG00000004768.14	protein_coding	protein-coding
chr1	33744230	33814389	TRANS_XXd2_chr1_minus_NR58	-	TRUE	promoter	FALSE	ENSMUSG00000042197.13	protein_coding	protein-coding
chr1	33814590	33819199	TRANS_XXd2_chr1_plus_NR48	+	FALSE	promoter	FALSE	.	.	uaRNA
chr1	33853610	33907729	TRANS_XXd2_chr1_minus_NR59	-	TRUE	promoter	TRUE	ENSMUSG00000042182.16	protein_coding	protein-coding
chr1	33908230	34310769	TRANS_XXd2_chr1_plus_NR49	+	TRUE	promoter	TRUE	ENSMUSG00000026131.20	protein_coding	protein-coding
chr1	33944600	33945399	TRANS_XXd2_chr1_minus_NR60	-	FALSE	promoter	FALSE	.	.	genic lncRNA
chr1	34068810	34071339	TRANS_XXd2_chr1_minus_NR61	-	FALSE	promoter	FALSE	.	.	genic lncRNA
chr1	34072220	34077389	TRANS_XXd2_chr1_minus_NR62	-	FALSE	promoter	FALSE	.	.	genic lncRNA
chr1	34101000	34104459	TRANS_XXd2_chr1_minus_NR63	-	FALSE	promoter	FALSE	.	.	genic lncRNA
chr1	34170030	34178509	TRANS_XXd2_chr1_minus_NR64	-	TRUE	promoter	FALSE	ENSMUSG00000096992.3	processed_transcript	genic lncRNA
chr1	34424480	34433279	TRANS_XXd2_chr1_minus_NR65	-	TRUE	promoter	TRUE	ENSMUSG00000102336.1	lincRNA	intragenic lncRNA
chr1	34434710	34439359	TRANS_XXd2_chr1_minus_NR66	-	TRUE	promoter	FALSE	ENSMUSG00000042111.9	protein_coding	protein-coding
chr1	34435010	34436219	TRANS_XXd2_chr1_plus_NR50	+	FALSE	promoter	FALSE	.	.	genic lncRNA
chr1	34439530	34459369	TRANS_XXd2_chr1_plus_NR51	+	TRUE	promoter	FALSE	ENSMUSG00000026127.13	protein_coding	protein-coding
chr1	34460400	34473099	TRANS_XXd2_chr1_minus_NR67	-	TRUE	promoter	FALSE	ENSMUSG00000100280.2	processed_transcript	intragenic lncRNA
chr1	34535800	34536879	TRANS_XXd2_chr1_minus_NR68	-	FALSE	promoter	FALSE	.	.	intragenic lncRNA
chr1	34678160	34816379	TRANS_XXd2_chr1_plus_NR52	+	TRUE	promoter	FALSE	ENSMUSG00000037509.21	protein_coding	protein-coding
chr1	34806630	34842929	TRANS_XXd2_chr1_minus_NR69	-	TRUE	promoter	FALSE	ENSMUSG00000037503.12	protein_coding	protein-coding
chr1	34843090	34845199	TRANS_XXd2_chr1_plus_NR53	+	FALSE	promoter	FALSE	.	.	uaRNA
chr1	34849960	34879839	TRANS_XXd2_chr1_plus_NR54	+	TRUE	FALSE	TRUE	ENSMUSG00000026123.11	protein_coding	protein-coding
chr1	35996030	36011139	TRANS_XXd2_chr1_minus_NR70	-	TRUE	promoter	TRUE	ENSMUSG00000103708.1	lincRNA	intragenic lncRNA
chr1	36011730	36019269	TRANS_XXd2_chr1_minus_NR71	-	FALSE	promoter	FALSE	.	.	intragenic lncRNA
chr1	36013970	36028199	TRANS_XXd2_chr1_plus_NR55	+	FALSE	promoter	FALSE	.	.	intragenic lncRNA
chr1	36055740	36069329	TRANS_XXd2_chr1_minus_NR72	-	FALSE	promoter	FALSE	.	.	genic lncRNA
chr1	36068620	36106609	TRANS_XXd2_chr1_plus_NR56	+	TRUE	promoter	TRUE	ENSMUSG00000045216.7	protein_coding	protein-coding
chr1	36138250	36244289	TRANS_XXd2_chr1_minus_NR73	-	TRUE	FALSE	FALSE	ENSMUSG00000037470.14	protein_coding	protein-coding
chr1	36305610	36307589	TRANS_XXd2_chr1_minus_NR74	-	FALSE	promoter	FALSE	.	.	intragenic lncRNA
chr1	36322890	36369139	TRANS_XXd2_chr1_minus_NR75	-	TRUE	promoter	FALSE	ENSMUSG00000010453.12	protein_coding	protein-coding
chr1	36413370	36445179	TRANS_XXd2_chr1_minus_NR76	-	TRUE	promoter	TRUE	ENSMUSG00000001143.13	protein_coding	protein-coding
chr1	36471690	36510129	TRANS_XXd2_chr1_plus_NR57	+	TRUE	promoter	TRUE	ENSMUSG00000037408.10	protein_coding	protein-coding
chr1	36511910	36530859	TRANS_XXd2_chr1_plus_NR58	+	TRUE	promoter	FALSE	ENSMUSG00000001138.13	protein_coding	protein-coding
chr1	36536800	36537479	TRANS_XXd2_chr1_plus_NR59	+	FALSE	enhancer	FALSE	.	.	eRNA
chr1	36556620	36562919	TRANS_XXd2_chr1_plus_NR60	+	FALSE	promoter	FALSE	.	.	genic lncRNA
chr1	36558860	36683129	TRANS_XXd2_chr1_minus_NR77	-	TRUE	promoter	FALSE	ENSMUSG00000046337.17	protein_coding	protein-coding
chr1	36624000	36624579	TRANS_XXd2_chr1_plus_NR61	+	FALSE	enhancer	FALSE	.	.	eRNA
chr1	36682820	36690969	TRANS_XXd2_chr1_plus_NR62	+	FALSE	promoter	FALSE	.	.	uaRNA
chr1	36691550	36697739	TRANS_XXd2_chr1_plus_NR63	+	TRUE	promoter	FALSE	ENSMUSG00000061518.11	protein_coding	protein-coding
chr1	36698110	36709969	TRANS_XXd2_chr1_minus_NR78	-	TRUE	promoter	FALSE	ENSMUSG00000037351.9	protein_coding	protein-coding
chr1	36770040	36771169	TRANS_XXd2_chr1_minus_NR79	-	FALSE	promoter	FALSE	.	.	intragenic lncRNA
chr1	36789430	36939609	TRANS_XXd2_chr1_minus_NR80	-	TRUE	promoter	FALSE	ENSMUSG00000026116.11	protein_coding	protein-coding
chr1	36940170	36943179	TRANS_XXd2_chr1_plus_NR64	+	FALSE	promoter	TRUE	.	.	intragenic lncRNA
chr1	36981280	36985819	TRANS_XXd2_chr1_minus_NR81	-	FALSE	promoter	TRUE	.	.	intragenic lncRNA
chr1	36982840	36990169	TRANS_XXd2_chr1_plus_NR65	+	FALSE	promoter	FALSE	.	.	intragenic lncRNA
chr1	37076400	37078309	TRANS_XXd2_chr1_minus_NR82	-	FALSE	promoter	FALSE	.	.	intragenic lncRNA
chr1	37078600	37078799	TRANS_XXd2_chr1_minus_NR83	-	FALSE	promoter	FALSE	.	.	intragenic lncRNA
chr1	37099800	37101809	TRANS_XXd2_chr1_minus_NR84	-	FALSE	promoter	FALSE	.	.	uaRNA
chr1	37100430	37187589	TRANS_XXd2_chr1_plus_NR66	+	TRUE	FALSE	FALSE	ENSMUSG00000050122.19	protein_coding	protein-coding
chr1	37299960	37425479	TRANS_XXd2_chr1_plus_NR67	+	TRUE	promoter	FALSE	ENSMUSG00000026113.17	protein_coding	protein-coding
chr1	37412240	37430049	TRANS_XXd2_chr1_minus_NR85	-	TRUE	promoter	FALSE	ENSMUSG00000026112.7	protein_coding	protein-coding
chr1	37430180	37444109	TRANS_XXd2_chr1_plus_NR68	+	TRUE	promoter	FALSE	ENSMUSG00000026111.15	protein_coding	protein-coding
chr1	37872210	37884519	TRANS_XXd2_chr1_plus_NR69	+	TRUE	promoter	FALSE	ENSMUSG00000037216.5	protein_coding	protein-coding
chr1	37874130	37890409	TRANS_XXd2_chr1_minus_NR86	-	TRUE	promoter	TRUE	ENSMUSG00000026088.15	protein_coding	protein-coding
chr1	37890540	37905199	TRANS_XXd2_chr1_plus_NR70	+	TRUE	promoter	FALSE	ENSMUSG00000026087.11	protein_coding	protein-coding
chr1	37982590	37997229	TRANS_XXd2_chr1_minus_NR87	-	TRUE	promoter	FALSE	ENSMUSG00000058407.12	protein_coding	protein-coding
chr1	37996800	37997599	TRANS_XXd2_chr1_plus_NR71	+	FALSE	promoter	FALSE	.	.	uaRNA
chr1	37998080	38057909	TRANS_XXd2_chr1_plus_NR72	+	TRUE	promoter	FALSE	ENSMUSG00000026083.12	protein_coding	protein-coding
chr1	38040530	38129579	TRANS_XXd2_chr1_minus_NR88	-	TRUE	promoter	TRUE	ENSMUSG00000026082.11	protein_coding	protein-coding
chr1	38128470	38129289	TRANS_XXd2_chr1_plus_NR73	+	FALSE	promoter	FALSE	.	.	genic lncRNA
chr1	38130020	38131299	TRANS_XXd2_chr1_minus_NR89	-	FALSE	promoter	FALSE	.	.	intragenic lncRNA
chr1	38172670	38627159	TRANS_XXd2_chr1_minus_NR90	-	TRUE	promoter	FALSE	ENSMUSG00000037138.18	protein_coding	protein-coding
chr1	38621090	38622989	TRANS_XXd2_chr1_plus_NR74	+	FALSE	promoter	FALSE	.	.	genic lncRNA
chr1	38627670	38630399	TRANS_XXd2_chr1_plus_NR75	+	FALSE	promoter	FALSE	.	.	intragenic lncRNA
chr1	38760400	38761369	TRANS_XXd2_chr1_plus_NR76	+	FALSE	promoter	FALSE	.	.	intragenic lncRNA
chr1	38862950	38898109	TRANS_XXd2_chr1_minus_NR91	-	TRUE	promoter	TRUE	ENSMUSG00000026080.13	protein_coding	protein-coding
chr1	38987800	39005539	TRANS_XXd2_chr1_plus_NR77	+	TRUE	promoter	FALSE	ENSMUSG00000026078.10	protein_coding	protein-coding
chr1	39366220	39478719	TRANS_XXd2_chr1_minus_NR92	-	TRUE	promoter	FALSE	ENSMUSG00000003134.10	protein_coding	protein-coding
chr1	39367870	39382399	TRANS_XXd2_chr1_plus_NR78	+	TRUE	promoter	FALSE	ENSMUSG00000073702.11	protein_coding	protein-coding
chr1	39543190	39576899	TRANS_XXd2_chr1_minus_NR93	-	TRUE	promoter	TRUE	ENSMUSG00000048234.13	protein_coding	protein-coding
chr1	39577080	39578599	TRANS_XXd2_chr1_plus_NR79	+	FALSE	promoter	FALSE	.	.	uaRNA
chr1	39579000	39580109	TRANS_XXd2_chr1_minus_NR94	-	FALSE	promoter	FALSE	.	.	intragenic lncRNA
chr1	39654070	39655109	TRANS_XXd2_chr1_minus_NR95	-	FALSE	promoter	FALSE	.	.	intragenic lncRNA
chr1	39655410	39656939	TRANS_XXd2_chr1_minus_NR96	-	FALSE	promoter	FALSE	.	.	intragenic lncRNA
chr1	39898800	39900829	TRANS_XXd2_chr1_minus_NR97	-	FALSE	promoter	FALSE	.	.	intragenic lncRNA
chr1	39901190	40029899	TRANS_XXd2_chr1_plus_NR80	+	TRUE	promoter	TRUE	ENSMUSG00000026074.15	protein_coding	protein-coding
chr1	41131720	41132799	TRANS_XXd2_chr1_plus_NR81	+	FALSE	promoter	FALSE	.	.	intragenic lncRNA
chr1	42850400	42851399	TRANS_XXd2_chr1_minus_NR98	-	FALSE	promoter	FALSE	.	.	uaRNA
chr1	42851270	42913979	TRANS_XXd2_chr1_plus_NR82	+	TRUE	promoter	FALSE	ENSMUSG00000060679.14	protein_coding	protein-coding
chr1	43046020	43098679	TRANS_XXd2_chr1_minus_NR99	-	TRUE	promoter	FALSE	ENSMUSG00000070939.9	protein_coding	protein-coding
chr1	43092560	43094399	TRANS_XXd2_chr1_plus_NR83	+	TRUE	promoter	FALSE	ENSMUSG00000041878.3	antisense	genic lncRNA
chr1	43098740	43122979	TRANS_XXd2_chr1_plus_NR84	+	TRUE	promoter	FALSE	ENSMUSG00000010290.7	protein_coding	protein-coding
chr1	43121730	43163919	TRANS_XXd2_chr1_minus_NR100	-	TRUE	promoter	FALSE	ENSMUSG00000008136.14	protein_coding	protein-coding
chr1	43445820	43572979	TRANS_XXd2_chr1_plus_NR85	+	TRUE	promoter	FALSE	ENSMUSG00000066877.11	protein_coding	protein-coding
chr1	43739220	43827779	TRANS_XXd2_chr1_minus_NR101	-	TRUE	promoter	FALSE	ENSMUSG00000057363.12	protein_coding	protein-coding
chr1	43916640	43933899	TRANS_XXd2_chr1_minus_NR102	-	FALSE	promoter	FALSE	.	.	intragenic lncRNA
chr1	43934010	44017569	TRANS_XXd2_chr1_plus_NR86	+	TRUE	promoter	FALSE	ENSMUSG00000041763.14	protein_coding	protein-coding
chr1	44074300	44102419	TRANS_XXd2_chr1_minus_NR103	-	TRUE	promoter	TRUE	ENSMUSG00000026049.11	protein_coding	protein-coding
chr1	44102600	44104599	TRANS_XXd2_chr1_plus_NR87	+	FALSE	promoter	FALSE	.	.	uaRNA
chr1	44103060	44119379	TRANS_XXd2_chr1_minus_NR104	-	FALSE	promoter	FALSE	.	.	genic lncRNA
chr1	44118980	44147369	TRANS_XXd2_chr1_plus_NR88	+	TRUE	promoter	TRUE	ENSMUSG00000041684.11	protein_coding	protein-coding
chr1	44146000	44147749	TRANS_XXd2_chr1_minus_NR105	-	FALSE	promoter	FALSE	.	.	genic lncRNA
chr1	44147780	44183149	TRANS_XXd2_chr1_plus_NR89	+	TRUE	promoter	FALSE	ENSMUSG00000026048.16	protein_coding	protein-coding
chr1	44551600	44798599	TRANS_XXd2_chr1_plus_NR90	+	TRUE	promoter	TRUE	ENSMUSG00000056870.9	protein_coding	protein-coding
chr1	45354600	45358079	TRANS_XXd2_chr1_minus_NR106	-	FALSE	promoter	FALSE	.	.	intragenic lncRNA
chr1	45358280	45362119	TRANS_XXd2_chr1_plus_NR91	+	FALSE	promoter	FALSE	.	.	intragenic lncRNA
chr1	45573820	45575279	TRANS_XXd2_chr1_minus_NR107	-	FALSE	promoter	FALSE	.	.	intragenic lncRNA
chr1	45795470	45831309	TRANS_XXd2_chr1_plus_NR92	+	TRUE	promoter	FALSE	ENSMUSG00000025995.16	protein_coding	protein-coding
chr1	45857180	45857699	TRANS_XXd2_chr1_minus_NR108	-	TRUE	FALSE	FALSE	ENSMUSG00000084817.3	processed_pseudogene	intragenic lncRNA
chr1	45899480	45925559	TRANS_XXd2_chr1_minus_NR109	-	TRUE	promoter	FALSE	ENSMUSG00000025993.10	protein_coding	protein-coding
chr1	46066710	46363989	TRANS_XXd2_chr1_plus_NR93	+	TRUE	promoter	FALSE	ENSMUSG00000041144.12	protein_coding	protein-coding
chr1	46852630	46853799	TRANS_XXd2_chr1_plus_NR94	+	FALSE	promoter	FALSE	.	.	intragenic lncRNA
chr1	46853830	46856889	TRANS_XXd2_chr1_plus_NR95	+	FALSE	promoter	FALSE	.	.	intragenic lncRNA
chr1	46873150	46894349	TRANS_XXd2_chr1_minus_NR110	-	FALSE	promoter	FALSE	.	.	intragenic lncRNA
chr1	46894530	46901179	TRANS_XXd2_chr1_plus_NR96	+	FALSE	promoter	FALSE	.	.	intragenic lncRNA
chr1	47657600	47658159	TRANS_XXd2_chr1_plus_NR97	+	TRUE	FALSE	FALSE	ENSMUSG00000100033.1	processed_pseudogene	intragenic lncRNA
chr1	51271800	51272669	TRANS_XXd2_chr1_plus_NR98	+	FALSE	promoter	FALSE	.	.	intragenic lncRNA
chr1	51464010	51478389	TRANS_XXd2_chr1_minus_NR111	-	TRUE	promoter	FALSE	ENSMUSG00000026107.11	protein_coding	protein-coding
chr1	51478630	51481799	TRANS_XXd2_chr1_plus_NR99	+	FALSE	promoter	FALSE	.	.	uaRNA
chr1	51687030	51687959	TRANS_XXd2_chr1_minus_NR112	-	FALSE	promoter	FALSE	.	.	intragenic lncRNA
chr1	51734370	51915959	TRANS_XXd2_chr1_minus_NR113	-	TRUE	promoter	FALSE	ENSMUSG00000018417.14	protein_coding	protein-coding
chr1	51747120	51748409	TRANS_XXd2_chr1_plus_NR100	+	FALSE	promoter	FALSE	.	.	genic lncRNA
chr1	51929090	51931779	TRANS_XXd2_chr1_minus_NR114	-	FALSE	promoter	FALSE	.	.	intragenic lncRNA
chr1	52008510	52110699	TRANS_XXd2_chr1_plus_NR101	+	TRUE	promoter	TRUE	ENSMUSG00000062939.11	protein_coding	protein-coding
chr1	52111400	52113799	TRANS_XXd2_chr1_minus_NR115	-	TRUE	promoter	FALSE	ENSMUSG00000109599.1	lincRNA	intragenic lncRNA
chr1	52119470	52170479	TRANS_XXd2_chr1_plus_NR102	+	TRUE	promoter	FALSE	ENSMUSG00000026104.14	protein_coding	protein-coding
chr1	52163060	52232769	TRANS_XXd2_chr1_minus_NR116	-	TRUE	promoter	FALSE	ENSMUSG00000026103.14	protein_coding	protein-coding
chr1	52410400	52431919	TRANS_XXd2_chr1_minus_NR117	-	FALSE	promoter	FALSE	.	.	intragenic lncRNA
chr1	52453800	52500099	TRANS_XXd2_chr1_minus_NR118	-	TRUE	FALSE	TRUE	ENSMUSG00000002881.14	protein_coding	protein-coding
chr1	52630710	52664949	TRANS_XXd2_chr1_plus_NR103	+	TRUE	promoter	TRUE	ENSMUSG00000043015.15	protein_coding	protein-coding
chr1	52785810	52817699	TRANS_XXd2_chr1_minus_NR119	-	TRUE	FALSE	TRUE	ENSMUSG00000026102.9	protein_coding	protein-coding
chr1	52845050	52922069	TRANS_XXd2_chr1_plus_NR104	+	TRUE	promoter	FALSE	ENSMUSG00000041426.12	protein_coding	protein-coding
chr1	53136530	53297009	TRANS_XXd2_chr1_minus_NR120	-	TRUE	promoter	FALSE	ENSMUSG00000026098.13	protein_coding	protein-coding
chr1	53297100	53327449	TRANS_XXd2_chr1_plus_NR105	+	TRUE	promoter	FALSE	ENSMUSG00000026097.9,ENSMUSG00000100679.1	protein_coding	protein-coding
chr1	53326200	53352699	TRANS_XXd2_chr1_minus_NR121	-	TRUE	promoter	FALSE	ENSMUSG00000099913.1	protein_coding	protein-coding
chr1	53394180	53399589	TRANS_XXd2_chr1_plus_NR106	+	FALSE	promoter	FALSE	.	.	intragenic lncRNA
chr1	53718940	53785169	TRANS_XXd2_chr1_minus_NR122	-	TRUE	promoter	TRUE	ENSMUSG00000026094.14	protein_coding	protein-coding
chr1	53745820	53753139	TRANS_XXd2_chr1_plus_NR107	+	FALSE	promoter	FALSE	.	.	genic lncRNA
chr1	54250720	54335599	TRANS_XXd2_chr1_plus_NR108	+	TRUE	promoter	TRUE	ENSMUSG00000025983.11	protein_coding	protein-coding
chr1	54393760	54438979	TRANS_XXd2_chr1_minus_NR123	-	TRUE	promoter	TRUE	ENSMUSG00000041303.7	protein_coding	protein-coding
chr1	54467330	54557689	TRANS_XXd2_chr1_minus_NR124	-	TRUE	promoter	FALSE	ENSMUSG00000073678.4	protein_coding	protein-coding
chr1	54493800	54494319	TRANS_XXd2_chr1_plus_NR109	+	FALSE	enhancer	FALSE	.	.	eRNA
chr1	54584600	54585769	TRANS_XXd2_chr1_minus_NR125	-	FALSE	promoter	FALSE	.	.	intragenic lncRNA
chr1	54971830	55027469	TRANS_XXd2_chr1_minus_NR126	-	TRUE	promoter	FALSE	ENSMUSG00000025982.13	protein_coding	protein-coding
chr1	55027600	55029189	TRANS_XXd2_chr1_plus_NR110	+	FALSE	promoter	TRUE	.	.	uaRNA
chr1	55052860	55080339	TRANS_XXd2_chr1_plus_NR111	+	TRUE	promoter	FALSE	ENSMUSG00000025981.13	protein_coding	protein-coding
chr1	55074450	55088019	TRANS_XXd2_chr1_minus_NR127	-	TRUE	promoter	FALSE	ENSMUSG00000025980.14	protein_coding	protein-coding
chr1	55088320	55097299	TRANS_XXd2_chr1_plus_NR112	+	TRUE	promoter	TRUE	ENSMUSG00000073676.4	protein_coding	protein-coding
chr1	55111200	55131199	TRANS_XXd2_chr1_minus_NR128	-	FALSE	promoter	FALSE	.	.	intragenic lncRNA
chr1	55131270	55174299	TRANS_XXd2_chr1_plus_NR113	+	TRUE	promoter	FALSE	ENSMUSG00000025979.13	protein_coding	protein-coding
chr1	55171600	55226769	TRANS_XXd2_chr1_minus_NR129	-	TRUE	promoter	TRUE	ENSMUSG00000025978.14	protein_coding	protein-coding
chr1	55232640	55235509	TRANS_XXd2_chr1_minus_NR130	-	FALSE	promoter	FALSE	.	.	intragenic lncRNA
chr1	55236080	55237059	TRANS_XXd2_chr1_minus_NR131	-	FALSE	promoter	TRUE	.	.	uaRNA
chr1	55237220	55261769	TRANS_XXd2_chr1_plus_NR114	+	TRUE	promoter	TRUE	ENSMUSG00000046994.9	protein_coding	protein-coding
chr1	55247400	55363429	TRANS_XXd2_chr1_minus_NR132	-	TRUE	promoter	TRUE	ENSMUSG00000025977.15	protein_coding	protein-coding
chr1	55335510	55335879	TRANS_XXd2_chr1_plus_NR115	+	TRUE	FALSE	FALSE	ENSMUSG00000100215.1	processed_pseudogene	genic lncRNA
chr1	55444300	55445049	TRANS_XXd2_chr1_minus_NR133	-	TRUE	FALSE	FALSE	ENSMUSG00000100309.1	processed_pseudogene	intragenic lncRNA
chr1	57345200	57377549	TRANS_XXd2_chr1_minus_NR134	-	TRUE	promoter	FALSE	ENSMUSG00000097519.2	lincRNA	intragenic lncRNA
chr1	57377650	57391359	TRANS_XXd2_chr1_plus_NR116	+	TRUE	promoter	TRUE	ENSMUSG00000038323.3	protein_coding	protein-coding
chr1	57378310	57406519	TRANS_XXd2_chr1_minus_NR135	-	TRUE	promoter	FALSE	ENSMUSG00000048495.16	protein_coding	protein-coding
chr1	57406750	57418999	TRANS_XXd2_chr1_plus_NR117	+	TRUE	promoter	FALSE	ENSMUSG00000025971.6	protein_coding	protein-coding
chr1	57773280	57774699	TRANS_XXd2_chr1_minus_NR136	-	FALSE	promoter	FALSE	.	.	uaRNA
chr1	57774150	57955329	TRANS_XXd2_chr1_plus_NR118	+	TRUE	promoter	FALSE	ENSMUSG00000038305.15	protein_coding	protein-coding
chr1	57950270	57970109	TRANS_XXd2_chr1_minus_NR137	-	TRUE	promoter	FALSE	ENSMUSG00000054770.16	protein_coding	protein-coding
chr1	57970190	57970899	TRANS_XXd2_chr1_plus_NR119	+	FALSE	promoter	FALSE	.	.	uaRNA
chr1	57996010	58035309	TRANS_XXd2_chr1_plus_NR120	+	TRUE	promoter	TRUE	ENSMUSG00000026039.9	protein_coding	protein-coding
chr1	58360470	58362479	TRANS_XXd2_chr1_minus_NR138	-	FALSE	promoter	FALSE	.	.	intragenic lncRNA
chr1	58380620	58393039	TRANS_XXd2_chr1_minus_NR139	-	FALSE	promoter	FALSE	.	.	intragenic lncRNA
chr1	58393140	58409439	TRANS_XXd2_chr1_plus_NR121	+	TRUE	promoter	FALSE	ENSMUSG00000051223.14	protein_coding	protein-coding
chr1	58405190	58424049	TRANS_XXd2_chr1_minus_NR140	-	FALSE	promoter	FALSE	.	.	genic lncRNA
chr1	58423640	58430339	TRANS_XXd2_chr1_plus_NR122	+	FALSE	promoter	FALSE	.	.	genic lncRNA
chr1	58424560	58445469	TRANS_XXd2_chr1_minus_NR141	-	TRUE	enhancer	FALSE	ENSMUSG00000026035.15	protein_coding	protein-coding
chr1	58435000	58435629	TRANS_XXd2_chr1_plus_NR123	+	FALSE	enhancer	FALSE	.	.	eRNA
chr1	58445520	58471599	TRANS_XXd2_chr1_plus_NR124	+	TRUE	promoter	FALSE	ENSMUSG00000026036.17	protein_coding	protein-coding
chr1	58452680	58453199	TRANS_XXd2_chr1_minus_NR142	-	FALSE	enhancer	FALSE	.	.	eRNA
chr1	58456040	58504949	TRANS_XXd2_chr1_minus_NR143	-	TRUE	promoter	FALSE	ENSMUSG00000026037.14	protein_coding	protein-coding
chr1	58505140	58535079	TRANS_XXd2_chr1_plus_NR125	+	TRUE	promoter	FALSE	ENSMUSG00000085054.2	lincRNA	uaRNA
chr1	58518290	58586239	TRANS_XXd2_chr1_minus_NR144	-	TRUE	promoter	FALSE	ENSMUSG00000038174.14	protein_coding	protein-coding
chr1	58586420	58597729	TRANS_XXd2_chr1_plus_NR126	+	TRUE	promoter	FALSE	ENSMUSG00000026032.8	protein_coding	protein-coding
chr1	58652600	58655989	TRANS_XXd2_chr1_plus_NR127	+	TRUE	FALSE	TRUE	ENSMUSG00000102059.1	transcribed_unprocessed_pseudogene	intragenic lncRNA
chr1	58898270	58973429	TRANS_XXd2_chr1_minus_NR145	-	TRUE	promoter	FALSE	ENSMUSG00000026028.12	protein_coding	protein-coding
chr1	58973590	58996869	TRANS_XXd2_chr1_plus_NR128	+	TRUE	promoter	TRUE	ENSMUSG00000026027.13	protein_coding	protein-coding
chr1	59096610	59120119	TRANS_XXd2_chr1_minus_NR146	-	TRUE	promoter	TRUE	ENSMUSG00000038079.14	protein_coding	protein-coding
chr1	59119870	59122179	TRANS_XXd2_chr1_plus_NR129	+	TRUE	promoter	FALSE	ENSMUSG00000097573.2	antisense	uaRNA
chr1	59154610	59237209	TRANS_XXd2_chr1_minus_NR147	-	TRUE	promoter	TRUE	ENSMUSG00000026024.14	protein_coding	protein-coding
chr1	59251800	59253479	TRANS_XXd2_chr1_minus_NR148	-	FALSE	promoter	FALSE	.	.	intragenic lncRNA
chr1	59374800	59376399	TRANS_XXd2_chr1_minus_NR149	-	FALSE	promoter	FALSE	.	.	intragenic lncRNA
chr1	59382800	59392999	TRANS_XXd2_chr1_minus_NR150	-	FALSE	promoter	FALSE	.	.	intragenic lncRNA
chr1	59421860	59423399	TRANS_XXd2_chr1_minus_NR151	-	FALSE	promoter	FALSE	.	.	intragenic lncRNA
chr1	59424000	59425969	TRANS_XXd2_chr1_minus_NR152	-	FALSE	promoter	FALSE	.	.	intragenic lncRNA
chr1	59482150	59494979	TRANS_XXd2_chr1_plus_NR130	+	FALSE	promoter	FALSE	.	.	intragenic lncRNA
chr1	59587020	59670809	TRANS_XXd2_chr1_minus_NR153	-	TRUE	promoter	FALSE	ENSMUSG00000026021.15	protein_coding	protein-coding
chr1	59661200	59661779	TRANS_XXd2_chr1_plus_NR131	+	FALSE	promoter	FALSE	.	.	genic lncRNA
chr1	59670850	59682289	TRANS_XXd2_chr1_plus_NR132	+	FALSE	promoter	FALSE	.	.	uaRNA
chr1	59684970	59734349	TRANS_XXd2_chr1_plus_NR133	+	TRUE	promoter	TRUE	ENSMUSG00000026020.9	protein_coding	protein-coding
chr1	59696600	59697849	TRANS_XXd2_chr1_minus_NR154	-	FALSE	promoter	FALSE	.	.	genic lncRNA
chr1	59759030	59763349	TRANS_XXd2_chr1_minus_NR155	-	FALSE	promoter	FALSE	.	.	intragenic lncRNA
chr1	59763460	59891139	TRANS_XXd2_chr1_plus_NR134	+	TRUE	promoter	TRUE	ENSMUSG00000067336.6	protein_coding	protein-coding
chr1	59913000	59997999	TRANS_XXd2_chr1_plus_NR135	+	FALSE	promoter	FALSE	.	.	genic lncRNA
chr1	59990000	60042949	TRANS_XXd2_chr1_minus_NR156	-	TRUE	promoter	TRUE	ENSMUSG00000026018.12	protein_coding	protein-coding
chr1	60062620	60098179	TRANS_XXd2_chr1_minus_NR157	-	TRUE	promoter	FALSE	ENSMUSG00000026019.15	protein_coding	protein-coding
chr1	60179490	60180389	TRANS_XXd2_chr1_minus_NR158	-	FALSE	promoter	FALSE	.	.	uaRNA
chr1	60180600	60395709	TRANS_XXd2_chr1_plus_NR136	+	TRUE	promoter	TRUE	ENSMUSG00000073664.11	protein_coding	protein-coding
chr1	60341070	60343549	TRANS_XXd2_chr1_minus_NR159	-	FALSE	promoter	FALSE	.	.	genic lncRNA
chr1	60407400	60409469	TRANS_XXd2_chr1_minus_NR160	-	FALSE	promoter	FALSE	.	.	intragenic lncRNA
chr1	60409630	60488189	TRANS_XXd2_chr1_plus_NR137	+	TRUE	promoter	FALSE	ENSMUSG00000026782.15	protein_coding	protein-coding
chr1	60431000	60432609	TRANS_XXd2_chr1_minus_NR161	-	FALSE	promoter	FALSE	.	.	genic lncRNA
chr1	60469040	60566699	TRANS_XXd2_chr1_minus_NR162	-	TRUE	promoter	TRUE	ENSMUSG00000026014.15	protein_coding	protein-coding
chr1	60567000	60569199	TRANS_XXd2_chr1_plus_NR138	+	FALSE	promoter	FALSE	.	.	uaRNA
chr1	60703930	60705699	TRANS_XXd2_chr1_plus_NR139	+	TRUE	FALSE	TRUE	ENSMUSG00000101188.1	processed_pseudogene	intragenic lncRNA
chr1	61497760	61500049	TRANS_XXd2_chr1_minus_NR163	-	FALSE	enhancer	FALSE	.	.	eRNA
chr1	62180840	62181729	TRANS_XXd2_chr1_minus_NR164	-	FALSE	promoter	FALSE	.	.	intragenic lncRNA
chr1	62703360	62819349	TRANS_XXd2_chr1_plus_NR140	+	TRUE	promoter	TRUE	ENSMUSG00000025969.15	protein_coding	protein-coding
chr1	62737200	62738289	TRANS_XXd2_chr1_minus_NR165	-	FALSE	promoter	FALSE	.	.	genic lncRNA
chr1	62972510	63114629	TRANS_XXd2_chr1_minus_NR166	-	TRUE	promoter	FALSE	ENSMUSG00000040865.15	protein_coding	protein-coding
chr1	63114410	63155559	TRANS_XXd2_chr1_plus_NR141	+	TRUE	promoter	FALSE	ENSMUSG00000084799.7	lincRNA	uaRNA
chr1	63131800	63176799	TRANS_XXd2_chr1_minus_NR167	-	TRUE	promoter	FALSE	ENSMUSG00000025968.16	protein_coding	protein-coding
chr1	63177140	63185289	TRANS_XXd2_chr1_plus_NR142	+	TRUE	promoter	FALSE	ENSMUSG00000025967.16	protein_coding	protein-coding
chr1	63185750	63189789	TRANS_XXd2_chr1_plus_NR143	+	FALSE	promoter	FALSE	.	.	intragenic lncRNA
chr1	63199910	63272969	TRANS_XXd2_chr1_plus_NR144	+	FALSE	promoter	FALSE	.	.	intragenic lncRNA
chr1	63222040	63222599	TRANS_XXd2_chr1_minus_NR168	-	FALSE	promoter	FALSE	.	.	intragenic lncRNA
chr1	63444200	63445799	TRANS_XXd2_chr1_minus_NR169	-	FALSE	promoter	FALSE	.	.	intragenic lncRNA
chr1	63730630	63762409	TRANS_XXd2_chr1_plus_NR145	+	TRUE	promoter	FALSE	ENSMUSG00000025962.15	protein_coding	protein-coding
chr1	64027890	64121479	TRANS_XXd2_chr1_minus_NR170	-	TRUE	promoter	TRUE	ENSMUSG00000025959.13	protein_coding	protein-coding
chr1	64121650	64122399	TRANS_XXd2_chr1_minus_NR171	-	TRUE	promoter	FALSE	ENSMUSG00000025959.13	protein_coding	protein-coding
chr1	64121860	64124089	TRANS_XXd2_chr1_plus_NR146	+	FALSE	promoter	FALSE	.	.	uaRNA
chr1	64223020	64303399	TRANS_XXd2_chr1_minus_NR172	-	TRUE	promoter	FALSE	ENSMUSG00000101895.1	lincRNA	intragenic lncRNA
chr1	64299240	64299959	TRANS_XXd2_chr1_plus_NR147	+	FALSE	promoter	FALSE	.	.	intragenic lncRNA
chr1	64303400	64305599	TRANS_XXd2_chr1_minus_NR173	-	FALSE	promoter	FALSE	.	.	intragenic lncRNA
chr1	64522220	64533199	TRANS_XXd2_chr1_minus_NR174	-	FALSE	promoter	FALSE	.	.	genic lncRNA
chr1	64532820	64609539	TRANS_XXd2_chr1_plus_NR148	+	TRUE	promoter	TRUE	ENSMUSG00000025958.14	protein_coding	protein-coding
chr1	64576830	64578969	TRANS_XXd2_chr1_minus_NR175	-	FALSE	promoter	FALSE	.	.	genic lncRNA
chr1	64600180	64617699	TRANS_XXd2_chr1_minus_NR176	-	FALSE	promoter	FALSE	.	.	genic lncRNA
chr1	64674620	64690619	TRANS_XXd2_chr1_minus_NR177	-	TRUE	promoter	TRUE	ENSMUSG00000087213.2	processed_transcript	intragenic lncRNA
chr1	64691110	64727489	TRANS_XXd2_chr1_plus_NR149	+	TRUE	promoter	TRUE	ENSMUSG00000070871.10	protein_coding	protein-coding
chr1	64720600	64737729	TRANS_XXd2_chr1_minus_NR178	-	TRUE	promoter	FALSE	ENSMUSG00000045005.9	protein_coding	protein-coding
chr1	64784750	64956769	TRANS_XXd2_chr1_minus_NR179	-	TRUE	promoter	TRUE	ENSMUSG00000051344.13	protein_coding	protein-coding
chr1	64993920	64994619	TRANS_XXd2_chr1_minus_NR180	-	TRUE	FALSE	TRUE	ENSMUSG00000084416.3	processed_pseudogene	intragenic lncRNA
chr1	65156850	65186499	TRANS_XXd2_chr1_minus_NR181	-	TRUE	promoter	FALSE	ENSMUSG00000025950.16	protein_coding	protein-coding
chr1	65186680	65285509	TRANS_XXd2_chr1_plus_NR150	+	TRUE	promoter	FALSE	ENSMUSG00000025949.16	protein_coding	protein-coding
chr1	66175340	66444399	TRANS_XXd2_chr1_plus_NR151	+	TRUE	promoter	TRUE	ENSMUSG00000015222.18	protein_coding	protein-coding
chr1	66695400	66700719	TRANS_XXd2_chr1_minus_NR182	-	FALSE	promoter	FALSE	.	.	intragenic lncRNA
chr1	66700880	66786349	TRANS_XXd2_chr1_plus_NR152	+	TRUE	promoter	FALSE	ENSMUSG00000026005.15	protein_coding	protein-coding
chr1	66787440	66863299	TRANS_XXd2_chr1_minus_NR183	-	TRUE	promoter	FALSE	ENSMUSG00000026003.5	protein_coding	protein-coding
chr1	66992050	67038869	TRANS_XXd2_chr1_minus_NR184	-	TRUE	promoter	TRUE	ENSMUSG00000026000.16	protein_coding	protein-coding
chr1	69107400	69108539	TRANS_XXd2_chr1_minus_NR185	-	FALSE	promoter	FALSE	.	.	intragenic lncRNA
chr1	69506820	69687289	TRANS_XXd2_chr1_minus_NR186	-	TRUE	promoter	FALSE	ENSMUSG00000025997.13	protein_coding	protein-coding
chr1	69687640	69688399	TRANS_XXd2_chr1_plus_NR153	+	FALSE	promoter	FALSE	.	.	uaRNA
chr1	69826950	70461449	TRANS_XXd2_chr1_plus_NR154	+	TRUE	promoter	TRUE	ENSMUSG00000053153.14	protein_coding	protein-coding
chr1	71012730	71102959	TRANS_XXd2_chr1_minus_NR187	-	TRUE	promoter	FALSE	ENSMUSG00000026196.7	protein_coding	protein-coding
chr1	71102550	71105779	TRANS_XXd2_chr1_plus_NR155	+	FALSE	promoter	FALSE	.	.	uaRNA
chr1	71556000	71557389	TRANS_XXd2_chr1_minus_NR188	-	FALSE	promoter	FALSE	.	.	uaRNA
chr1	71557190	71595129	TRANS_XXd2_chr1_plus_NR156	+	TRUE	promoter	FALSE	ENSMUSG00000026192.13	protein_coding	protein-coding
chr1	71584050	71653169	TRANS_XXd2_chr1_minus_NR189	-	TRUE	promoter	FALSE	ENSMUSG00000026193.15	protein_coding	protein-coding
chr1	72156100	72212139	TRANS_XXd2_chr1_minus_NR190	-	TRUE	promoter	FALSE	ENSMUSG00000039395.8	protein_coding	protein-coding
chr1	72214230	72216899	TRANS_XXd2_chr1_minus_NR191	-	FALSE	promoter	FALSE	.	.	intragenic lncRNA
chr1	72217040	72221139	TRANS_XXd2_chr1_plus_NR157	+	FALSE	promoter	FALSE	.	.	intragenic lncRNA
chr1	72226250	72236399	TRANS_XXd2_chr1_plus_NR158	+	TRUE	promoter	FALSE	ENSMUSG00000094655.1	snRNA	intragenic lncRNA
chr1	72235000	72236659	TRANS_XXd2_chr1_minus_NR192	-	FALSE	promoter	FALSE	.	.	intragenic lncRNA
chr1	72236950	72244199	TRANS_XXd2_chr1_plus_NR159	+	TRUE	promoter	TRUE	ENSMUSG00000094050.1	snRNA	intragenic lncRNA
chr1	72244200	72254769	TRANS_XXd2_chr1_plus_NR160	+	TRUE	FALSE	FALSE	ENSMUSG00000093956.1	snRNA	intragenic lncRNA
chr1	72255010	72268739	TRANS_XXd2_chr1_plus_NR161	+	TRUE	promoter	FALSE	ENSMUSG00000093843.1	snRNA	genic lncRNA
chr1	72255310	72284309	TRANS_XXd2_chr1_minus_NR193	-	TRUE	promoter	TRUE	ENSMUSG00000026189.13	protein_coding	protein-coding
chr1	72306810	72307609	TRANS_XXd2_chr1_minus_NR194	-	FALSE	promoter	FALSE	.	.	uaRNA
chr1	72307480	72400719	TRANS_XXd2_chr1_plus_NR162	+	TRUE	promoter	FALSE	ENSMUSG00000026187.9	protein_coding	protein-coding
chr1	72582460	72583299	TRANS_XXd2_chr1_minus_NR195	-	FALSE	promoter	FALSE	.	.	uaRNA
chr1	72583280	72635359	TRANS_XXd2_chr1_plus_NR163	+	TRUE	enhancer	FALSE	ENSMUSG00000039354.16	protein_coding	protein-coding
chr1	72641200	72645749	TRANS_XXd2_chr1_plus_NR164	+	TRUE	FALSE	FALSE	ENSMUSG00000110712.1	antisense	intragenic lncRNA
chr1	72710590	72711599	TRANS_XXd2_chr1_minus_NR196	-	FALSE	promoter	FALSE	.	.	uaRNA
chr1	72711280	72729779	TRANS_XXd2_chr1_plus_NR165	+	TRUE	promoter	FALSE	ENSMUSG00000046330.10	protein_coding	protein-coding
chr1	72803600	72806079	TRANS_XXd2_chr1_minus_NR197	-	FALSE	promoter	FALSE	.	.	intragenic lncRNA
chr1	72822830	72824309	TRANS_XXd2_chr1_minus_NR198	-	FALSE	promoter	FALSE	.	.	intragenic lncRNA
chr1	72824500	72854249	TRANS_XXd2_chr1_plus_NR166	+	TRUE	promoter	FALSE	ENSMUSG00000039323.18	protein_coding	protein-coding
chr1	72857940	72874899	TRANS_XXd2_chr1_minus_NR199	-	TRUE	promoter	FALSE	ENSMUSG00000026185.8	protein_coding	protein-coding
chr1	72962620	72963649	TRANS_XXd2_chr1_minus_NR200	-	FALSE	promoter	FALSE	.	.	intragenic lncRNA
chr1	73909800	74124509	TRANS_XXd2_chr1_minus_NR201	-	TRUE	promoter	TRUE	ENSMUSG00000055322.16	protein_coding	protein-coding
chr1	74236540	74271999	TRANS_XXd2_chr1_plus_NR167	+	TRUE	promoter	FALSE	ENSMUSG00000006304.14	protein_coding	protein-coding
chr1	74277870	74284709	TRANS_XXd2_chr1_minus_NR202	-	TRUE	promoter	FALSE	ENSMUSG00000006299.13	protein_coding	protein-coding
chr1	74285050	74332179	TRANS_XXd2_chr1_plus_NR168	+	TRUE	promoter	FALSE	ENSMUSG00000026179.14	protein_coding	protein-coding
chr1	74286060	74304169	TRANS_XXd2_chr1_minus_NR203	-	TRUE	promoter	TRUE	ENSMUSG00000006301.17	protein_coding	protein-coding
chr1	74332620	74359219	TRANS_XXd2_chr1_plus_NR169	+	TRUE	promoter	FALSE	ENSMUSG00000026179.14	protein_coding	protein-coding
chr1	74384030	74391719	TRANS_XXd2_chr1_minus_NR204	-	FALSE	promoter	FALSE	.	.	genic lncRNA
chr1	74391460	74401199	TRANS_XXd2_chr1_plus_NR170	+	TRUE	promoter	TRUE	ENSMUSG00000026176.13	protein_coding	protein-coding
chr1	74408450	74409059	TRANS_XXd2_chr1_minus_NR205	-	FALSE	promoter	FALSE	.	.	intragenic lncRNA
chr1	74506080	74534189	TRANS_XXd2_chr1_plus_NR171	+	TRUE	promoter	FALSE	ENSMUSG00000026174.9	protein_coding	protein-coding
chr1	74542820	74568699	TRANS_XXd2_chr1_plus_NR172	+	TRUE	FALSE	TRUE	ENSMUSG00000026173.15	protein_coding	protein-coding
chr1	74561880	74588019	TRANS_XXd2_chr1_minus_NR206	-	TRUE	promoter	TRUE	ENSMUSG00000026135.17	protein_coding	protein-coding
chr1	74588970	74601379	TRANS_XXd2_chr1_minus_NR207	-	TRUE	promoter	FALSE	ENSMUSG00000026171.12	protein_coding	protein-coding
chr1	74661720	74706499	TRANS_XXd2_chr1_plus_NR173	+	TRUE	FALSE	TRUE	ENSMUSG00000033257.14	protein_coding	protein-coding
chr1	74782880	74795439	TRANS_XXd2_chr1_minus_NR208	-	FALSE	promoter	FALSE	.	.	intragenic lncRNA
chr1	74816400	74817199	TRANS_XXd2_chr1_minus_NR209	-	FALSE	promoter	FALSE	.	.	intragenic lncRNA
chr1	74817020	74830549	TRANS_XXd2_chr1_plus_NR174	+	FALSE	promoter	FALSE	.	.	intragenic lncRNA
chr1	74819030	74819319	TRANS_XXd2_chr1_minus_NR210	-	FALSE	promoter	FALSE	.	.	intragenic lncRNA
chr1	74821800	74825149	TRANS_XXd2_chr1_minus_NR211	-	FALSE	promoter	FALSE	.	.	intragenic lncRNA
chr1	74855140	74860939	TRANS_XXd2_chr1_plus_NR175	+	TRUE	promoter	TRUE	ENSMUSG00000090071.4	protein_coding	protein-coding
chr1	74952140	75125219	TRANS_XXd2_chr1_minus_NR212	-	TRUE	promoter	FALSE	ENSMUSG00000026162.7	protein_coding	protein-coding
chr1	75028670	75030849	TRANS_XXd2_chr1_plus_NR176	+	FALSE	FALSE	TRUE	.	.	genic lncRNA
chr1	75125000	75126979	TRANS_XXd2_chr1_plus_NR177	+	FALSE	promoter	FALSE	.	.	uaRNA
chr1	75133600	75142699	TRANS_XXd2_chr1_minus_NR213	-	TRUE	promoter	FALSE	ENSMUSG00000033159.14	protein_coding	protein-coding
chr1	75168000	75168669	TRANS_XXd2_chr1_minus_NR214	-	FALSE	promoter	FALSE	.	.	uaRNA
chr1	75168660	75172799	TRANS_XXd2_chr1_plus_NR178	+	TRUE	promoter	FALSE	ENSMUSG00000026197.12	protein_coding	protein-coding
chr1	75169520	75180379	TRANS_XXd2_chr1_minus_NR215	-	TRUE	promoter	TRUE	ENSMUSG00000026198.15	protein_coding	protein-coding
chr1	75192170	75201239	TRANS_XXd2_chr1_plus_NR179	+	TRUE	promoter	FALSE	ENSMUSG00000026199.17	protein_coding	protein-coding
chr1	75193800	75219239	TRANS_XXd2_chr1_minus_NR216	-	TRUE	promoter	FALSE	ENSMUSG00000026202.13	protein_coding	protein-coding
chr1	75210840	75217899	TRANS_XXd2_chr1_plus_NR180	+	TRUE	promoter	FALSE	ENSMUSG00000026201.12	protein_coding	protein-coding
chr1	75219430	75234869	TRANS_XXd2_chr1_plus_NR181	+	FALSE	promoter	FALSE	.	.	uaRNA
chr1	75236440	75248799	TRANS_XXd2_chr1_plus_NR182	+	TRUE	promoter	TRUE	ENSMUSG00000026203.16	protein_coding	protein-coding
chr1	75303620	75317559	TRANS_XXd2_chr1_minus_NR217	-	TRUE	promoter	FALSE	ENSMUSG00000026209.15	protein_coding	protein-coding
chr1	75425400	75425999	TRANS_XXd2_chr1_minus_NR218	-	FALSE	promoter	FALSE	.	.	intragenic lncRNA
chr1	75471010	75479219	TRANS_XXd2_chr1_minus_NR219	-	TRUE	promoter	TRUE	ENSMUSG00000032997.16	protein_coding	protein-coding
chr1	75518140	75538549	TRANS_XXd2_chr1_plus_NR183	+	FALSE	promoter	FALSE	.	.	intragenic lncRNA
chr1	75520450	75521619	TRANS_XXd2_chr1_minus_NR220	-	FALSE	promoter	FALSE	.	.	intragenic lncRNA
chr1	77365460	77515079	TRANS_XXd2_chr1_minus_NR221	-	TRUE	promoter	FALSE	ENSMUSG00000026235.14	protein_coding	protein-coding
chr1	78412440	78488859	TRANS_XXd2_chr1_minus_NR222	-	TRUE	promoter	FALSE	ENSMUSG00000026245.16	protein_coding	protein-coding
chr1	78489120	78491389	TRANS_XXd2_chr1_plus_NR184	+	FALSE	promoter	FALSE	.	.	uaRNA
chr1	78602330	78604199	TRANS_XXd2_chr1_plus_NR185	+	FALSE	promoter	FALSE	.	.	intragenic lncRNA
chr1	78657900	78712339	TRANS_XXd2_chr1_plus_NR186	+	TRUE	promoter	FALSE	ENSMUSG00000032883.15	protein_coding	protein-coding
chr1	79581610	79583289	TRANS_XXd2_chr1_plus_NR187	+	FALSE	promoter	FALSE	.	.	intragenic lncRNA
chr1	79599600	79671979	TRANS_XXd2_chr1_minus_NR223	-	TRUE	promoter	FALSE	ENSMUSG00000054702.14	protein_coding	protein-coding
chr1	79672270	79674399	TRANS_XXd2_chr1_plus_NR188	+	FALSE	promoter	FALSE	.	.	uaRNA
chr1	79695520	79761729	TRANS_XXd2_chr1_minus_NR224	-	TRUE	FALSE	FALSE	ENSMUSG00000073643.11	protein_coding	protein-coding
chr1	79775200	79776359	TRANS_XXd2_chr1_minus_NR225	-	FALSE	promoter	FALSE	.	.	uaRNA
chr1	79776110	79786279	TRANS_XXd2_chr1_plus_NR189	+	TRUE	promoter	TRUE	ENSMUSG00000026248.9	protein_coding	protein-coding
chr1	79788950	79858629	TRANS_XXd2_chr1_minus_NR226	-	TRUE	promoter	FALSE	ENSMUSG00000026249.10	protein_coding	protein-coding
chr1	80255360	80340399	TRANS_XXd2_chr1_minus_NR227	-	FALSE	promoter	TRUE	.	.	intragenic lncRNA
chr1	80340620	80342519	TRANS_XXd2_chr1_plus_NR190	+	FALSE	promoter	FALSE	.	.	intragenic lncRNA
chr1	82291940	82294199	TRANS_XXd2_chr1_plus_NR191	+	FALSE	promoter	FALSE	.	.	intragenic lncRNA
chr1	82315080	82316799	TRANS_XXd2_chr1_minus_NR228	-	FALSE	promoter	FALSE	.	.	genic lncRNA
chr1	82316590	82452309	TRANS_XXd2_chr1_plus_NR192	+	TRUE	promoter	FALSE	ENSMUSG00000026142.15	protein_coding	protein-coding
chr1	82724910	82772669	TRANS_XXd2_chr1_plus_NR193	+	TRUE	promoter	TRUE	ENSMUSG00000026150.14	protein_coding	protein-coding
chr1	82727220	82727799	TRANS_XXd2_chr1_minus_NR229	-	FALSE	enhancer	FALSE	.	.	eRNA
chr1	82729210	82729999	TRANS_XXd2_chr1_minus_NR230	-	FALSE	enhancer	FALSE	.	.	eRNA
chr1	82731110	82731799	TRANS_XXd2_chr1_minus_NR231	-	FALSE	enhancer	FALSE	.	.	eRNA
chr1	82735410	82735999	TRANS_XXd2_chr1_minus_NR232	-	FALSE	enhancer	FALSE	.	.	eRNA
chr1	82839690	82915239	TRANS_XXd2_chr1_plus_NR194	+	TRUE	promoter	FALSE	ENSMUSG00000093782.1,ENSMUSG00000026159.13	protein_coding,miRNA	protein-coding
chr1	83013200	83038479	TRANS_XXd2_chr1_minus_NR233	-	TRUE	promoter	TRUE	ENSMUSG00000038496.16	protein_coding	protein-coding
chr1	83405420	83408259	TRANS_XXd2_chr1_minus_NR234	-	FALSE	FALSE	TRUE	.	.	intragenic lncRNA
chr1	84023930	84284649	TRANS_XXd2_chr1_minus_NR235	-	TRUE	promoter	FALSE	ENSMUSG00000045658.16	protein_coding	protein-coding
chr1	84284650	84285979	TRANS_XXd2_chr1_plus_NR195	+	FALSE	promoter	FALSE	.	.	uaRNA
chr1	84630290	84631089	TRANS_XXd2_chr1_plus_NR196	+	FALSE	promoter	FALSE	.	.	intragenic lncRNA
chr1	84719950	84838789	TRANS_XXd2_chr1_minus_NR236	-	TRUE	promoter	TRUE	ENSMUSG00000026219.14	protein_coding	protein-coding
chr1	84820000	84820559	TRANS_XXd2_chr1_plus_NR197	+	FALSE	enhancer	FALSE	.	.	eRNA
chr1	84839220	84850009	TRANS_XXd2_chr1_minus_NR237	-	FALSE	promoter	TRUE	.	.	intragenic lncRNA
chr1	84865830	84869869	TRANS_XXd2_chr1_minus_NR238	-	FALSE	promoter	FALSE	.	.	intragenic lncRNA
chr1	84887020	84891899	TRANS_XXd2_chr1_minus_NR239	-	FALSE	promoter	FALSE	.	.	intragenic lncRNA
chr1	84926850	84935189	TRANS_XXd2_chr1_minus_NR240	-	FALSE	FALSE	TRUE	.	.	intragenic lncRNA
chr1	85793470	85855749	TRANS_XXd2_chr1_plus_NR198	+	TRUE	promoter	FALSE	ENSMUSG00000036707.16	protein_coding	protein-coding
chr1	85894580	85915359	TRANS_XXd2_chr1_plus_NR199	+	TRUE	promoter	FALSE	ENSMUSG00000026223.15	protein_coding	protein-coding
chr1	86057250	86064299	TRANS_XXd2_chr1_minus_NR241	-	FALSE	promoter	FALSE	.	.	intragenic lncRNA
chr1	86064650	86145889	TRANS_XXd2_chr1_plus_NR200	+	TRUE	promoter	FALSE	ENSMUSG00000026229.17	protein_coding	protein-coding
chr1	86152680	86154679	TRANS_XXd2_chr1_minus_NR242	-	FALSE	promoter	FALSE	.	.	intragenic lncRNA
chr1	86154780	86277779	TRANS_XXd2_chr1_plus_NR201	+	TRUE	promoter	TRUE	ENSMUSG00000062590.13	protein_coding	protein-coding
chr1	86303470	86317449	TRANS_XXd2_chr1_plus_NR202	+	TRUE	promoter	FALSE	ENSMUSG00000079445.3	protein_coding	protein-coding
chr1	86337790	86359369	TRANS_XXd2_chr1_minus_NR243	-	TRUE	promoter	FALSE	ENSMUSG00000026234.12	protein_coding	protein-coding
chr1	86356400	86357389	TRANS_XXd2_chr1_plus_NR203	+	FALSE	FALSE	TRUE	.	.	genic lncRNA
chr1	86358880	86359799	TRANS_XXd2_chr1_plus_NR204	+	FALSE	promoter	FALSE	.	.	uaRNA
chr1	86378840	86381199	TRANS_XXd2_chr1_minus_NR244	-	FALSE	promoter	FALSE	.	.	intragenic lncRNA
chr1	86461450	86467759	TRANS_XXd2_chr1_minus_NR245	-	FALSE	promoter	FALSE	.	.	intragenic lncRNA
chr1	86464430	86481999	TRANS_XXd2_chr1_plus_NR205	+	FALSE	promoter	FALSE	.	.	intragenic lncRNA
chr1	86485470	86487559	TRANS_XXd2_chr1_minus_NR246	-	FALSE	promoter	FALSE	.	.	intragenic lncRNA
chr1	86487770	86494799	TRANS_XXd2_chr1_plus_NR206	+	FALSE	promoter	FALSE	.	.	intragenic lncRNA
chr1	86487970	86489199	TRANS_XXd2_chr1_minus_NR247	-	FALSE	promoter	FALSE	.	.	intragenic lncRNA
chr1	86498460	86522499	TRANS_XXd2_chr1_minus_NR248	-	FALSE	promoter	FALSE	.	.	intragenic lncRNA
chr1	86501850	86512739	TRANS_XXd2_chr1_plus_NR207	+	FALSE	promoter	FALSE	.	.	intragenic lncRNA
chr1	86526730	86546929	TRANS_XXd2_chr1_plus_NR208	+	TRUE	promoter	FALSE	ENSMUSG00000026238.14	protein_coding	protein-coding
chr1	86529170	86530599	TRANS_XXd2_chr1_minus_NR249	-	FALSE	enhancer	FALSE	.	.	eRNA
chr1	86541380	86582519	TRANS_XXd2_chr1_minus_NR250	-	TRUE	promoter	TRUE	ENSMUSG00000026239.14	protein_coding	protein-coding
chr1	86582930	86618959	TRANS_XXd2_chr1_plus_NR209	+	TRUE	promoter	FALSE	ENSMUSG00000026240.12	protein_coding	protein-coding
chr1	86702000	86703729	TRANS_XXd2_chr1_minus_NR251	-	FALSE	promoter	FALSE	.	.	intragenic lncRNA
chr1	86703780	87056979	TRANS_XXd2_chr1_plus_NR210	+	TRUE	promoter	FALSE	ENSMUSG00000053333.15	protein_coding	protein-coding
chr1	86908800	86909689	TRANS_XXd2_chr1_minus_NR252	-	TRUE	FALSE	TRUE	ENSMUSG00000084106.4	processed_pseudogene	genic lncRNA
chr1	87210000	87214019	TRANS_XXd2_chr1_minus_NR253	-	FALSE	promoter	FALSE	.	.	genic lncRNA
chr1	87213960	87250249	TRANS_XXd2_chr1_plus_NR211	+	TRUE	promoter	FALSE	ENSMUSG00000026254.17	protein_coding	protein-coding
chr1	87326260	87326859	TRANS_XXd2_chr1_minus_NR254	-	FALSE	promoter	FALSE	.	.	uaRNA
chr1	87327040	87457469	TRANS_XXd2_chr1_plus_NR212	+	TRUE	promoter	FALSE	ENSMUSG00000048000.15	protein_coding	protein-coding
chr1	87438400	87438599	TRANS_XXd2_chr1_minus_NR255	-	FALSE	enhancer	FALSE	.	.	eRNA
chr1	87660600	87676379	TRANS_XXd2_chr1_minus_NR256	-	FALSE	promoter	FALSE	.	.	genic lncRNA
chr1	87676210	87726219	TRANS_XXd2_chr1_plus_NR213	+	TRUE	promoter	TRUE	ENSMUSG00000026288.14	protein_coding	protein-coding
chr1	87751240	87755909	TRANS_XXd2_chr1_minus_NR257	-	FALSE	promoter	FALSE	.	.	intragenic lncRNA
chr1	87756060	87802749	TRANS_XXd2_chr1_plus_NR214	+	TRUE	promoter	FALSE	ENSMUSG00000026289.15	protein_coding	protein-coding
chr1	87773000	87773199	TRANS_XXd2_chr1_minus_NR258	-	FALSE	enhancer	FALSE	.	.	eRNA
chr1	87853290	87950369	TRANS_XXd2_chr1_plus_NR215	+	TRUE	promoter	FALSE	ENSMUSG00000070738.10	protein_coding	protein-coding
chr1	87938090	88008539	TRANS_XXd2_chr1_minus_NR259	-	TRUE	promoter	TRUE	ENSMUSG00000005501.14	protein_coding	protein-coding
chr1	88202400	88205679	TRANS_XXd2_chr1_minus_NR260	-	TRUE	promoter	TRUE	ENSMUSG00000081984.3	protein_coding	protein-coding
chr1	88459610	88491049	TRANS_XXd2_chr1_plus_NR216	+	TRUE	promoter	FALSE	ENSMUSG00000100908.1	lincRNA	intragenic lncRNA
chr1	88576030	88579339	TRANS_XXd2_chr1_plus_NR217	+	FALSE	promoter	FALSE	.	.	intragenic lncRNA
chr1	88576920	88577789	TRANS_XXd2_chr1_minus_NR261	-	FALSE	promoter	FALSE	.	.	intragenic lncRNA
chr1	88582400	88584759	TRANS_XXd2_chr1_minus_NR262	-	FALSE	promoter	FALSE	.	.	intragenic lncRNA
chr1	88603900	88605859	TRANS_XXd2_chr1_minus_NR263	-	FALSE	promoter	FALSE	.	.	intragenic lncRNA
chr1	88605950	88611569	TRANS_XXd2_chr1_plus_NR218	+	FALSE	promoter	FALSE	.	.	intragenic lncRNA
chr1	88606000	88608949	TRANS_XXd2_chr1_minus_NR264	-	FALSE	promoter	FALSE	.	.	intragenic lncRNA
chr1	88613460	88625919	TRANS_XXd2_chr1_plus_NR219	+	FALSE	promoter	FALSE	.	.	intragenic lncRNA
chr1	88632110	88633969	TRANS_XXd2_chr1_plus_NR220	+	FALSE	promoter	FALSE	.	.	intragenic lncRNA
chr1	88645800	88646589	TRANS_XXd2_chr1_plus_NR221	+	FALSE	promoter	FALSE	.	.	intragenic lncRNA
chr1	88665600	88669999	TRANS_XXd2_chr1_minus_NR265	-	FALSE	promoter	FALSE	.	.	intragenic lncRNA
chr1	88675450	88702139	TRANS_XXd2_chr1_minus_NR266	-	TRUE	promoter	FALSE	ENSMUSG00000049866.12	protein_coding	protein-coding
chr1	88696600	88697169	TRANS_XXd2_chr1_plus_NR222	+	FALSE	promoter	FALSE	.	.	genic lncRNA
chr1	88702250	88705999	TRANS_XXd2_chr1_plus_NR223	+	FALSE	promoter	FALSE	.	.	uaRNA
chr1	88750420	88753049	TRANS_XXd2_chr1_plus_NR224	+	FALSE	promoter	FALSE	.	.	intragenic lncRNA
chr1	88754920	88758199	TRANS_XXd2_chr1_plus_NR225	+	TRUE	promoter	FALSE	ENSMUSG00000097398.2	lincRNA	intragenic lncRNA
chr1	88760900	88777559	TRANS_XXd2_chr1_plus_NR226	+	FALSE	promoter	FALSE	.	.	intragenic lncRNA
chr1	88797400	88803179	TRANS_XXd2_chr1_minus_NR267	-	FALSE	promoter	FALSE	.	.	intragenic lncRNA
chr1	88803340	88811089	TRANS_XXd2_chr1_plus_NR227	+	FALSE	promoter	FALSE	.	.	intragenic lncRNA
chr1	89015650	89020999	TRANS_XXd2_chr1_plus_NR228	+	FALSE	promoter	FALSE	.	.	intragenic lncRNA
chr1	89068850	89070029	TRANS_XXd2_chr1_minus_NR268	-	FALSE	promoter	FALSE	.	.	intragenic lncRNA
chr1	89070450	89159709	TRANS_XXd2_chr1_plus_NR229	+	TRUE	promoter	FALSE	ENSMUSG00000036206.12	protein_coding	protein-coding
chr1	89094990	89102109	TRANS_XXd2_chr1_minus_NR269	-	FALSE	promoter	FALSE	.	.	genic lncRNA
chr1	89453800	89454629	TRANS_XXd2_chr1_minus_NR270	-	FALSE	promoter	FALSE	.	.	uaRNA
chr1	89454850	89901819	TRANS_XXd2_chr1_plus_NR230	+	TRUE	promoter	TRUE	ENSMUSG00000055013.16	protein_coding	protein-coding
chr1	89923220	89925599	TRANS_XXd2_chr1_plus_NR231	+	FALSE	promoter	FALSE	.	.	intragenic lncRNA
chr1	89923600	89931219	TRANS_XXd2_chr1_minus_NR271	-	FALSE	promoter	FALSE	.	.	intragenic lncRNA
chr1	89930230	89936939	TRANS_XXd2_chr1_plus_NR232	+	TRUE	promoter	FALSE	ENSMUSG00000092627.2	processed_transcript	intragenic lncRNA
chr1	90041800	90090139	TRANS_XXd2_chr1_minus_NR272	-	TRUE	FALSE	FALSE	ENSMUSG00000026301.16	protein_coding	protein-coding
chr1	90202680	90203569	TRANS_XXd2_chr1_plus_NR233	+	FALSE	promoter	FALSE	.	.	intragenic lncRNA
chr1	90204010	90219799	TRANS_XXd2_chr1_plus_NR234	+	TRUE	promoter	TRUE	ENSMUSG00000044337.5	protein_coding	protein-coding
chr1	90602410	90603419	TRANS_XXd2_chr1_minus_NR273	-	FALSE	promoter	FALSE	.	.	uaRNA
chr1	90603480	90617839	TRANS_XXd2_chr1_plus_NR235	+	TRUE	promoter	FALSE	ENSMUSG00000034432.11	protein_coding	protein-coding
chr1	90619650	90628249	TRANS_XXd2_chr1_minus_NR274	-	FALSE	promoter	FALSE	.	.	intragenic lncRNA
chr1	90628860	90630999	TRANS_XXd2_chr1_plus_NR236	+	FALSE	promoter	FALSE	.	.	intragenic lncRNA
chr1	90998200	90998679	TRANS_XXd2_chr1_minus_NR275	-	FALSE	promoter	FALSE	.	.	uaRNA
chr1	90998750	91131219	TRANS_XXd2_chr1_plus_NR237	+	TRUE	promoter	FALSE	ENSMUSG00000026305.15	protein_coding	protein-coding
chr1	91049400	91053059	TRANS_XXd2_chr1_minus_NR276	-	FALSE	promoter	TRUE	.	.	genic lncRNA
chr1	91246640	91250069	TRANS_XXd2_chr1_minus_NR277	-	FALSE	promoter	FALSE	.	.	intragenic lncRNA
chr1	91250330	91321069	TRANS_XXd2_chr1_plus_NR238	+	TRUE	promoter	FALSE	ENSMUSG00000034343.14	protein_coding	protein-coding
chr1	91366460	91378389	TRANS_XXd2_chr1_plus_NR239	+	TRUE	promoter	FALSE	ENSMUSG00000047443.14	protein_coding	protein-coding
chr1	91371090	91398769	TRANS_XXd2_chr1_minus_NR278	-	TRUE	promoter	FALSE	ENSMUSG00000026309.14	protein_coding	protein-coding
chr1	91398700	91400209	TRANS_XXd2_chr1_plus_NR240	+	FALSE	promoter	FALSE	.	.	uaRNA
chr1	91407650	91413209	TRANS_XXd2_chr1_minus_NR279	-	TRUE	promoter	FALSE	ENSMUSG00000067071.8	protein_coding	protein-coding
chr1	91413410	91416769	TRANS_XXd2_chr1_plus_NR241	+	FALSE	promoter	FALSE	.	.	uaRNA
chr1	91494690	91559729	TRANS_XXd2_chr1_plus_NR242	+	TRUE	promoter	FALSE	ENSMUSG00000034292.13	protein_coding	protein-coding
chr1	91500800	91501599	TRANS_XXd2_chr1_minus_NR280	-	FALSE	enhancer	FALSE	.	.	eRNA
chr1	91530110	91540509	TRANS_XXd2_chr1_minus_NR281	-	FALSE	promoter	FALSE	.	.	genic lncRNA
chr1	92180640	92185149	TRANS_XXd2_chr1_plus_NR243	+	FALSE	promoter	FALSE	.	.	intragenic lncRNA
chr1	92428400	92432169	TRANS_XXd2_chr1_minus_NR282	-	FALSE	promoter	TRUE	.	.	intragenic lncRNA
chr1	92432230	92433159	TRANS_XXd2_chr1_minus_NR283	-	FALSE	promoter	FALSE	.	.	intragenic lncRNA
chr1	92437460	92473799	TRANS_XXd2_chr1_minus_NR284	-	TRUE	promoter	FALSE	ENSMUSG00000026260.12	protein_coding	protein-coding
chr1	92635020	92641959	TRANS_XXd2_chr1_minus_NR285	-	TRUE	promoter	FALSE	ENSMUSG00000073616.10	protein_coding	protein-coding
chr1	92831880	92863029	TRANS_XXd2_chr1_plus_NR244	+	FALSE	promoter	TRUE	.	.	intragenic lncRNA
chr1	92907000	92910119	TRANS_XXd2_chr1_plus_NR245	+	TRUE	promoter	FALSE	ENSMUSG00000047067.7	protein_coding	protein-coding
chr1	92911160	92925329	TRANS_XXd2_chr1_plus_NR246	+	TRUE	promoter	TRUE	ENSMUSG00000026269.14	protein_coding	protein-coding
chr1	92934420	92959159	TRANS_XXd2_chr1_plus_NR247	+	TRUE	promoter	FALSE	ENSMUSG00000026270.11	protein_coding	protein-coding
chr1	93015490	93101879	TRANS_XXd2_chr1_minus_NR286	-	TRUE	promoter	FALSE	ENSMUSG00000014602.15	protein_coding	protein-coding
chr1	93290890	93343489	TRANS_XXd2_chr1_minus_NR287	-	TRUE	promoter	FALSE	ENSMUSG00000026274.11	protein_coding	protein-coding
chr1	93305970	93317199	TRANS_XXd2_chr1_plus_NR248	+	TRUE	promoter	FALSE	ENSMUSG00000101172.1	antisense	genic lncRNA
chr1	93343420	93373119	TRANS_XXd2_chr1_plus_NR249	+	FALSE	promoter	FALSE	.	.	uaRNA
chr1	93403500	93478829	TRANS_XXd2_chr1_minus_NR288	-	TRUE	promoter	FALSE	ENSMUSG00000034088.15	protein_coding	protein-coding
chr1	93478500	93538989	TRANS_XXd2_chr1_plus_NR250	+	FALSE	promoter	FALSE	.	.	uaRNA
chr1	93611850	93635729	TRANS_XXd2_chr1_minus_NR289	-	TRUE	promoter	FALSE	ENSMUSG00000026277.14	protein_coding	protein-coding
chr1	93668000	93670599	TRANS_XXd2_chr1_plus_NR251	+	FALSE	promoter	FALSE	.	.	intragenic lncRNA
chr1	93685630	93697059	TRANS_XXd2_chr1_plus_NR252	+	TRUE	promoter	TRUE	ENSMUSG00000026278.14	protein_coding	protein-coding
chr1	93693150	93754779	TRANS_XXd2_chr1_minus_NR290	-	TRUE	promoter	FALSE	ENSMUSG00000026279.14	protein_coding	protein-coding
chr1	93751500	93754559	TRANS_XXd2_chr1_plus_NR253	+	TRUE	promoter	FALSE	ENSMUSG00000026280.17	protein_coding	protein-coding
chr1	93754940	93796069	TRANS_XXd2_chr1_plus_NR254	+	TRUE	promoter	TRUE	ENSMUSG00000026280.17	protein_coding	protein-coding
chr1	93781680	93801909	TRANS_XXd2_chr1_minus_NR291	-	TRUE	promoter	FALSE	ENSMUSG00000026281.15	protein_coding	protein-coding
chr1	93802030	93803599	TRANS_XXd2_chr1_plus_NR255	+	FALSE	promoter	FALSE	.	.	uaRNA
chr1	93802600	93804199	TRANS_XXd2_chr1_minus_NR292	-	FALSE	promoter	FALSE	.	.	uaRNA
chr1	93803980	93839229	TRANS_XXd2_chr1_plus_NR256	+	TRUE	promoter	FALSE	ENSMUSG00000026283.13	protein_coding	protein-coding
chr1	94468400	94469899	TRANS_XXd2_chr1_minus_NR293	-	TRUE	FALSE	FALSE	ENSMUSG00000100347.1	processed_pseudogene	intragenic lncRNA
chr1	95313620	95336279	TRANS_XXd2_chr1_plus_NR257	+	TRUE	promoter	TRUE	ENSMUSG00000051185.9	protein_coding	protein-coding
chr1	95498590	95499189	TRANS_XXd2_chr1_plus_NR258	+	TRUE	FALSE	TRUE	ENSMUSG00000081051.4	processed_pseudogene	intragenic lncRNA
chr1	97623400	97661989	TRANS_XXd2_chr1_minus_NR294	-	TRUE	promoter	FALSE	ENSMUSG00000044768.16	protein_coding	protein-coding
chr1	97701030	97770049	TRANS_XXd2_chr1_minus_NR295	-	TRUE	promoter	FALSE	ENSMUSG00000040648.14	protein_coding	protein-coding
chr1	97770180	97797399	TRANS_XXd2_chr1_plus_NR259	+	TRUE	promoter	FALSE	ENSMUSG00000026333.14	protein_coding	protein-coding
chr1	98457750	98458399	TRANS_XXd2_chr1_plus_NR260	+	TRUE	FALSE	TRUE	ENSMUSG00000089791.1	processed_pseudogene	intragenic lncRNA
chr1	105275600	105356659	TRANS_XXd2_chr1_minus_NR296	-	TRUE	promoter	TRUE	ENSMUSG00000047496.6	protein_coding	protein-coding
chr1	105455990	105458129	TRANS_XXd2_chr1_plus_NR261	+	TRUE	FALSE	TRUE	ENSMUSG00000067017.5	pseudogene	intragenic lncRNA
chr1	105516190	105663669	TRANS_XXd2_chr1_minus_NR297	-	TRUE	promoter	FALSE	ENSMUSG00000056536.14	protein_coding	protein-coding
chr1	105663880	105759649	TRANS_XXd2_chr1_plus_NR262	+	TRUE	promoter	FALSE	ENSMUSG00000026319.13	protein_coding	protein-coding
chr1	105975800	105990279	TRANS_XXd2_chr1_minus_NR298	-	TRUE	promoter	FALSE	ENSMUSG00000099843.1	lincRNA	intragenic lncRNA
chr1	105990680	106044319	TRANS_XXd2_chr1_plus_NR263	+	TRUE	promoter	TRUE	ENSMUSG00000038866.15	protein_coding	protein-coding
chr1	106170400	106171799	TRANS_XXd2_chr1_minus_NR299	-	TRUE	promoter	FALSE	ENSMUSG00000101583.1	lincRNA	uaRNA
chr1	106171770	106401929	TRANS_XXd2_chr1_plus_NR264	+	TRUE	promoter	FALSE	ENSMUSG00000044340.7	protein_coding	protein-coding
chr1	106716250	106796659	TRANS_XXd2_chr1_minus_NR300	-	TRUE	promoter	TRUE	ENSMUSG00000009907.17	protein_coding	protein-coding
chr1	106759880	106760399	TRANS_XXd2_chr1_plus_NR265	+	FALSE	promoter	FALSE	.	.	genic lncRNA
chr1	106796780	106799329	TRANS_XXd2_chr1_plus_NR266	+	FALSE	promoter	FALSE	.	.	uaRNA
chr1	111853930	111864929	TRANS_XXd2_chr1_minus_NR301	-	TRUE	promoter	FALSE	ENSMUSG00000038702.6	protein_coding	protein-coding
chr1	113889360	113964169	TRANS_XXd2_chr1_minus_NR302	-	TRUE	promoter	FALSE	ENSMUSG00000097648.1	lincRNA	intragenic lncRNA
chr1	113963000	113963799	TRANS_XXd2_chr1_plus_NR267	+	FALSE	enhancer	FALSE	.	.	eRNA
chr1	115930490	115932139	TRANS_XXd2_chr1_minus_NR303	-	FALSE	promoter	FALSE	.	.	intragenic lncRNA
chr1	117458110	117471449	TRANS_XXd2_chr1_plus_NR268	+	FALSE	promoter	FALSE	.	.	intragenic lncRNA
chr1	118267290	118311199	TRANS_XXd2_chr1_minus_NR304	-	TRUE	promoter	FALSE	ENSMUSG00000026374.14	protein_coding	protein-coding
chr1	118311490	118313199	TRANS_XXd2_chr1_plus_NR269	+	FALSE	promoter	FALSE	.	.	uaRNA
chr1	118321000	118321719	TRANS_XXd2_chr1_minus_NR305	-	FALSE	promoter	FALSE	.	.	uaRNA
chr1	118321850	118346229	TRANS_XXd2_chr1_plus_NR270	+	TRUE	promoter	FALSE	ENSMUSG00000026377.12	protein_coding	protein-coding
chr1	118335040	118337129	TRANS_XXd2_chr1_minus_NR306	-	FALSE	promoter	FALSE	.	.	genic lncRNA
chr1	118379630	118389119	TRANS_XXd2_chr1_minus_NR307	-	FALSE	promoter	FALSE	.	.	intragenic lncRNA
chr1	118388320	118489609	TRANS_XXd2_chr1_plus_NR271	+	FALSE	promoter	FALSE	.	.	intragenic lncRNA
chr1	118457610	118459419	TRANS_XXd2_chr1_minus_NR308	-	TRUE	promoter	FALSE	ENSMUSG00000080542.1,ENSMUSG00000107722.1	snRNA,antisense	intragenic lncRNA
chr1	118627960	118685809	TRANS_XXd2_chr1_plus_NR272	+	TRUE	promoter	FALSE	ENSMUSG00000026380.10	protein_coding	protein-coding
chr1	118830890	119054769	TRANS_XXd2_chr1_minus_NR309	-	FALSE	promoter	FALSE	.	.	intragenic lncRNA
chr1	119048390	119049889	TRANS_XXd2_chr1_plus_NR273	+	FALSE	promoter	FALSE	.	.	intragenic lncRNA
chr1	119069450	119078139	TRANS_XXd2_chr1_minus_NR310	-	FALSE	promoter	FALSE	.	.	intragenic lncRNA
chr1	119120120	119122199	TRANS_XXd2_chr1_plus_NR274	+	FALSE	promoter	FALSE	.	.	intragenic lncRNA
chr1	119302760	119321749	TRANS_XXd2_chr1_plus_NR275	+	FALSE	promoter	FALSE	.	.	intragenic lncRNA
chr1	119467270	119504749	TRANS_XXd2_chr1_minus_NR311	-	TRUE	promoter	FALSE	ENSMUSG00000004451.14	protein_coding	protein-coding
chr1	119518520	119837419	TRANS_XXd2_chr1_minus_NR312	-	TRUE	promoter	FALSE	ENSMUSG00000026384.13	protein_coding	protein-coding
chr1	119526150	119530829	TRANS_XXd2_chr1_plus_NR276	+	TRUE	promoter	FALSE	ENSMUSG00000098923.1	protein_coding	protein-coding
chr1	119581650	119584109	TRANS_XXd2_chr1_plus_NR277	+	FALSE	promoter	FALSE	.	.	genic lncRNA
chr1	119905000	119913169	TRANS_XXd2_chr1_minus_NR313	-	TRUE	promoter	FALSE	ENSMUSG00000036975.5	protein_coding	protein-coding
chr1	120043620	120046999	TRANS_XXd2_chr1_minus_NR314	-	FALSE	enhancer	FALSE	.	.	eRNA
chr1	120047460	120052839	TRANS_XXd2_chr1_minus_NR315	-	FALSE	promoter	FALSE	.	.	intragenic lncRNA
chr1	120062740	120089289	TRANS_XXd2_chr1_minus_NR316	-	FALSE	promoter	FALSE	.	.	intragenic lncRNA
chr1	120073890	120078799	TRANS_XXd2_chr1_plus_NR278	+	FALSE	promoter	FALSE	.	.	intragenic lncRNA
chr1	120110130	120121059	TRANS_XXd2_chr1_minus_NR317	-	TRUE	promoter	FALSE	ENSMUSG00000026385.16	protein_coding	protein-coding
chr1	120121180	120192879	TRANS_XXd2_chr1_plus_NR279	+	TRUE	promoter	FALSE	ENSMUSG00000026388.15	protein_coding	protein-coding
chr1	120200000	120270229	TRANS_XXd2_chr1_minus_NR318	-	TRUE	FALSE	FALSE	ENSMUSG00000026389.16	protein_coding	protein-coding
chr1	121087400	121125359	TRANS_XXd2_chr1_plus_NR280	+	TRUE	promoter	TRUE	ENSMUSG00000097881.7	lincRNA	intragenic lncRNA
chr1	121289860	121327749	TRANS_XXd2_chr1_minus_NR319	-	TRUE	promoter	TRUE	ENSMUSG00000003721.14	protein_coding	protein-coding
chr1	121327880	121341119	TRANS_XXd2_chr1_plus_NR281	+	FALSE	promoter	FALSE	.	.	uaRNA
chr1	121431080	121509409	TRANS_XXd2_chr1_plus_NR282	+	TRUE	promoter	TRUE	ENSMUSG00000026339.18	protein_coding	protein-coding
chr1	121548290	121567909	TRANS_XXd2_chr1_minus_NR320	-	TRUE	promoter	FALSE	ENSMUSG00000001674.11	protein_coding	protein-coding
chr1	125390250	125435589	TRANS_XXd2_chr1_minus_NR321	-	TRUE	promoter	FALSE	ENSMUSG00000026341.16	protein_coding	protein-coding
chr1	125436010	125439779	TRANS_XXd2_chr1_plus_NR283	+	FALSE	promoter	TRUE	.	.	uaRNA
chr1	125555860	125560489	TRANS_XXd2_chr1_minus_NR322	-	FALSE	promoter	FALSE	.	.	intragenic lncRNA
chr1	125561040	125598359	TRANS_XXd2_chr1_plus_NR284	+	TRUE	promoter	FALSE	ENSMUSG00000026342.10	protein_coding	protein-coding
chr1	127205020	127490919	TRANS_XXd2_chr1_plus_NR285	+	TRUE	promoter	FALSE	ENSMUSG00000036155.13	protein_coding	protein-coding
chr1	127260210	127263239	TRANS_XXd2_chr1_minus_NR323	-	FALSE	promoter	FALSE	.	.	genic lncRNA
chr1	127483000	127484319	TRANS_XXd2_chr1_minus_NR324	-	FALSE	promoter	FALSE	.	.	genic lncRNA
chr1	127757010	127773869	TRANS_XXd2_chr1_minus_NR325	-	TRUE	promoter	FALSE	ENSMUSG00000102014.1	antisense	intragenic lncRNA
chr1	127774210	127810899	TRANS_XXd2_chr1_plus_NR286	+	TRUE	promoter	FALSE	ENSMUSG00000026349.14	protein_coding	protein-coding
chr1	127868790	127947739	TRANS_XXd2_chr1_plus_NR287	+	TRUE	promoter	TRUE	ENSMUSG00000036104.12	protein_coding	protein-coding
chr1	127933530	128103039	TRANS_XXd2_chr1_minus_NR326	-	TRUE	promoter	FALSE	ENSMUSG00000036086.16	protein_coding	protein-coding
chr1	128025800	128026469	TRANS_XXd2_chr1_plus_NR288	+	FALSE	enhancer	FALSE	.	.	eRNA
chr1	128038540	128039329	TRANS_XXd2_chr1_plus_NR289	+	TRUE	FALSE	TRUE	ENSMUSG00000058603.10	processed_pseudogene	genic lncRNA
chr1	128093920	128096539	TRANS_XXd2_chr1_plus_NR290	+	FALSE	enhancer	FALSE	.	.	eRNA
chr1	128103320	128281619	TRANS_XXd2_chr1_plus_NR291	+	TRUE	promoter	FALSE	ENSMUSG00000056211.13	protein_coding	protein-coding
chr1	128318440	128359689	TRANS_XXd2_chr1_minus_NR327	-	TRUE	promoter	FALSE	ENSMUSG00000026355.11	protein_coding	protein-coding
chr1	128360570	128417349	TRANS_XXd2_chr1_minus_NR328	-	TRUE	promoter	FALSE	ENSMUSG00000026356.15	protein_coding	protein-coding
chr1	128587600	128592309	TRANS_XXd2_chr1_minus_NR329	-	TRUE	promoter	FALSE	ENSMUSG00000045382.6	protein_coding	protein-coding
chr1	130426240	130462979	TRANS_XXd2_chr1_minus_NR330	-	TRUE	promoter	TRUE	ENSMUSG00000026399.12	protein_coding	protein-coding
chr1	130682850	130717399	TRANS_XXd2_chr1_minus_NR331	-	TRUE	promoter	FALSE	ENSMUSG00000026409.14	protein_coding	protein-coding
chr1	130716110	130735299	TRANS_XXd2_chr1_plus_NR292	+	FALSE	promoter	FALSE	.	.	genic lncRNA
chr1	131019820	131025979	TRANS_XXd2_chr1_plus_NR293	+	TRUE	FALSE	TRUE	ENSMUSG00000016529.5	protein_coding	protein-coding
chr1	131046830	131097809	TRANS_XXd2_chr1_minus_NR332	-	TRUE	FALSE	TRUE	ENSMUSG00000016528.10	protein_coding	protein-coding
chr1	131121530	131138239	TRANS_XXd2_chr1_minus_NR333	-	TRUE	promoter	TRUE	ENSMUSG00000016526.8	protein_coding	protein-coding
chr1	131138390	131140739	TRANS_XXd2_chr1_plus_NR294	+	FALSE	promoter	FALSE	.	.	uaRNA
chr1	131146270	131151579	TRANS_XXd2_chr1_plus_NR295	+	FALSE	promoter	FALSE	.	.	intragenic lncRNA
chr1	131152200	131153399	TRANS_XXd2_chr1_minus_NR334	-	FALSE	promoter	FALSE	.	.	uaRNA
chr1	131153210	131187979	TRANS_XXd2_chr1_plus_NR296	+	TRUE	promoter	TRUE	ENSMUSG00000026427.16	protein_coding	protein-coding
chr1	131309040	131527329	TRANS_XXd2_chr1_minus_NR335	-	FALSE	promoter	TRUE	.	.	intragenic lncRNA
chr1	131797410	131825329	TRANS_XXd2_chr1_plus_NR297	+	TRUE	promoter	TRUE	ENSMUSG00000042251.12	protein_coding	protein-coding
chr1	131828010	131849829	TRANS_XXd2_chr1_plus_NR298	+	TRUE	promoter	FALSE	ENSMUSG00000013275.9	protein_coding	protein-coding
chr1	131867240	131876199	TRANS_XXd2_chr1_plus_NR299	+	TRUE	promoter	TRUE	ENSMUSG00000026433.13	protein_coding	protein-coding
chr1	131908980	131911289	TRANS_XXd2_chr1_minus_NR336	-	FALSE	promoter	FALSE	.	.	genic lncRNA
chr1	131910570	131947739	TRANS_XXd2_chr1_plus_NR300	+	TRUE	promoter	FALSE	ENSMUSG00000026434.12	protein_coding	protein-coding
chr1	132005240	132008019	TRANS_XXd2_chr1_minus_NR337	-	FALSE	promoter	FALSE	.	.	genic lncRNA
chr1	132007630	132047459	TRANS_XXd2_chr1_plus_NR301	+	TRUE	promoter	TRUE	ENSMUSG00000026436.15	protein_coding	protein-coding
chr1	132010230	132010799	TRANS_XXd2_chr1_minus_NR338	-	FALSE	FALSE	TRUE	.	.	genic lncRNA
chr1	132188240	132192229	TRANS_XXd2_chr1_minus_NR339	-	FALSE	promoter	FALSE	.	.	intragenic lncRNA
chr1	132197200	132200959	TRANS_XXd2_chr1_minus_NR340	-	FALSE	promoter	FALSE	.	.	intragenic lncRNA
chr1	132263500	132265739	TRANS_XXd2_chr1_plus_NR302	+	FALSE	promoter	FALSE	.	.	intragenic lncRNA
chr1	132265990	132278969	TRANS_XXd2_chr1_plus_NR303	+	FALSE	promoter	TRUE	.	.	intragenic lncRNA
chr1	132284080	132298399	TRANS_XXd2_chr1_plus_NR304	+	FALSE	promoter	FALSE	.	.	intragenic lncRNA
chr1	132312800	132313349	TRANS_XXd2_chr1_plus_NR305	+	FALSE	promoter	FALSE	.	.	intragenic lncRNA
chr1	132316150	132335019	TRANS_XXd2_chr1_plus_NR306	+	TRUE	promoter	FALSE	ENSMUSG00000009772.15	protein_coding	protein-coding
chr1	132332400	132333669	TRANS_XXd2_chr1_minus_NR341	-	FALSE	promoter	FALSE	.	.	genic lncRNA
chr1	132354490	132391559	TRANS_XXd2_chr1_minus_NR342	-	FALSE	promoter	TRUE	.	.	intragenic lncRNA
chr1	132417560	132468199	TRANS_XXd2_chr1_plus_NR307	+	TRUE	promoter	TRUE	ENSMUSG00000042046.15	protein_coding	protein-coding
chr1	132446890	132477059	TRANS_XXd2_chr1_minus_NR343	-	TRUE	promoter	FALSE	ENSMUSG00000097760.2	processed_transcript	genic lncRNA
chr1	132477380	132511169	TRANS_XXd2_chr1_plus_NR308	+	TRUE	promoter	FALSE	ENSMUSG00000026439.14	protein_coding	protein-coding
chr1	132565190	132741779	TRANS_XXd2_chr1_minus_NR344	-	TRUE	promoter	TRUE	ENSMUSG00000026442.14	protein_coding	protein-coding
chr1	132879350	132921849	TRANS_XXd2_chr1_plus_NR309	+	FALSE	promoter	FALSE	.	.	intragenic lncRNA
chr1	132913250	132921289	TRANS_XXd2_chr1_minus_NR345	-	FALSE	promoter	FALSE	.	.	intragenic lncRNA
chr1	132962670	133025329	TRANS_XXd2_chr1_minus_NR346	-	TRUE	promoter	FALSE	ENSMUSG00000054387.13	protein_coding	protein-coding
chr1	132986000	132987019	TRANS_XXd2_chr1_plus_NR310	+	FALSE	enhancer	FALSE	.	.	eRNA
chr1	133117400	133118309	TRANS_XXd2_chr1_minus_NR347	-	FALSE	promoter	TRUE	.	.	intragenic lncRNA
chr1	133131300	133146589	TRANS_XXd2_chr1_plus_NR311	+	TRUE	promoter	FALSE	ENSMUSG00000046062.5	protein_coding	protein-coding
chr1	133144710	133145399	TRANS_XXd2_chr1_minus_NR348	-	FALSE	enhancer	FALSE	.	.	eRNA
chr1	133424630	133425999	TRANS_XXd2_chr1_plus_NR312	+	FALSE	promoter	FALSE	.	.	intragenic lncRNA
chr1	133614150	133661369	TRANS_XXd2_chr1_minus_NR349	-	TRUE	promoter	FALSE	ENSMUSG00000102976.6,ENSMUSG00000094410.8,ENSMUSG00000116275.1	protein_coding	protein-coding
chr1	133661010	133662929	TRANS_XXd2_chr1_plus_NR313	+	FALSE	promoter	FALSE	.	.	uaRNA
chr1	133667980	133684559	TRANS_XXd2_chr1_plus_NR314	+	FALSE	promoter	FALSE	.	.	intragenic lncRNA
chr1	133697890	133753509	TRANS_XXd2_chr1_minus_NR350	-	TRUE	FALSE	FALSE	ENSMUSG00000026463.17	protein_coding	protein-coding
chr1	134058620	134060959	TRANS_XXd2_chr1_minus_NR351	-	FALSE	promoter	TRUE	.	.	intragenic lncRNA
chr1	134061090	134065149	TRANS_XXd2_chr1_plus_NR315	+	FALSE	promoter	FALSE	.	.	intragenic lncRNA
chr1	134070310	134079109	TRANS_XXd2_chr1_minus_NR352	-	TRUE	promoter	FALSE	ENSMUSG00000020423.6	protein_coding	protein-coding
chr1	134079360	134080939	TRANS_XXd2_chr1_plus_NR316	+	FALSE	promoter	FALSE	.	.	uaRNA
chr1	134099450	134102149	TRANS_XXd2_chr1_plus_NR317	+	FALSE	promoter	FALSE	.	.	intragenic lncRNA
chr1	134270370	134272069	TRANS_XXd2_chr1_plus_NR318	+	FALSE	promoter	FALSE	.	.	intragenic lncRNA
chr1	134293400	134361949	TRANS_XXd2_chr1_minus_NR353	-	TRUE	promoter	FALSE	ENSMUSG00000042305.12	protein_coding	protein-coding
chr1	134344840	134345999	TRANS_XXd2_chr1_plus_NR319	+	FALSE	promoter	FALSE	.	.	genic lncRNA
chr1	134362060	134363599	TRANS_XXd2_chr1_plus_NR320	+	FALSE	promoter	FALSE	.	.	uaRNA
chr1	134377470	134382399	TRANS_XXd2_chr1_minus_NR354	-	FALSE	promoter	FALSE	.	.	intragenic lncRNA
chr1	134406000	134415089	TRANS_XXd2_chr1_plus_NR321	+	TRUE	promoter	TRUE	ENSMUSG00000026456.18	protein_coding	protein-coding
chr1	134414100	134415799	TRANS_XXd2_chr1_minus_NR355	-	FALSE	promoter	FALSE	.	.	uaRNA
chr1	134415420	134493259	TRANS_XXd2_chr1_plus_NR322	+	TRUE	promoter	TRUE	ENSMUSG00000026457.14	protein_coding	protein-coding
chr1	134489400	134495109	TRANS_XXd2_chr1_minus_NR356	-	FALSE	promoter	FALSE	.	.	genic lncRNA
chr1	134494650	134509819	TRANS_XXd2_chr1_plus_NR323	+	TRUE	promoter	TRUE	ENSMUSG00000042229.9	protein_coding	protein-coding
chr1	134527920	134548929	TRANS_XXd2_chr1_plus_NR324	+	FALSE	promoter	FALSE	.	.	intragenic lncRNA
chr1	134554700	134557009	TRANS_XXd2_chr1_minus_NR357	-	FALSE	promoter	FALSE	.	.	intragenic lncRNA
chr1	134560200	134638869	TRANS_XXd2_chr1_plus_NR325	+	TRUE	promoter	TRUE	ENSMUSG00000042207.17	protein_coding	protein-coding
chr1	134616900	134617599	TRANS_XXd2_chr1_minus_NR358	-	FALSE	enhancer	FALSE	.	.	eRNA
chr1	134752670	134955909	TRANS_XXd2_chr1_minus_NR359	-	TRUE	promoter	FALSE	ENSMUSG00000073557.12	protein_coding	protein-coding
chr1	134960400	134962399	TRANS_XXd2_chr1_minus_NR360	-	FALSE	promoter	FALSE	.	.	intragenic lncRNA
chr1	134962580	134979289	TRANS_XXd2_chr1_plus_NR326	+	TRUE	promoter	FALSE	ENSMUSG00000026429.9	protein_coding	protein-coding
chr1	135108920	135121999	TRANS_XXd2_chr1_plus_NR327	+	TRUE	promoter	FALSE	ENSMUSG00000097988.1	antisense	intragenic lncRNA
chr1	135144760	135146679	TRANS_XXd2_chr1_minus_NR361	-	FALSE	promoter	FALSE	.	.	intragenic lncRNA
chr1	135146860	135157239	TRANS_XXd2_chr1_plus_NR328	+	TRUE	promoter	TRUE	ENSMUSG00000026426.10	protein_coding	protein-coding
chr1	135185350	135196079	TRANS_XXd2_chr1_minus_NR362	-	FALSE	promoter	FALSE	.	.	intragenic lncRNA
chr1	135197860	135199019	TRANS_XXd2_chr1_minus_NR363	-	FALSE	promoter	FALSE	.	.	intragenic lncRNA
chr1	135215600	135217769	TRANS_XXd2_chr1_minus_NR364	-	FALSE	promoter	FALSE	.	.	intragenic lncRNA
chr1	135232000	135237999	TRANS_XXd2_chr1_plus_NR329	+	TRUE	FALSE	TRUE	ENSMUSG00000079139.4	processed_pseudogene	intragenic lncRNA
chr1	135248590	135266599	TRANS_XXd2_chr1_plus_NR330	+	TRUE	promoter	FALSE	ENSMUSG00000097680.1	antisense	genic lncRNA
chr1	135262650	135284049	TRANS_XXd2_chr1_minus_NR365	-	TRUE	promoter	FALSE	ENSMUSG00000041926.15	protein_coding	protein-coding
chr1	135286270	135313749	TRANS_XXd2_chr1_minus_NR366	-	TRUE	promoter	FALSE	ENSMUSG00000062580.9	protein_coding	protein-coding
chr1	135313820	135315319	TRANS_XXd2_chr1_plus_NR331	+	FALSE	promoter	FALSE	.	.	uaRNA
chr1	135324820	135367569	TRANS_XXd2_chr1_plus_NR332	+	TRUE	promoter	TRUE	ENSMUSG00000048096.7	protein_coding	protein-coding
chr1	135353350	135353999	TRANS_XXd2_chr1_minus_NR367	-	TRUE	FALSE	FALSE	ENSMUSG00000087859.1	snRNA	genic lncRNA
chr1	135381130	135430459	TRANS_XXd2_chr1_minus_NR368	-	TRUE	promoter	FALSE	ENSMUSG00000041879.13	protein_coding	protein-coding
chr1	135508060	135508549	TRANS_XXd2_chr1_plus_NR333	+	FALSE	promoter	FALSE	.	.	intragenic lncRNA
chr1	135621800	135622399	TRANS_XXd2_chr1_plus_NR334	+	FALSE	promoter	FALSE	.	.	intragenic lncRNA
chr1	135631710	135641799	TRANS_XXd2_chr1_plus_NR335	+	FALSE	promoter	TRUE	.	.	intragenic lncRNA
chr1	135706400	135708529	TRANS_XXd2_chr1_minus_NR369	-	FALSE	promoter	FALSE	.	.	intragenic lncRNA
chr1	135728250	135729189	TRANS_XXd2_chr1_minus_NR370	-	FALSE	promoter	FALSE	.	.	intragenic lncRNA
chr1	135766170	135776499	TRANS_XXd2_chr1_plus_NR336	+	TRUE	promoter	FALSE	ENSMUSG00000041801.5	protein_coding	protein-coding
chr1	135818690	135836509	TRANS_XXd2_chr1_plus_NR337	+	TRUE	promoter	TRUE	ENSMUSG00000041782.14	protein_coding	protein-coding
chr1	136018030	136042199	TRANS_XXd2_chr1_plus_NR338	+	TRUE	promoter	FALSE	ENSMUSG00000026411.17	protein_coding	protein-coding
chr1	136126400	136131209	TRANS_XXd2_chr1_minus_NR371	-	FALSE	promoter	FALSE	.	.	intragenic lncRNA
chr1	136206520	136234039	TRANS_XXd2_chr1_minus_NR372	-	TRUE	promoter	FALSE	ENSMUSG00000041605.16	protein_coding	protein-coding
chr1	136265550	136346099	TRANS_XXd2_chr1_minus_NR373	-	TRUE	promoter	FALSE	ENSMUSG00000041570.14	protein_coding	protein-coding
chr1	136409260	136415539	TRANS_XXd2_chr1_minus_NR374	-	TRUE	promoter	TRUE	ENSMUSG00000097403.2	processed_transcript	genic lncRNA
chr1	136415320	136446339	TRANS_XXd2_chr1_plus_NR339	+	TRUE	promoter	FALSE	ENSMUSG00000026404.12	protein_coding	protein-coding
chr1	136466370	136541259	TRANS_XXd2_chr1_plus_NR340	+	TRUE	promoter	FALSE	ENSMUSG00000041498.13	protein_coding	protein-coding
chr1	136560000	136560509	TRANS_XXd2_chr1_plus_NR341	+	FALSE	promoter	FALSE	.	.	intragenic lncRNA
chr1	136562050	136566559	TRANS_XXd2_chr1_minus_NR375	-	FALSE	promoter	FALSE	.	.	intragenic lncRNA
chr1	136566690	136637069	TRANS_XXd2_chr1_plus_NR342	+	FALSE	promoter	FALSE	.	.	intragenic lncRNA
chr1	136568410	136571679	TRANS_XXd2_chr1_minus_NR376	-	FALSE	promoter	FALSE	.	.	intragenic lncRNA
chr1	136622320	136624789	TRANS_XXd2_chr1_minus_NR377	-	TRUE	promoter	FALSE	ENSMUSG00000097229.1	lincRNA	intragenic lncRNA
chr1	136652240	136680839	TRANS_XXd2_chr1_minus_NR378	-	FALSE	promoter	FALSE	.	.	intragenic lncRNA
chr1	136688760	136699279	TRANS_XXd2_chr1_minus_NR379	-	FALSE	promoter	FALSE	.	.	intragenic lncRNA
chr1	136696100	136800219	TRANS_XXd2_chr1_plus_NR343	+	FALSE	promoter	TRUE	.	.	intragenic lncRNA
chr1	136706610	136707999	TRANS_XXd2_chr1_minus_NR380	-	FALSE	promoter	FALSE	.	.	intragenic lncRNA
chr1	136719390	136719999	TRANS_XXd2_chr1_minus_NR381	-	FALSE	promoter	FALSE	.	.	intragenic lncRNA
chr1	136736630	136738059	TRANS_XXd2_chr1_minus_NR382	-	FALSE	promoter	FALSE	.	.	intragenic lncRNA
chr1	136758290	136758999	TRANS_XXd2_chr1_minus_NR383	-	FALSE	promoter	FALSE	.	.	intragenic lncRNA
chr1	136841040	136953629	TRANS_XXd2_chr1_minus_NR384	-	TRUE	promoter	TRUE	ENSMUSG00000026398.14	protein_coding	protein-coding
chr1	137173460	137174209	TRANS_XXd2_chr1_minus_NR385	-	FALSE	promoter	FALSE	.	.	intragenic lncRNA
chr1	137174300	137188789	TRANS_XXd2_chr1_plus_NR344	+	FALSE	promoter	FALSE	.	.	intragenic lncRNA
chr1	137898610	137957589	TRANS_XXd2_chr1_plus_NR345	+	TRUE	FALSE	TRUE	ENSMUSG00000098243.3	processed_transcript	intragenic lncRNA
chr1	138480030	138619729	TRANS_XXd2_chr1_minus_NR386	-	TRUE	promoter	FALSE	ENSMUSG00000026393.10	protein_coding	protein-coding
chr1	138849930	138856829	TRANS_XXd2_chr1_minus_NR387	-	TRUE	promoter	TRUE	ENSMUSG00000079283.2	protein_coding	protein-coding
chr1	138903760	138906199	TRANS_XXd2_chr1_plus_NR346	+	FALSE	promoter	FALSE	.	.	intragenic lncRNA
chr1	138963770	139186929	TRANS_XXd2_chr1_plus_NR347	+	TRUE	promoter	TRUE	ENSMUSG00000056268.15	protein_coding	protein-coding
chr1	139422300	139498219	TRANS_XXd2_chr1_plus_NR348	+	TRUE	promoter	TRUE	ENSMUSG00000033964.12	protein_coding	protein-coding
chr1	139443040	139443599	TRANS_XXd2_chr1_minus_NR388	-	FALSE	enhancer	FALSE	.	.	eRNA
chr1	139928400	139929619	TRANS_XXd2_chr1_minus_NR389	-	TRUE	FALSE	FALSE	ENSMUSG00000104496.1	processed_pseudogene	intragenic lncRNA
chr1	140245730	140311629	TRANS_XXd2_chr1_plus_NR349	+	FALSE	promoter	FALSE	.	.	intragenic lncRNA
chr1	140572800	140656429	TRANS_XXd2_chr1_minus_NR390	-	TRUE	FALSE	FALSE	ENSMUSG00000102368.1	antisense	intragenic lncRNA
chr1	143093310	143094609	TRANS_XXd2_chr1_minus_NR391	-	TRUE	FALSE	TRUE	ENSMUSG00000101795.2	processed_pseudogene	intragenic lncRNA
chr1	143595730	143702639	TRANS_XXd2_chr1_minus_NR392	-	TRUE	promoter	FALSE	ENSMUSG00000026361.9	protein_coding	protein-coding
chr1	143683000	143683709	TRANS_XXd2_chr1_plus_NR350	+	FALSE	enhancer	FALSE	.	.	eRNA
chr1	143702970	143704549	TRANS_XXd2_chr1_plus_NR351	+	FALSE	promoter	FALSE	.	.	uaRNA
chr1	143732790	143739529	TRANS_XXd2_chr1_minus_NR393	-	FALSE	promoter	FALSE	.	.	intragenic lncRNA
chr1	143746510	143776989	TRANS_XXd2_chr1_minus_NR394	-	TRUE	promoter	FALSE	ENSMUSG00000018199.9	protein_coding	protein-coding
chr1	143777280	143838949	TRANS_XXd2_chr1_plus_NR352	+	TRUE	promoter	FALSE	ENSMUSG00000018189.12	protein_coding	protein-coding
chr1	144004390	144005799	TRANS_XXd2_chr1_plus_NR353	+	FALSE	promoter	TRUE	.	.	intragenic lncRNA
chr1	146803200	146806039	TRANS_XXd2_chr1_minus_NR395	-	TRUE	FALSE	FALSE	ENSMUSG00000087627.2	processed_transcript	intragenic lncRNA
chr1	149621860	149624579	TRANS_XXd2_chr1_minus_NR396	-	FALSE	promoter	FALSE	.	.	intragenic lncRNA
chr1	149826340	149961289	TRANS_XXd2_chr1_minus_NR397	-	TRUE	promoter	TRUE	ENSMUSG00000056220.14	protein_coding	protein-coding
chr1	149961600	149961799	TRANS_XXd2_chr1_minus_NR398	-	FALSE	FALSE	TRUE	.	.	intragenic lncRNA
chr1	150265060	150266059	TRANS_XXd2_chr1_minus_NR399	-	FALSE	FALSE	TRUE	.	.	intragenic lncRNA
chr1	150268690	150269449	TRANS_XXd2_chr1_minus_NR400	-	TRUE	FALSE	TRUE	ENSMUSG00000100690.1	processed_pseudogene	intragenic lncRNA
chr1	150348200	150392999	TRANS_XXd2_chr1_minus_NR401	-	TRUE	promoter	FALSE	ENSMUSG00000006010.14	protein_coding	protein-coding
chr1	150393350	150462259	TRANS_XXd2_chr1_plus_NR354	+	TRUE	promoter	FALSE	ENSMUSG00000006005.18	protein_coding	protein-coding
chr1	150427600	150428589	TRANS_XXd2_chr1_minus_NR402	-	FALSE	promoter	FALSE	.	.	genic lncRNA
chr1	150563470	150993429	TRANS_XXd2_chr1_minus_NR403	-	TRUE	promoter	TRUE	ENSMUSG00000066842.18	protein_coding	protein-coding
chr1	151344550	151370889	TRANS_XXd2_chr1_plus_NR355	+	TRUE	promoter	TRUE	ENSMUSG00000023150.14	protein_coding	protein-coding
chr1	151355150	151428379	TRANS_XXd2_chr1_minus_NR404	-	TRUE	promoter	FALSE	ENSMUSG00000052748.14	protein_coding	protein-coding
chr1	151428580	151461429	TRANS_XXd2_chr1_plus_NR356	+	TRUE	promoter	FALSE	ENSMUSG00000053286.11	protein_coding	protein-coding
chr1	151463040	151500789	TRANS_XXd2_chr1_minus_NR405	-	TRUE	promoter	FALSE	ENSMUSG00000026484.13	protein_coding	protein-coding
chr1	151471800	151472339	TRANS_XXd2_chr1_plus_NR357	+	FALSE	enhancer	FALSE	.	.	eRNA
chr1	151571140	151722389	TRANS_XXd2_chr1_plus_NR358	+	TRUE	promoter	TRUE	ENSMUSG00000026483.13	protein_coding	protein-coding
chr1	151749000	151755129	TRANS_XXd2_chr1_minus_NR406	-	TRUE	promoter	TRUE	ENSMUSG00000100594.1	lincRNA	intragenic lncRNA
chr1	151755370	151824489	TRANS_XXd2_chr1_plus_NR359	+	TRUE	promoter	FALSE	ENSMUSG00000043019.12	protein_coding	protein-coding
chr1	151877690	152090289	TRANS_XXd2_chr1_minus_NR407	-	FALSE	promoter	FALSE	.	.	intragenic lncRNA
chr1	152369210	152386629	TRANS_XXd2_chr1_minus_NR408	-	TRUE	promoter	TRUE	ENSMUSG00000014980.14	protein_coding	protein-coding
chr1	152766560	152780009	TRANS_XXd2_chr1_plus_NR360	+	TRUE	promoter	FALSE	ENSMUSG00000008475.13	protein_coding	protein-coding
chr1	152831460	152902649	TRANS_XXd2_chr1_minus_NR409	-	FALSE	promoter	TRUE	.	.	intragenic lncRNA
chr1	153100000	153101679	TRANS_XXd2_chr1_minus_NR410	-	FALSE	promoter	FALSE	.	.	intragenic lncRNA
chr1	153215660	153332729	TRANS_XXd2_chr1_minus_NR411	-	TRUE	promoter	TRUE	ENSMUSG00000026478.14	protein_coding	protein-coding
chr1	153401400	153407779	TRANS_XXd2_chr1_minus_NR412	-	TRUE	FALSE	TRUE	ENSMUSG00000073538.10	processed_transcript	intragenic lncRNA
chr1	153408200	153414229	TRANS_XXd2_chr1_minus_NR413	-	TRUE	promoter	FALSE	ENSMUSG00000073538.10	processed_transcript	intragenic lncRNA
chr1	153414360	153415439	TRANS_XXd2_chr1_plus_NR361	+	FALSE	promoter	FALSE	.	.	intragenic lncRNA
chr1	153439140	153487659	TRANS_XXd2_chr1_minus_NR414	-	TRUE	promoter	FALSE	ENSMUSG00000042699.11	protein_coding	protein-coding
chr1	153487800	153489779	TRANS_XXd2_chr1_plus_NR362	+	FALSE	promoter	TRUE	.	.	uaRNA
chr1	153500850	153550079	TRANS_XXd2_chr1_minus_NR415	-	TRUE	FALSE	TRUE	ENSMUSG00000042684.8	protein_coding	protein-coding
chr1	153740360	153745429	TRANS_XXd2_chr1_plus_NR363	+	TRUE	promoter	TRUE	ENSMUSG00000026475.7	protein_coding	protein-coding
chr1	153899950	153916469	TRANS_XXd2_chr1_plus_NR364	+	TRUE	promoter	FALSE	ENSMUSG00000099227.1,ENSMUSG00000026473.16	protein_coding,miRNA	protein-coding
chr1	155072600	155083359	TRANS_XXd2_chr1_minus_NR416	-	TRUE	promoter	FALSE	ENSMUSG00000096950.2	lincRNA	intragenic lncRNA
chr1	155083630	155088799	TRANS_XXd2_chr1_plus_NR365	+	FALSE	promoter	FALSE	.	.	intragenic lncRNA
chr1	155094230	155099619	TRANS_XXd2_chr1_minus_NR417	-	TRUE	promoter	TRUE	ENSMUSG00000056708.5	protein_coding	protein-coding
chr1	155158710	155212109	TRANS_XXd2_chr1_plus_NR366	+	TRUE	promoter	FALSE	ENSMUSG00000026470.14	protein_coding	protein-coding
chr1	155268370	155417399	TRANS_XXd2_chr1_minus_NR418	-	TRUE	promoter	TRUE	ENSMUSG00000026469.14	protein_coding	protein-coding
chr1	155558140	155700219	TRANS_XXd2_chr1_plus_NR367	+	TRUE	promoter	FALSE	ENSMUSG00000033701.13	protein_coding	protein-coding
chr1	155775520	155812879	TRANS_XXd2_chr1_minus_NR419	-	TRUE	promoter	FALSE	ENSMUSG00000033684.14	protein_coding	protein-coding
chr1	155841950	155973219	TRANS_XXd2_chr1_minus_NR420	-	TRUE	promoter	FALSE	ENSMUSG00000033671.18	protein_coding	protein-coding
chr1	155973330	155975399	TRANS_XXd2_chr1_plus_NR368	+	TRUE	promoter	FALSE	ENSMUSG00000102833.1	TEC	uaRNA
chr1	156023400	156023939	TRANS_XXd2_chr1_plus_NR369	+	FALSE	enhancer	FALSE	.	.	eRNA
chr1	156035750	156069569	TRANS_XXd2_chr1_plus_NR370	+	TRUE	FALSE	TRUE	ENSMUSG00000050565.16	protein_coding	protein-coding
chr1	156040060	156040729	TRANS_XXd2_chr1_minus_NR421	-	FALSE	promoter	FALSE	.	.	genic lncRNA
chr1	156366040	156366489	TRANS_XXd2_chr1_plus_NR371	+	TRUE	FALSE	TRUE	ENSMUSG00000078193.2	protein_coding	protein-coding
chr1	156423250	156474279	TRANS_XXd2_chr1_minus_NR422	-	TRUE	promoter	TRUE	ENSMUSG00000026600.12	protein_coding	protein-coding
chr1	156474800	156476199	TRANS_XXd2_chr1_minus_NR423	-	FALSE	promoter	TRUE	.	.	intragenic lncRNA
chr1	156524000	156526409	TRANS_XXd2_chr1_plus_NR372	+	TRUE	FALSE	TRUE	ENSMUSG00000101523.2	processed_pseudogene	intragenic lncRNA
chr1	156557930	156558599	TRANS_XXd2_chr1_minus_NR424	-	FALSE	promoter	FALSE	.	.	uaRNA
chr1	156558820	156661809	TRANS_XXd2_chr1_plus_NR373	+	TRUE	promoter	FALSE	ENSMUSG00000026596.13	protein_coding	protein-coding
chr1	156615050	156616199	TRANS_XXd2_chr1_minus_NR425	-	FALSE	promoter	FALSE	.	.	genic lncRNA
chr1	156642780	156674329	TRANS_XXd2_chr1_minus_NR426	-	TRUE	promoter	FALSE	ENSMUSG00000060519.11	protein_coding	protein-coding
chr1	156676820	156718959	TRANS_XXd2_chr1_minus_NR427	-	TRUE	promoter	FALSE	ENSMUSG00000033557.17	protein_coding	protein-coding
chr1	156801910	156939599	TRANS_XXd2_chr1_minus_NR428	-	TRUE	promoter	FALSE	ENSMUSG00000026594.14	protein_coding	protein-coding
chr1	156939800	156949309	TRANS_XXd2_chr1_plus_NR374	+	TRUE	promoter	FALSE	ENSMUSG00000101905.1	antisense	uaRNA
chr1	156956400	156956999	TRANS_XXd2_chr1_plus_NR375	+	FALSE	promoter	FALSE	.	.	intragenic lncRNA
chr1	157412730	157420559	TRANS_XXd2_chr1_plus_NR376	+	TRUE	promoter	TRUE	ENSMUSG00000049881.13	transcribed_processed_pseudogene	intragenic lncRNA
chr1	159226850	159362139	TRANS_XXd2_chr1_plus_NR377	+	FALSE	promoter	FALSE	.	.	intragenic lncRNA
chr1	159228800	159232119	TRANS_XXd2_chr1_minus_NR429	-	FALSE	promoter	FALSE	.	.	intragenic lncRNA
chr1	159245530	159246199	TRANS_XXd2_chr1_minus_NR430	-	FALSE	enhancer	FALSE	.	.	eRNA
chr1	159327120	159327599	TRANS_XXd2_chr1_minus_NR431	-	FALSE	enhancer	FALSE	.	.	eRNA
chr1	159342800	159343329	TRANS_XXd2_chr1_minus_NR432	-	FALSE	enhancer	FALSE	.	.	eRNA
chr1	160191290	160212829	TRANS_XXd2_chr1_minus_NR433	-	TRUE	promoter	FALSE	ENSMUSG00000014226.10	protein_coding	protein-coding
chr1	160195240	160212069	TRANS_XXd2_chr1_plus_NR378	+	TRUE	promoter	FALSE	ENSMUSG00000058267.13	protein_coding	protein-coding
chr1	160212970	160218919	TRANS_XXd2_chr1_plus_NR379	+	TRUE	promoter	FALSE	ENSMUSG00000103006.1	TEC	uaRNA
chr1	160215660	160792929	TRANS_XXd2_chr1_minus_NR434	-	TRUE	promoter	TRUE	ENSMUSG00000026721.16	protein_coding	protein-coding
chr1	160624590	160626789	TRANS_XXd2_chr1_plus_NR380	+	FALSE	promoter	FALSE	.	.	genic lncRNA
chr1	160793000	160794199	TRANS_XXd2_chr1_plus_NR381	+	FALSE	promoter	FALSE	.	.	uaRNA
chr1	160891490	160892999	TRANS_XXd2_chr1_plus_NR382	+	FALSE	promoter	FALSE	.	.	intragenic lncRNA
chr1	160906640	160980289	TRANS_XXd2_chr1_plus_NR383	+	TRUE	promoter	FALSE	ENSMUSG00000040423.11	protein_coding	protein-coding
chr1	160962480	160962999	TRANS_XXd2_chr1_minus_NR435	-	FALSE	enhancer	FALSE	.	.	eRNA
chr1	161000710	161034799	TRANS_XXd2_chr1_minus_NR436	-	TRUE	promoter	TRUE	ENSMUSG00000043467.19	protein_coding	protein-coding
chr1	161035170	161048189	TRANS_XXd2_chr1_plus_NR384	+	TRUE	promoter	FALSE	ENSMUSG00000053332.13	processed_transcript	uaRNA
chr1	161038670	161070649	TRANS_XXd2_chr1_minus_NR437	-	TRUE	promoter	TRUE	ENSMUSG00000026709.10	protein_coding	protein-coding
chr1	161070940	161089219	TRANS_XXd2_chr1_plus_NR385	+	TRUE	promoter	FALSE	ENSMUSG00000026708.16	protein_coding	protein-coding
chr1	161086240	161131459	TRANS_XXd2_chr1_minus_NR438	-	TRUE	promoter	TRUE	ENSMUSG00000026705.16	protein_coding	protein-coding
chr1	161131560	161138799	TRANS_XXd2_chr1_plus_NR386	+	FALSE	promoter	FALSE	.	.	uaRNA
chr1	161139430	161151639	TRANS_XXd2_chr1_minus_NR439	-	FALSE	promoter	FALSE	.	.	genic lncRNA
chr1	161142730	161170469	TRANS_XXd2_chr1_plus_NR387	+	TRUE	promoter	TRUE	ENSMUSG00000044835.15	protein_coding	protein-coding
chr1	161152810	161153999	TRANS_XXd2_chr1_minus_NR440	-	FALSE	enhancer	FALSE	.	.	eRNA
chr1	161231780	161251159	TRANS_XXd2_chr1_minus_NR441	-	TRUE	promoter	TRUE	ENSMUSG00000026701.15	protein_coding	protein-coding
chr1	161251280	161255689	TRANS_XXd2_chr1_plus_NR388	+	FALSE	promoter	FALSE	.	.	uaRNA
chr1	161251600	161255279	TRANS_XXd2_chr1_minus_NR442	-	FALSE	promoter	FALSE	.	.	intragenic lncRNA
chr1	161257210	161258759	TRANS_XXd2_chr1_plus_NR389	+	FALSE	promoter	FALSE	.	.	intragenic lncRNA
chr1	161443200	161445009	TRANS_XXd2_chr1_minus_NR443	-	FALSE	promoter	FALSE	.	.	intragenic lncRNA
chr1	161804960	161876669	TRANS_XXd2_chr1_minus_NR444	-	TRUE	promoter	TRUE	ENSMUSG00000040297.12	protein_coding	protein-coding
chr1	161876800	161877399	TRANS_XXd2_chr1_plus_NR390	+	FALSE	promoter	FALSE	.	.	uaRNA
chr1	161877400	161889939	TRANS_XXd2_chr1_plus_NR391	+	FALSE	promoter	FALSE	.	.	intragenic lncRNA
chr1	161969330	161979399	TRANS_XXd2_chr1_plus_NR392	+	TRUE	FALSE	TRUE	ENSMUSG00000103393.1	protein_coding,antisense	protein-coding
chr1	162525840	162548509	TRANS_XXd2_chr1_minus_NR445	-	TRUE	promoter	FALSE	ENSMUSG00000026694.19	protein_coding	protein-coding
chr1	162563450	162570509	TRANS_XXd2_chr1_minus_NR446	-	FALSE	promoter	FALSE	.	.	intragenic lncRNA
chr1	162570650	162611459	TRANS_XXd2_chr1_plus_NR393	+	TRUE	promoter	FALSE	ENSMUSG00000026696.15	protein_coding	protein-coding
chr1	162668910	162740519	TRANS_XXd2_chr1_minus_NR447	-	TRUE	promoter	FALSE	ENSMUSG00000040225.15	protein_coding	protein-coding
chr1	162740630	162744369	TRANS_XXd2_chr1_plus_NR394	+	FALSE	promoter	FALSE	.	.	uaRNA
chr1	163376340	163403649	TRANS_XXd2_chr1_minus_NR448	-	TRUE	promoter	FALSE	ENSMUSG00000040124.5	protein_coding	protein-coding
chr1	163403780	163404549	TRANS_XXd2_chr1_plus_NR395	+	FALSE	promoter	FALSE	.	.	uaRNA
chr1	163779660	163921829	TRANS_XXd2_chr1_plus_NR396	+	TRUE	promoter	TRUE	ENSMUSG00000026585.13	protein_coding	protein-coding
chr1	163929850	163958309	TRANS_XXd2_chr1_plus_NR397	+	TRUE	promoter	TRUE	ENSMUSG00000026584.14	protein_coding	protein-coding
chr1	163944380	163994729	TRANS_XXd2_chr1_minus_NR449	-	TRUE	promoter	TRUE	ENSMUSG00000041406.14	protein_coding	protein-coding
chr1	163994890	163999179	TRANS_XXd2_chr1_plus_NR398	+	TRUE	promoter	FALSE	ENSMUSG00000041396.13	protein_coding	protein-coding
chr1	163994930	164021069	TRANS_XXd2_chr1_minus_NR450	-	FALSE	promoter	FALSE	.	.	genic lncRNA
chr1	164246250	164248769	TRANS_XXd2_chr1_minus_NR451	-	FALSE	promoter	FALSE	.	.	intragenic lncRNA
chr1	164249100	164266559	TRANS_XXd2_chr1_plus_NR399	+	TRUE	promoter	FALSE	ENSMUSG00000040918.12	protein_coding	protein-coding
chr1	164274870	164275799	TRANS_XXd2_chr1_minus_NR452	-	FALSE	promoter	FALSE	.	.	uaRNA
chr1	164275590	164288199	TRANS_XXd2_chr1_plus_NR400	+	TRUE	promoter	TRUE	ENSMUSG00000026578.6	protein_coding	protein-coding
chr1	164288600	164307469	TRANS_XXd2_chr1_minus_NR453	-	TRUE	promoter	FALSE	ENSMUSG00000026577.13	protein_coding	protein-coding
chr1	164307690	164447569	TRANS_XXd2_chr1_plus_NR401	+	TRUE	promoter	FALSE	ENSMUSG00000026575.15	protein_coding	protein-coding
chr1	164435200	164458329	TRANS_XXd2_chr1_minus_NR454	-	TRUE	promoter	TRUE	ENSMUSG00000026576.12	protein_coding	protein-coding
chr1	164458540	164461579	TRANS_XXd2_chr1_plus_NR402	+	FALSE	promoter	TRUE	.	.	uaRNA
chr1	165148460	165148949	TRANS_XXd2_chr1_minus_NR455	-	TRUE	FALSE	FALSE	ENSMUSG00000089967.1	processed_pseudogene	intragenic lncRNA
chr1	165174220	165194359	TRANS_XXd2_chr1_minus_NR456	-	TRUE	promoter	FALSE	ENSMUSG00000040848.11	protein_coding	protein-coding
chr1	165194430	165195999	TRANS_XXd2_chr1_plus_NR403	+	FALSE	promoter	FALSE	.	.	uaRNA
chr1	165206110	165236939	TRANS_XXd2_chr1_minus_NR457	-	TRUE	promoter	FALSE	ENSMUSG00000040843.10	protein_coding	protein-coding
chr1	165236800	165237799	TRANS_XXd2_chr1_plus_NR404	+	FALSE	promoter	FALSE	.	.	uaRNA
chr1	165411420	165460919	TRANS_XXd2_chr1_minus_NR458	-	FALSE	promoter	FALSE	.	.	intragenic lncRNA
chr1	165460580	165488919	TRANS_XXd2_chr1_plus_NR405	+	FALSE	promoter	FALSE	.	.	intragenic lncRNA
chr1	165562630	165580799	TRANS_XXd2_chr1_minus_NR459	-	FALSE	promoter	FALSE	.	.	intragenic lncRNA
chr1	165580870	165634519	TRANS_XXd2_chr1_minus_NR460	-	TRUE	promoter	FALSE	ENSMUSG00000026566.15	protein_coding	protein-coding
chr1	165634280	165635699	TRANS_XXd2_chr1_plus_NR406	+	FALSE	promoter	FALSE	.	.	uaRNA
chr1	165641200	165643229	TRANS_XXd2_chr1_minus_NR461	-	FALSE	promoter	FALSE	.	.	intragenic lncRNA
chr1	165642440	165648599	TRANS_XXd2_chr1_plus_NR407	+	FALSE	promoter	FALSE	.	.	intragenic lncRNA
chr1	165655260	165666019	TRANS_XXd2_chr1_plus_NR408	+	FALSE	promoter	FALSE	.	.	intragenic lncRNA
chr1	165763760	165775909	TRANS_XXd2_chr1_plus_NR409	+	TRUE	promoter	TRUE	ENSMUSG00000040713.12	protein_coding	protein-coding
chr1	165855000	165862799	TRANS_XXd2_chr1_minus_NR462	-	FALSE	enhancer	FALSE	.	.	eRNA
chr1	165864730	166002619	TRANS_XXd2_chr1_minus_NR463	-	TRUE	promoter	FALSE	ENSMUSG00000026565.18	protein_coding	protein-coding
chr1	166002970	166035199	TRANS_XXd2_chr1_plus_NR410	+	TRUE	promoter	FALSE	ENSMUSG00000097196.2	lincRNA	uaRNA
chr1	166047210	166049249	TRANS_XXd2_chr1_minus_NR464	-	FALSE	FALSE	TRUE	.	.	intragenic lncRNA
chr1	166095970	166127939	TRANS_XXd2_chr1_minus_NR465	-	TRUE	promoter	TRUE	ENSMUSG00000026564.9	protein_coding	protein-coding
chr1	166130420	166167449	TRANS_XXd2_chr1_plus_NR411	+	TRUE	promoter	TRUE	ENSMUSG00000000544.14	protein_coding	protein-coding
chr1	166150480	166155169	TRANS_XXd2_chr1_minus_NR466	-	FALSE	promoter	FALSE	.	.	genic lncRNA
chr1	166193490	166238749	TRANS_XXd2_chr1_minus_NR467	-	TRUE	FALSE	TRUE	ENSMUSG00000040629.8	protein_coding	protein-coding
chr1	166379270	166398399	TRANS_XXd2_chr1_plus_NR412	+	TRUE	promoter	FALSE	ENSMUSG00000026563.13	protein_coding	protein-coding
chr1	166391470	166409799	TRANS_XXd2_chr1_minus_NR468	-	TRUE	FALSE	TRUE	ENSMUSG00000040596.15	protein_coding	protein-coding
chr1	167221430	167285079	TRANS_XXd2_chr1_minus_NR469	-	TRUE	promoter	FALSE	ENSMUSG00000026558.13	protein_coding	protein-coding
chr1	167283790	167284339	TRANS_XXd2_chr1_plus_NR413	+	FALSE	promoter	FALSE	.	.	genic lncRNA
chr1	167300520	167308589	TRANS_XXd2_chr1_minus_NR470	-	FALSE	promoter	FALSE	.	.	intragenic lncRNA
chr1	167308720	167338719	TRANS_XXd2_chr1_plus_NR414	+	TRUE	promoter	TRUE	ENSMUSG00000052428.10	protein_coding	protein-coding
chr1	167346800	167350149	TRANS_XXd2_chr1_minus_NR471	-	FALSE	promoter	FALSE	.	.	genic lncRNA
chr1	167350020	167370959	TRANS_XXd2_chr1_plus_NR415	+	TRUE	promoter	FALSE	ENSMUSG00000026687.14	protein_coding	protein-coding
chr1	167361600	167393829	TRANS_XXd2_chr1_minus_NR472	-	TRUE	promoter	FALSE	ENSMUSG00000026688.5	protein_coding	protein-coding
chr1	167496000	167497819	TRANS_XXd2_chr1_minus_NR473	-	FALSE	promoter	FALSE	.	.	intragenic lncRNA
chr1	167496530	167524379	TRANS_XXd2_chr1_plus_NR416	+	FALSE	promoter	FALSE	.	.	intragenic lncRNA
chr1	167598430	167639859	TRANS_XXd2_chr1_plus_NR417	+	TRUE	promoter	TRUE	ENSMUSG00000015843.10	protein_coding	protein-coding
chr1	167916100	167917799	TRANS_XXd2_chr1_plus_NR418	+	FALSE	promoter	FALSE	.	.	intragenic lncRNA
chr1	168120420	168432109	TRANS_XXd2_chr1_minus_NR474	-	TRUE	promoter	FALSE	ENSMUSG00000052534.15	protein_coding	protein-coding
chr1	169493820	169531429	TRANS_XXd2_chr1_minus_NR475	-	TRUE	promoter	FALSE	ENSMUSG00000026683.14	protein_coding	protein-coding
chr1	169531630	169533999	TRANS_XXd2_chr1_plus_NR419	+	FALSE	promoter	FALSE	.	.	uaRNA
chr1	169946150	169969209	TRANS_XXd2_chr1_minus_NR476	-	TRUE	promoter	FALSE	ENSMUSG00000026675.12	protein_coding	protein-coding
chr1	169969410	169972649	TRANS_XXd2_chr1_plus_NR420	+	TRUE	promoter	FALSE	ENSMUSG00000097503.2	antisense	uaRNA
chr1	170134660	170174909	TRANS_XXd2_chr1_minus_NR477	-	TRUE	promoter	FALSE	ENSMUSG00000026670.15	protein_coding	protein-coding
chr1	170175190	170176399	TRANS_XXd2_chr1_plus_NR421	+	TRUE	promoter	FALSE	ENSMUSG00000104266.1	lincRNA	uaRNA
chr1	170185370	170215339	TRANS_XXd2_chr1_minus_NR478	-	TRUE	promoter	TRUE	ENSMUSG00000026667.14	protein_coding	protein-coding
chr1	170252020	170255729	TRANS_XXd2_chr1_minus_NR479	-	TRUE	promoter	TRUE	ENSMUSG00000096964.1	transcribed_unprocessed_pseudogene	intragenic lncRNA
chr1	170296970	170589819	TRANS_XXd2_chr1_minus_NR480	-	TRUE	promoter	TRUE	ENSMUSG00000038473.14	protein_coding	protein-coding
chr1	170702280	170867859	TRANS_XXd2_chr1_minus_NR481	-	FALSE	promoter	TRUE	.	.	intragenic lncRNA
chr1	170868500	170889679	TRANS_XXd2_chr1_minus_NR482	-	FALSE	promoter	FALSE	.	.	intragenic lncRNA
chr1	170868600	170906999	TRANS_XXd2_chr1_plus_NR422	+	TRUE	promoter	FALSE	ENSMUSG00000053925.4	processed_transcript	intragenic lncRNA
chr1	170925200	170925799	TRANS_XXd2_chr1_minus_NR483	-	TRUE	FALSE	TRUE	ENSMUSG00000089838.1	processed_pseudogene	intragenic lncRNA
chr1	171028200	171032919	TRANS_XXd2_chr1_minus_NR484	-	FALSE	promoter	FALSE	.	.	intragenic lncRNA
chr1	171032600	171032989	TRANS_XXd2_chr1_plus_NR423	+	FALSE	promoter	FALSE	.	.	intragenic lncRNA
chr1	171112600	171114249	TRANS_XXd2_chr1_minus_NR485	-	FALSE	promoter	FALSE	.	.	intragenic lncRNA
chr1	171121870	171150599	TRANS_XXd2_chr1_minus_NR486	-	TRUE	promoter	TRUE	ENSMUSG00000058076.12	protein_coding	protein-coding
chr1	171142800	171143699	TRANS_XXd2_chr1_plus_NR424	+	FALSE	enhancer	FALSE	.	.	eRNA
chr1	171150710	171154599	TRANS_XXd2_chr1_plus_NR425	+	TRUE	promoter	FALSE	ENSMUSG00000056569.11	protein_coding	protein-coding
chr1	171215690	171222449	TRANS_XXd2_chr1_minus_NR487	-	TRUE	promoter	FALSE	ENSMUSG00000005674.9	protein_coding	protein-coding
chr1	171221800	171225369	TRANS_XXd2_chr1_plus_NR426	+	FALSE	promoter	FALSE	.	.	genic lncRNA
chr1	171228860	171247119	TRANS_XXd2_chr1_minus_NR488	-	TRUE	promoter	FALSE	ENSMUSG00000013593.12	protein_coding	protein-coding
chr1	171241480	171243599	TRANS_XXd2_chr1_plus_NR427	+	FALSE	promoter	FALSE	.	.	genic lncRNA
chr1	171247260	171248119	TRANS_XXd2_chr1_plus_NR428	+	FALSE	promoter	FALSE	.	.	uaRNA
chr1	171268440	171270599	TRANS_XXd2_chr1_minus_NR489	-	FALSE	promoter	FALSE	.	.	genic lncRNA
chr1	171270340	171277319	TRANS_XXd2_chr1_plus_NR429	+	TRUE	promoter	FALSE	ENSMUSG00000052423.14	protein_coding	protein-coding
chr1	171273520	171281169	TRANS_XXd2_chr1_minus_NR490	-	TRUE	promoter	TRUE	ENSMUSG00000062729.11	protein_coding	protein-coding
chr1	171281990	171294969	TRANS_XXd2_chr1_minus_NR491	-	TRUE	promoter	TRUE	ENSMUSG00000062963.10	protein_coding	protein-coding
chr1	171294410	171303009	TRANS_XXd2_chr1_plus_NR430	+	FALSE	promoter	FALSE	.	.	genic lncRNA
chr1	171317340	171329369	TRANS_XXd2_chr1_minus_NR492	-	FALSE	promoter	FALSE	.	.	intragenic lncRNA
chr1	171320030	171324769	TRANS_XXd2_chr1_plus_NR431	+	FALSE	promoter	FALSE	.	.	intragenic lncRNA
chr1	171330020	171361379	TRANS_XXd2_chr1_plus_NR432	+	TRUE	promoter	FALSE	ENSMUSG00000013973.12	protein_coding	protein-coding
chr1	171339680	171345639	TRANS_XXd2_chr1_minus_NR493	-	TRUE	promoter	FALSE	ENSMUSG00000013997.10	protein_coding	protein-coding
chr1	171406040	171411249	TRANS_XXd2_chr1_minus_NR494	-	FALSE	promoter	FALSE	.	.	intragenic lncRNA
chr1	171411320	171425529	TRANS_XXd2_chr1_plus_NR433	+	TRUE	promoter	FALSE	ENSMUSG00000026641.13	protein_coding	protein-coding
chr1	171422680	171437319	TRANS_XXd2_chr1_minus_NR495	-	FALSE	promoter	FALSE	.	.	genic lncRNA
chr1	171437560	171475799	TRANS_XXd2_chr1_plus_NR434	+	TRUE	promoter	FALSE	ENSMUSG00000038235.4	protein_coding	protein-coding
chr1	171466690	171471559	TRANS_XXd2_chr1_minus_NR496	-	FALSE	promoter	FALSE	.	.	genic lncRNA
chr1	171492020	171503149	TRANS_XXd2_chr1_minus_NR497	-	TRUE	FALSE	FALSE	ENSMUSG00000094668.1	snRNA	intragenic lncRNA
chr1	171494450	171503329	TRANS_XXd2_chr1_plus_NR435	+	FALSE	promoter	FALSE	.	.	intragenic lncRNA
chr1	171503580	171508599	TRANS_XXd2_chr1_plus_NR436	+	TRUE	promoter	TRUE	ENSMUSG00000060244.1	protein_coding	protein-coding
chr1	171899800	171907309	TRANS_XXd2_chr1_plus_NR437	+	FALSE	promoter	FALSE	.	.	intragenic lncRNA
chr1	171999210	172027299	TRANS_XXd2_chr1_minus_NR498	-	TRUE	promoter	FALSE	ENSMUSG00000026556.15	protein_coding	protein-coding
chr1	172026780	172027829	TRANS_XXd2_chr1_plus_NR438	+	FALSE	promoter	FALSE	.	.	genic lncRNA
chr1	172065390	172082729	TRANS_XXd2_chr1_minus_NR499	-	TRUE	promoter	FALSE	ENSMUSG00000003458.12	protein_coding	protein-coding
chr1	172082610	172123669	TRANS_XXd2_chr1_plus_NR439	+	TRUE	promoter	TRUE	ENSMUSG00000026553.17	protein_coding	protein-coding
chr1	172125420	172126639	TRANS_XXd2_chr1_minus_NR500	-	FALSE	promoter	FALSE	.	.	uaRNA
chr1	172126770	172143889	TRANS_XXd2_chr1_plus_NR440	+	TRUE	promoter	FALSE	ENSMUSG00000003464.13	protein_coding	protein-coding
chr1	172144830	172147969	TRANS_XXd2_chr1_minus_NR501	-	FALSE	promoter	TRUE	.	.	intragenic lncRNA
chr1	172148080	172213809	TRANS_XXd2_chr1_plus_NR441	+	TRUE	promoter	FALSE	ENSMUSG00000026554.15	protein_coding	protein-coding
chr1	172188940	172206719	TRANS_XXd2_chr1_minus_NR502	-	TRUE	promoter	FALSE	ENSMUSG00000013698.12	protein_coding	protein-coding
chr1	172271470	172298049	TRANS_XXd2_chr1_minus_NR503	-	TRUE	promoter	FALSE	ENSMUSG00000007097.14	protein_coding	protein-coding
chr1	172371600	172376369	TRANS_XXd2_chr1_minus_NR504	-	FALSE	promoter	FALSE	.	.	intragenic lncRNA
chr1	172376560	172389399	TRANS_XXd2_chr1_plus_NR442	+	TRUE	promoter	FALSE	ENSMUSG00000050229.3	protein_coding	protein-coding
chr1	172455630	172456399	TRANS_XXd2_chr1_plus_NR443	+	FALSE	promoter	FALSE	.	.	intragenic lncRNA
chr1	172542800	172550699	TRANS_XXd2_chr1_minus_NR505	-	TRUE	promoter	FALSE	ENSMUSG00000085184.9	processed_transcript	intragenic lncRNA
chr1	173420590	173470779	TRANS_XXd2_chr1_plus_NR444	+	TRUE	FALSE	TRUE	ENSMUSG00000037860.15	protein_coding	protein-coding
chr1	174155040	174172839	TRANS_XXd2_chr1_minus_NR506	-	FALSE	promoter	FALSE	.	.	genic lncRNA
chr1	174171600	174172279	TRANS_XXd2_chr1_plus_NR445	+	FALSE	promoter	FALSE	.	.	intragenic lncRNA
chr1	174172740	174253599	TRANS_XXd2_chr1_plus_NR446	+	TRUE	promoter	FALSE	ENSMUSG00000026532.7	protein_coding	protein-coding
chr1	174174020	174174629	TRANS_XXd2_chr1_minus_NR507	-	FALSE	enhancer	FALSE	.	.	eRNA
chr1	174486450	174488189	TRANS_XXd2_chr1_plus_NR447	+	FALSE	promoter	FALSE	.	.	intragenic lncRNA
chr1	174501820	174827379	TRANS_XXd2_chr1_plus_NR448	+	TRUE	promoter	TRUE	ENSMUSG00000028354.13	protein_coding	protein-coding
chr1	175039200	175039829	TRANS_XXd2_chr1_minus_NR508	-	FALSE	promoter	FALSE	.	.	intragenic lncRNA
chr1	175594420	175625589	TRANS_XXd2_chr1_minus_NR509	-	TRUE	promoter	FALSE	ENSMUSG00000026526.14	protein_coding	protein-coding
chr1	175670600	175692619	TRANS_XXd2_chr1_minus_NR510	-	TRUE	promoter	FALSE	ENSMUSG00000026525.9	protein_coding	protein-coding
chr1	175699010	175699829	TRANS_XXd2_chr1_minus_NR511	-	FALSE	promoter	FALSE	.	.	intragenic lncRNA
chr1	175874260	175880769	TRANS_XXd2_chr1_minus_NR512	-	FALSE	promoter	FALSE	.	.	intragenic lncRNA
chr1	175880790	175913799	TRANS_XXd2_chr1_plus_NR449	+	TRUE	promoter	FALSE	ENSMUSG00000039748.11	protein_coding	protein-coding
chr1	176725460	176814139	TRANS_XXd2_chr1_minus_NR513	-	FALSE	promoter	FALSE	.	.	intragenic lncRNA
chr1	176814880	177022089	TRANS_XXd2_chr1_plus_NR450	+	TRUE	promoter	FALSE	ENSMUSG00000026504.17	protein_coding	protein-coding
chr1	177219430	177258629	TRANS_XXd2_chr1_minus_NR514	-	FALSE	promoter	TRUE	.	.	intragenic lncRNA
chr1	177740440	177796489	TRANS_XXd2_chr1_minus_NR515	-	TRUE	promoter	FALSE	ENSMUSG00000015961.8	protein_coding	protein-coding
chr1	177796790	177797499	TRANS_XXd2_chr1_plus_NR451	+	FALSE	promoter	FALSE	.	.	uaRNA
chr1	177983420	178144599	TRANS_XXd2_chr1_plus_NR452	+	TRUE	promoter	FALSE	ENSMUSG00000091476.8	protein_coding	protein-coding
chr1	178186600	178187539	TRANS_XXd2_chr1_minus_NR516	-	FALSE	promoter	FALSE	.	.	uaRNA
chr1	178187730	178262909	TRANS_XXd2_chr1_plus_NR453	+	TRUE	promoter	FALSE	ENSMUSG00000026502.13	protein_coding	protein-coding
chr1	178276270	178277799	TRANS_XXd2_chr1_plus_NR454	+	FALSE	promoter	FALSE	.	.	intragenic lncRNA
chr1	178280080	178287849	TRANS_XXd2_chr1_minus_NR517	-	FALSE	promoter	FALSE	.	.	intragenic lncRNA
chr1	178305590	178337759	TRANS_XXd2_chr1_minus_NR518	-	TRUE	promoter	FALSE	ENSMUSG00000039630.10	protein_coding	protein-coding
chr1	178319140	178325299	TRANS_XXd2_chr1_plus_NR455	+	TRUE	promoter	TRUE	ENSMUSG00000026500.6	protein_coding	protein-coding
chr1	178335630	178336459	TRANS_XXd2_chr1_plus_NR456	+	FALSE	enhancer	FALSE	.	.	eRNA
chr1	178337890	178341399	TRANS_XXd2_chr1_plus_NR457	+	FALSE	promoter	TRUE	.	.	uaRNA
chr1	178359800	178360599	TRANS_XXd2_chr1_minus_NR519	-	FALSE	promoter	FALSE	.	.	intragenic lncRNA
chr1	178404270	178406379	TRANS_XXd2_chr1_minus_NR520	-	FALSE	promoter	FALSE	.	.	intragenic lncRNA
chr1	178405810	178414139	TRANS_XXd2_chr1_plus_NR458	+	FALSE	promoter	FALSE	.	.	intragenic lncRNA
chr1	178543200	178544749	TRANS_XXd2_chr1_minus_NR521	-	FALSE	promoter	FALSE	.	.	intragenic lncRNA
chr1	178944220	179518029	TRANS_XXd2_chr1_minus_NR522	-	TRUE	promoter	TRUE	ENSMUSG00000055067.15	protein_coding	protein-coding
chr1	179261710	179264679	TRANS_XXd2_chr1_plus_NR459	+	FALSE	promoter	FALSE	.	.	genic lncRNA
chr1	179518090	179519369	TRANS_XXd2_chr1_plus_NR460	+	FALSE	promoter	FALSE	.	.	uaRNA
chr1	179524920	179546239	TRANS_XXd2_chr1_minus_NR523	-	TRUE	promoter	FALSE	ENSMUSG00000026492.11	protein_coding	protein-coding
chr1	179528770	179532999	TRANS_XXd2_chr1_plus_NR461	+	FALSE	enhancer	FALSE	.	.	eRNA
chr1	179546350	179634409	TRANS_XXd2_chr1_plus_NR462	+	TRUE	promoter	FALSE	ENSMUSG00000038949.8	protein_coding	protein-coding
chr1	179668240	179689009	TRANS_XXd2_chr1_plus_NR463	+	TRUE	promoter	FALSE	ENSMUSG00000038936.13	protein_coding	protein-coding
chr1	179743790	179803659	TRANS_XXd2_chr1_minus_NR524	-	TRUE	promoter	TRUE	ENSMUSG00000026491.13	protein_coding	protein-coding
chr1	179782400	179782919	TRANS_XXd2_chr1_plus_NR464	+	FALSE	enhancer	FALSE	.	.	eRNA
chr1	179960050	179966619	TRANS_XXd2_chr1_plus_NR465	+	FALSE	promoter	TRUE	.	.	intragenic lncRNA
chr1	180225180	180256239	TRANS_XXd2_chr1_minus_NR525	-	TRUE	promoter	FALSE	ENSMUSG00000010609.15	protein_coding	protein-coding
chr1	180256400	180260129	TRANS_XXd2_chr1_plus_NR466	+	FALSE	promoter	TRUE	.	.	uaRNA
chr1	180432400	180483269	TRANS_XXd2_chr1_minus_NR526	-	TRUE	promoter	TRUE	ENSMUSG00000053963.7	protein_coding	protein-coding
chr1	180551000	180551189	TRANS_XXd2_chr1_plus_NR467	+	FALSE	promoter	FALSE	.	.	intragenic lncRNA
chr1	180568930	180605549	TRANS_XXd2_chr1_plus_NR468	+	TRUE	promoter	FALSE	ENSMUSG00000026496.11	protein_coding	protein-coding
chr1	180571600	180572199	TRANS_XXd2_chr1_minus_NR527	-	FALSE	promoter	FALSE	.	.	genic lncRNA
chr1	180635800	180640979	TRANS_XXd2_chr1_minus_NR528	-	FALSE	promoter	FALSE	.	.	intragenic lncRNA
chr1	180641350	180693739	TRANS_XXd2_chr1_plus_NR469	+	TRUE	promoter	FALSE	ENSMUSG00000058729.13	protein_coding	protein-coding
chr1	180641480	180641989	TRANS_XXd2_chr1_minus_NR529	-	FALSE	promoter	FALSE	.	.	genic lncRNA
chr1	180726060	180757329	TRANS_XXd2_chr1_plus_NR470	+	TRUE	promoter	FALSE	ENSMUSG00000026499.5	protein_coding	protein-coding
chr1	180798780	180813559	TRANS_XXd2_chr1_minus_NR530	-	TRUE	promoter	TRUE	ENSMUSG00000060743.12	protein_coding	protein-coding
chr1	180849250	180850859	TRANS_XXd2_chr1_minus_NR531	-	FALSE	promoter	FALSE	.	.	intragenic lncRNA
chr1	180851120	180869319	TRANS_XXd2_chr1_plus_NR471	+	TRUE	promoter	FALSE	ENSMUSG00000038806.7	protein_coding	protein-coding
chr1	180854270	180854999	TRANS_XXd2_chr1_minus_NR532	-	TRUE	enhancer	FALSE	ENSMUSG00000103979.1	processed_pseudogene	eRNA
chr1	180871570	180888599	TRANS_XXd2_chr1_minus_NR533	-	FALSE	promoter	FALSE	.	.	intragenic lncRNA
chr1	180889020	180894429	TRANS_XXd2_chr1_minus_NR534	-	FALSE	promoter	FALSE	.	.	genic lncRNA
chr1	180893110	180903549	TRANS_XXd2_chr1_plus_NR472	+	TRUE	promoter	TRUE	ENSMUSG00000066652.5	protein_coding	protein-coding
chr1	180903230	180904599	TRANS_XXd2_chr1_minus_NR535	-	FALSE	promoter	FALSE	.	.	uaRNA
chr1	180904300	180912689	TRANS_XXd2_chr1_plus_NR473	+	TRUE	promoter	FALSE	ENSMUSG00000026520.8	protein_coding	protein-coding
chr1	180913040	180936809	TRANS_XXd2_chr1_minus_NR536	-	FALSE	promoter	FALSE	.	.	genic lncRNA
chr1	180935040	180941199	TRANS_XXd2_chr1_plus_NR474	+	TRUE	promoter	FALSE	ENSMUSG00000038793.8	protein_coding	protein-coding
chr1	180938600	180942779	TRANS_XXd2_chr1_minus_NR537	-	FALSE	promoter	FALSE	.	.	genic lncRNA
chr1	180951000	180951199	TRANS_XXd2_chr1_minus_NR538	-	FALSE	enhancer	FALSE	.	.	eRNA
chr1	180971670	180971939	TRANS_XXd2_chr1_minus_NR539	-	FALSE	enhancer	FALSE	.	.	eRNA
chr1	180979200	181017529	TRANS_XXd2_chr1_minus_NR540	-	TRUE	promoter	FALSE	ENSMUSG00000038776.13	protein_coding	protein-coding
chr1	181087010	181144189	TRANS_XXd2_chr1_minus_NR541	-	TRUE	promoter	FALSE	ENSMUSG00000026516.8	protein_coding	protein-coding
chr1	181144250	181177909	TRANS_XXd2_chr1_plus_NR475	+	FALSE	promoter	FALSE	.	.	uaRNA
chr1	181172130	181211769	TRANS_XXd2_chr1_minus_NR542	-	TRUE	promoter	TRUE	ENSMUSG00000038733.14	protein_coding	protein-coding
chr1	181212160	181231739	TRANS_XXd2_chr1_plus_NR476	+	FALSE	promoter	FALSE	.	.	uaRNA
chr1	181250690	181251399	TRANS_XXd2_chr1_minus_NR543	-	FALSE	promoter	FALSE	.	.	intragenic lncRNA
chr1	181251270	181263459	TRANS_XXd2_chr1_plus_NR477	+	FALSE	promoter	FALSE	.	.	intragenic lncRNA
chr1	181807080	181842389	TRANS_XXd2_chr1_minus_NR544	-	TRUE	promoter	FALSE	ENSMUSG00000004880.11	protein_coding	protein-coding
chr1	181839800	181840719	TRANS_XXd2_chr1_plus_NR478	+	FALSE	promoter	FALSE	.	.	genic lncRNA
chr1	181842500	181847139	TRANS_XXd2_chr1_plus_NR479	+	FALSE	promoter	FALSE	.	.	uaRNA
chr1	181842670	181845339	TRANS_XXd2_chr1_minus_NR545	-	FALSE	promoter	FALSE	.	.	intragenic lncRNA
chr1	181860760	181862199	TRANS_XXd2_chr1_plus_NR480	+	FALSE	promoter	FALSE	.	.	intragenic lncRNA
chr1	181893630	182019639	TRANS_XXd2_chr1_minus_NR546	-	TRUE	promoter	TRUE	ENSMUSG00000022995.16	protein_coding	protein-coding
chr1	182020200	182028089	TRANS_XXd2_chr1_plus_NR481	+	FALSE	promoter	FALSE	.	.	intragenic lncRNA
chr1	182028260	182033409	TRANS_XXd2_chr1_plus_NR482	+	FALSE	promoter	FALSE	.	.	intragenic lncRNA
chr1	182055620	182064319	TRANS_XXd2_chr1_minus_NR547	-	FALSE	promoter	FALSE	.	.	intragenic lncRNA
chr1	182101600	182103559	TRANS_XXd2_chr1_minus_NR548	-	FALSE	promoter	FALSE	.	.	intragenic lncRNA
chr1	182123030	182125229	TRANS_XXd2_chr1_minus_NR549	-	FALSE	promoter	FALSE	.	.	genic lncRNA
chr1	182124790	182137579	TRANS_XXd2_chr1_plus_NR483	+	TRUE	promoter	FALSE	ENSMUSG00000026511.7	protein_coding	protein-coding
chr1	182163000	182165199	TRANS_XXd2_chr1_plus_NR484	+	FALSE	promoter	FALSE	.	.	intragenic lncRNA
chr1	182271890	182282779	TRANS_XXd2_chr1_minus_NR550	-	TRUE	promoter	TRUE	ENSMUSG00000038633.5	protein_coding	protein-coding
chr1	182282470	182283969	TRANS_XXd2_chr1_plus_NR485	+	FALSE	promoter	FALSE	.	.	uaRNA
chr1	182300840	182341589	TRANS_XXd2_chr1_minus_NR551	-	TRUE	promoter	TRUE	ENSMUSG00000047539.9	protein_coding	protein-coding
chr1	182406360	182408999	TRANS_XXd2_chr1_minus_NR552	-	TRUE	promoter	FALSE	ENSMUSG00000073482.2	TEC	intragenic lncRNA
chr1	182409180	182464739	TRANS_XXd2_chr1_plus_NR486	+	TRUE	promoter	FALSE	ENSMUSG00000026510.10	protein_coding	protein-coding
chr1	182467000	182517559	TRANS_XXd2_chr1_minus_NR553	-	TRUE	promoter	TRUE	ENSMUSG00000026509.15	protein_coding	protein-coding
chr1	182560220	182564539	TRANS_XXd2_chr1_minus_NR554	-	FALSE	promoter	FALSE	.	.	intragenic lncRNA
chr1	182563250	182593369	TRANS_XXd2_chr1_plus_NR487	+	FALSE	promoter	FALSE	.	.	intragenic lncRNA
chr1	182642210	182643879	TRANS_XXd2_chr1_plus_NR488	+	FALSE	promoter	FALSE	.	.	intragenic lncRNA
chr1	182679910	182684349	TRANS_XXd2_chr1_plus_NR489	+	TRUE	promoter	TRUE	ENSMUSG00000104376.1	TEC	intragenic lncRNA
chr1	182764200	182897889	TRANS_XXd2_chr1_plus_NR490	+	TRUE	promoter	TRUE	ENSMUSG00000038576.15	protein_coding	protein-coding
chr1	183082200	183221479	TRANS_XXd2_chr1_minus_NR555	-	TRUE	promoter	TRUE	ENSMUSG00000030768.12	protein_coding	protein-coding
chr1	183263270	183264689	TRANS_XXd2_chr1_minus_NR556	-	FALSE	promoter	FALSE	.	.	intragenic lncRNA
chr1	183264250	183270709	TRANS_XXd2_chr1_plus_NR491	+	FALSE	promoter	FALSE	.	.	intragenic lncRNA
chr1	183273650	183297279	TRANS_XXd2_chr1_minus_NR557	-	TRUE	promoter	FALSE	ENSMUSG00000046836.13	protein_coding	protein-coding
chr1	183289840	183295799	TRANS_XXd2_chr1_plus_NR492	+	FALSE	FALSE	TRUE	.	.	genic lncRNA
chr1	183297050	183331799	TRANS_XXd2_chr1_plus_NR493	+	TRUE	promoter	TRUE	ENSMUSG00000042901.10	protein_coding	protein-coding
chr1	183322150	183369549	TRANS_XXd2_chr1_minus_NR558	-	TRUE	promoter	FALSE	ENSMUSG00000056050.13	protein_coding	protein-coding
chr1	183345720	183350489	TRANS_XXd2_chr1_plus_NR494	+	FALSE	promoter	FALSE	.	.	genic lncRNA
chr1	183387410	183388939	TRANS_XXd2_chr1_minus_NR559	-	FALSE	promoter	FALSE	.	.	intragenic lncRNA
chr1	183388980	183414009	TRANS_XXd2_chr1_plus_NR495	+	TRUE	promoter	TRUE	ENSMUSG00000072258.10	protein_coding	protein-coding
chr1	183389860	183390799	TRANS_XXd2_chr1_minus_NR560	-	FALSE	enhancer	FALSE	.	.	eRNA
chr1	184017610	184019279	TRANS_XXd2_chr1_minus_NR561	-	FALSE	promoter	FALSE	.	.	intragenic lncRNA
chr1	184871970	184883219	TRANS_XXd2_chr1_minus_NR562	-	TRUE	FALSE	FALSE	ENSMUSG00000039349.5	protein_coding	protein-coding
chr1	184894880	184999499	TRANS_XXd2_chr1_minus_NR563	-	TRUE	FALSE	FALSE	ENSMUSG00000026620.11	protein_coding	protein-coding
chr1	185102400	185105009	TRANS_XXd2_chr1_minus_NR564	-	FALSE	promoter	FALSE	.	.	intragenic lncRNA
chr1	185105180	185106799	TRANS_XXd2_chr1_plus_NR496	+	FALSE	promoter	FALSE	.	.	intragenic lncRNA
chr1	185142350	185153899	TRANS_XXd2_chr1_minus_NR565	-	FALSE	promoter	FALSE	.	.	intragenic lncRNA
chr1	185201200	185204039	TRANS_XXd2_chr1_minus_NR566	-	FALSE	promoter	FALSE	.	.	intragenic lncRNA
chr1	185204140	185289329	TRANS_XXd2_chr1_plus_NR497	+	TRUE	promoter	FALSE	ENSMUSG00000039318.12	protein_coding	protein-coding
chr1	185284130	185329379	TRANS_XXd2_chr1_minus_NR567	-	TRUE	promoter	TRUE	ENSMUSG00000026618.11	protein_coding	protein-coding
chr1	185329440	185361939	TRANS_XXd2_chr1_plus_NR498	+	TRUE	promoter	FALSE	ENSMUSG00000102526.1	TEC	uaRNA
chr1	185360120	185362949	TRANS_XXd2_chr1_minus_NR568	-	TRUE	promoter	FALSE	ENSMUSG00000097261.2	lincRNA	intragenic lncRNA
chr1	185363070	185430819	TRANS_XXd2_chr1_plus_NR499	+	TRUE	promoter	FALSE	ENSMUSG00000026615.14	protein_coding	protein-coding
chr1	185390600	185391199	TRANS_XXd2_chr1_minus_NR569	-	FALSE	enhancer	FALSE	.	.	eRNA
chr1	185487310	185499469	TRANS_XXd2_chr1_plus_NR500	+	TRUE	promoter	TRUE	ENSMUSG00000102185.1	transcribed_processed_pseudogene	intragenic lncRNA
chr1	186078680	186117299	TRANS_XXd2_chr1_minus_NR570	-	TRUE	promoter	TRUE	ENSMUSG00000039246.8	protein_coding	protein-coding
chr1	186711140	186749329	TRANS_XXd2_chr1_minus_NR571	-	TRUE	promoter	FALSE	ENSMUSG00000001305.5	protein_coding	protein-coding
chr1	186749410	186763759	TRANS_XXd2_chr1_plus_NR501	+	TRUE	promoter	TRUE	ENSMUSG00000097784.1	lincRNA	uaRNA
chr1	186967680	186979379	TRANS_XXd2_chr1_plus_NR502	+	TRUE	promoter	TRUE	ENSMUSG00000039224.1	protein_coding	protein-coding
chr1	187050200	187215459	TRANS_XXd2_chr1_minus_NR572	-	TRUE	promoter	FALSE	ENSMUSG00000026611.17	protein_coding	protein-coding
chr1	187215530	187352899	TRANS_XXd2_chr1_plus_NR503	+	TRUE	promoter	FALSE	ENSMUSG00000039210.16	protein_coding	protein-coding
chr1	187216450	187216999	TRANS_XXd2_chr1_minus_NR573	-	FALSE	enhancer	FALSE	.	.	eRNA
chr1	188962180	189007839	TRANS_XXd2_chr1_minus_NR574	-	TRUE	promoter	FALSE	ENSMUSG00000026608.13	protein_coding	protein-coding
chr1	188997000	188998599	TRANS_XXd2_chr1_plus_NR504	+	FALSE	promoter	FALSE	.	.	genic lncRNA
chr1	189006420	189007199	TRANS_XXd2_chr1_plus_NR505	+	FALSE	promoter	FALSE	.	.	genic lncRNA
chr1	189010830	189016169	TRANS_XXd2_chr1_minus_NR575	-	FALSE	promoter	FALSE	.	.	intragenic lncRNA
chr1	189017200	189027309	TRANS_XXd2_chr1_minus_NR576	-	FALSE	promoter	FALSE	.	.	intragenic lncRNA
chr1	189277320	189277849	TRANS_XXd2_chr1_minus_NR577	-	TRUE	FALSE	TRUE	ENSMUSG00000102824.1	processed_pseudogene	intragenic lncRNA
chr1	189637670	189688089	TRANS_XXd2_chr1_minus_NR578	-	TRUE	promoter	FALSE	ENSMUSG00000026605.14	protein_coding	protein-coding
chr1	189726600	189729649	TRANS_XXd2_chr1_minus_NR579	-	FALSE	promoter	FALSE	.	.	genic lncRNA
chr1	189727200	189727939	TRANS_XXd2_chr1_plus_NR506	+	FALSE	promoter	FALSE	.	.	intragenic lncRNA
chr1	189728190	189882419	TRANS_XXd2_chr1_plus_NR507	+	TRUE	promoter	FALSE	ENSMUSG00000026604.17	protein_coding	protein-coding
chr1	189876550	189922279	TRANS_XXd2_chr1_minus_NR580	-	TRUE	promoter	TRUE	ENSMUSG00000026603.13	protein_coding	protein-coding
chr1	190118600	190170729	TRANS_XXd2_chr1_minus_NR581	-	TRUE	FALSE	TRUE	ENSMUSG00000010175.13	protein_coding	protein-coding
chr1	190741360	190911769	TRANS_XXd2_chr1_minus_NR582	-	TRUE	promoter	FALSE	ENSMUSG00000089872.10	protein_coding	protein-coding
chr1	190911650	190912559	TRANS_XXd2_chr1_plus_NR508	+	FALSE	promoter	FALSE	.	.	uaRNA
chr1	190921200	190928769	TRANS_XXd2_chr1_minus_NR583	-	FALSE	promoter	FALSE	.	.	genic lncRNA
chr1	190928540	190954259	TRANS_XXd2_chr1_plus_NR509	+	TRUE	promoter	TRUE	ENSMUSG00000026634.16	protein_coding	protein-coding
chr1	190996800	191026139	TRANS_XXd2_chr1_minus_NR584	-	TRUE	promoter	FALSE	ENSMUSG00000066595.9	protein_coding	protein-coding
chr1	191030000	191030199	TRANS_XXd2_chr1_plus_NR510	+	FALSE	promoter	FALSE	.	.	intragenic lncRNA
chr1	191033030	191035859	TRANS_XXd2_chr1_minus_NR585	-	FALSE	promoter	FALSE	.	.	intragenic lncRNA
chr1	191036180	191044099	TRANS_XXd2_chr1_plus_NR511	+	FALSE	promoter	FALSE	.	.	genic lncRNA
chr1	191038010	191062919	TRANS_XXd2_chr1_minus_NR586	-	TRUE	promoter	FALSE	ENSMUSG00000026632.17	protein_coding	protein-coding
chr1	191063030	191094599	TRANS_XXd2_chr1_plus_NR512	+	TRUE	promoter	FALSE	ENSMUSG00000062510.12	protein_coding	protein-coding
chr1	191168790	191183309	TRANS_XXd2_chr1_minus_NR587	-	TRUE	promoter	FALSE	ENSMUSG00000026628.13	protein_coding	protein-coding
chr1	191224510	191248169	TRANS_XXd2_chr1_plus_NR513	+	TRUE	promoter	FALSE	ENSMUSG00000073478.6	lincRNA	intragenic lncRNA
chr1	191306710	191318109	TRANS_XXd2_chr1_minus_NR588	-	TRUE	promoter	TRUE	ENSMUSG00000037499.9	protein_coding	protein-coding
chr1	191325960	191363969	TRANS_XXd2_chr1_plus_NR514	+	TRUE	promoter	TRUE	ENSMUSG00000026627.7	protein_coding	protein-coding
chr1	191427230	191432999	TRANS_XXd2_chr1_minus_NR589	-	FALSE	promoter	FALSE	.	.	intragenic lncRNA
chr1	191434870	191435459	TRANS_XXd2_chr1_minus_NR590	-	FALSE	promoter	FALSE	.	.	intragenic lncRNA
chr1	191532450	191575519	TRANS_XXd2_chr1_minus_NR591	-	TRUE	promoter	FALSE	ENSMUSG00000037474.13	protein_coding	protein-coding
chr1	191574920	191575399	TRANS_XXd2_chr1_plus_NR515	+	FALSE	promoter	FALSE	.	.	genic lncRNA
chr1	191575730	191624439	TRANS_XXd2_chr1_plus_NR516	+	TRUE	promoter	FALSE	ENSMUSG00000037461.10	protein_coding	protein-coding
chr1	191604060	191604599	TRANS_XXd2_chr1_minus_NR592	-	FALSE	enhancer	FALSE	.	.	eRNA
chr1	191718070	191786089	TRANS_XXd2_chr1_plus_NR517	+	TRUE	promoter	TRUE	ENSMUSG00000026623.16	protein_coding	protein-coding
chr1	191819470	191821929	TRANS_XXd2_chr1_minus_NR593	-	TRUE	promoter	FALSE	ENSMUSG00000102840.1	antisense	genic lncRNA
chr1	191821520	191836479	TRANS_XXd2_chr1_plus_NR518	+	TRUE	promoter	FALSE	ENSMUSG00000026622.15	protein_coding	protein-coding
chr1	191907000	191916749	TRANS_XXd2_chr1_plus_NR519	+	TRUE	promoter	TRUE	ENSMUSG00000037434.7	protein_coding	protein-coding
chr1	191987200	191990149	TRANS_XXd2_chr1_minus_NR594	-	TRUE	promoter	FALSE	ENSMUSG00000097416.3	antisense	intragenic lncRNA
chr1	191992800	191993399	TRANS_XXd2_chr1_plus_NR520	+	TRUE	FALSE	FALSE	ENSMUSG00000102915.1	processed_pseudogene	intragenic lncRNA
chr1	192073760	192074509	TRANS_XXd2_chr1_minus_NR595	-	TRUE	FALSE	TRUE	ENSMUSG00000103653.1	processed_pseudogene	intragenic lncRNA
chr1	192074610	192092599	TRANS_XXd2_chr1_minus_NR596	-	TRUE	promoter	TRUE	ENSMUSG00000026637.13	protein_coding	protein-coding
chr1	192097850	192137999	TRANS_XXd2_chr1_minus_NR597	-	TRUE	promoter	FALSE	ENSMUSG00000037395.15	protein_coding	protein-coding
chr1	192745580	192750199	TRANS_XXd2_chr1_plus_NR521	+	TRUE	FALSE	TRUE	ENSMUSG00000094131.1	snRNA	intragenic lncRNA
chr1	192775430	192794999	TRANS_XXd2_chr1_minus_NR598	-	FALSE	promoter	FALSE	.	.	intragenic lncRNA
chr1	192795380	192796119	TRANS_XXd2_chr1_plus_NR522	+	FALSE	promoter	FALSE	.	.	intragenic lncRNA
chr1	192795430	192796519	TRANS_XXd2_chr1_minus_NR599	-	FALSE	promoter	FALSE	.	.	intragenic lncRNA
chr1	192796880	192798999	TRANS_XXd2_chr1_plus_NR523	+	FALSE	promoter	FALSE	.	.	intragenic lncRNA
chr1	192866620	193035779	TRANS_XXd2_chr1_minus_NR600	-	TRUE	promoter	TRUE	ENSMUSG00000016200.14	protein_coding	protein-coding
chr1	193090650	193130239	TRANS_XXd2_chr1_minus_NR601	-	TRUE	promoter	FALSE	ENSMUSG00000016181.9	protein_coding	protein-coding
chr1	193130380	193132199	TRANS_XXd2_chr1_plus_NR524	+	FALSE	promoter	FALSE	.	.	uaRNA
chr1	193153140	193179459	TRANS_XXd2_chr1_plus_NR525	+	TRUE	promoter	FALSE	ENSMUSG00000026638.15	protein_coding	protein-coding
chr1	193166260	193173399	TRANS_XXd2_chr1_minus_NR602	-	FALSE	promoter	FALSE	.	.	genic lncRNA
chr1	193504040	193510199	TRANS_XXd2_chr1_minus_NR603	-	TRUE	promoter	FALSE	ENSMUSG00000097850.2	lincRNA	intragenic lncRNA
chr1	193550400	193550919	TRANS_XXd2_chr1_minus_NR604	-	FALSE	promoter	FALSE	.	.	intragenic lncRNA
chr1	194619850	194816799	TRANS_XXd2_chr1_plus_NR526	+	TRUE	promoter	FALSE	ENSMUSG00000026640.12	protein_coding	protein-coding
chr1	194938860	194962469	TRANS_XXd2_chr1_plus_NR527	+	TRUE	promoter	TRUE	ENSMUSG00000016494.9	protein_coding	protein-coding
chr1	194976360	195045549	TRANS_XXd2_chr1_plus_NR528	+	TRUE	promoter	TRUE	ENSMUSG00000096929.7	processed_transcript	intragenic lncRNA
chr1	195090570	195131549	TRANS_XXd2_chr1_minus_NR605	-	TRUE	promoter	FALSE	ENSMUSG00000016481.15	protein_coding	protein-coding
chr2	3118520	3230879	TRANS_XXd2_chr2_plus_NR1	+	TRUE	promoter	TRUE	ENSMUSG00000050530.14	protein_coding	protein-coding
chr2	3282420	3283869	TRANS_XXd2_chr2_minus_NR1	-	FALSE	promoter	FALSE	.	.	intragenic lncRNA
chr2	3284200	3332089	TRANS_XXd2_chr2_plus_NR2	+	TRUE	promoter	FALSE	ENSMUSG00000026643.16	protein_coding	protein-coding
chr2	3323780	3332629	TRANS_XXd2_chr2_minus_NR2	-	TRUE	promoter	FALSE	ENSMUSG00000049950.6	protein_coding	protein-coding
chr2	3424160	3469399	TRANS_XXd2_chr2_plus_NR3	+	TRUE	promoter	FALSE	ENSMUSG00000026648.18	protein_coding	protein-coding
chr2	3443930	3474839	TRANS_XXd2_chr2_minus_NR3	-	TRUE	promoter	FALSE	ENSMUSG00000026646.16	protein_coding	protein-coding
chr2	3488880	3512799	TRANS_XXd2_chr2_minus_NR4	-	TRUE	promoter	FALSE	ENSMUSG00000109865.1,ENSMUSG00000051396.15	protein_coding	protein-coding
chr2	3513070	3522199	TRANS_XXd2_chr2_plus_NR4	+	TRUE	promoter	FALSE	ENSMUSG00000039496.8	protein_coding	protein-coding
chr2	3550740	3551199	TRANS_XXd2_chr2_plus_NR5	+	TRUE	FALSE	FALSE	ENSMUSG00000082580.3	processed_pseudogene	intragenic lncRNA
chr2	3713490	3790479	TRANS_XXd2_chr2_plus_NR6	+	TRUE	promoter	FALSE	ENSMUSG00000026655.15	protein_coding	protein-coding
chr2	4558000	4559759	TRANS_XXd2_chr2_minus_NR5	-	FALSE	promoter	TRUE	.	.	intragenic lncRNA
chr2	4589800	4593689	TRANS_XXd2_chr2_minus_NR6	-	FALSE	promoter	FALSE	.	.	intragenic lncRNA
chr2	4620730	4652119	TRANS_XXd2_chr2_minus_NR7	-	TRUE	promoter	TRUE	ENSMUSG00000039449.14	protein_coding	protein-coding
chr2	4881770	4909779	TRANS_XXd2_chr2_plus_NR7	+	TRUE	promoter	FALSE	ENSMUSG00000026662.13	protein_coding	protein-coding
chr2	4918030	4918979	TRANS_XXd2_chr2_minus_NR8	-	FALSE	promoter	FALSE	.	.	intragenic lncRNA
chr2	4959470	4959759	TRANS_XXd2_chr2_minus_NR9	-	TRUE	FALSE	TRUE	ENSMUSG00000069188.5	processed_pseudogene	intragenic lncRNA
chr2	4987060	5012739	TRANS_XXd2_chr2_minus_NR10	-	TRUE	promoter	FALSE	ENSMUSG00000026669.14	protein_coding	protein-coding
chr2	5017050	5064069	TRANS_XXd2_chr2_minus_NR11	-	TRUE	promoter	FALSE	ENSMUSG00000026672.11	protein_coding	protein-coding
chr2	5044560	5045399	TRANS_XXd2_chr2_plus_NR8	+	FALSE	promoter	FALSE	.	.	genic lncRNA
chr2	5756400	5760739	TRANS_XXd2_chr2_minus_NR12	-	FALSE	promoter	FALSE	.	.	intragenic lncRNA
chr2	5760850	5761799	TRANS_XXd2_chr2_plus_NR9	+	FALSE	promoter	FALSE	.	.	intragenic lncRNA
chr2	5792150	5844969	TRANS_XXd2_chr2_minus_NR13	-	TRUE	promoter	FALSE	ENSMUSG00000039128.13	protein_coding	protein-coding
chr2	5845050	5874919	TRANS_XXd2_chr2_plus_NR10	+	TRUE	promoter	FALSE	ENSMUSG00000025817.12	protein_coding	protein-coding
chr2	5865490	5942759	TRANS_XXd2_chr2_minus_NR14	-	TRUE	promoter	FALSE	ENSMUSG00000025815.13	protein_coding	protein-coding
chr2	5893600	5894319	TRANS_XXd2_chr2_plus_NR11	+	FALSE	enhancer	FALSE	.	.	eRNA
chr2	5945230	5950979	TRANS_XXd2_chr2_minus_NR15	-	FALSE	promoter	FALSE	.	.	intragenic lncRNA
chr2	5947270	5947789	TRANS_XXd2_chr2_plus_NR12	+	FALSE	enhancer	FALSE	.	.	eRNA
chr2	5951480	6058479	TRANS_XXd2_chr2_plus_NR13	+	TRUE	promoter	FALSE	ENSMUSG00000043241.14	protein_coding	protein-coding
chr2	6059050	6064599	TRANS_XXd2_chr2_plus_NR14	+	FALSE	enhancer	FALSE	.	.	eRNA
chr2	6162600	6163599	TRANS_XXd2_chr2_plus_NR15	+	FALSE	promoter	FALSE	.	.	intragenic lncRNA
chr2	6195600	6212989	TRANS_XXd2_chr2_minus_NR16	-	TRUE	promoter	TRUE	ENSMUSG00000039063.5	protein_coding	protein-coding
chr2	6322780	6452539	TRANS_XXd2_chr2_plus_NR16	+	TRUE	promoter	FALSE	ENSMUSG00000039046.15	protein_coding	protein-coding
chr2	6538240	6872489	TRANS_XXd2_chr2_minus_NR17	-	TRUE	promoter	TRUE	ENSMUSG00000002107.18	protein_coding	protein-coding
chr2	9911300	10048469	TRANS_XXd2_chr2_minus_NR18	-	TRUE	promoter	TRUE	ENSMUSG00000025782.12	protein_coding	protein-coding
chr2	10053830	10080479	TRANS_XXd2_chr2_minus_NR19	-	TRUE	promoter	FALSE	ENSMUSG00000025781.14	protein_coding	protein-coding
chr2	10080590	10096229	TRANS_XXd2_chr2_plus_NR17	+	TRUE	promoter	TRUE	ENSMUSG00000037262.7	protein_coding	protein-coding
chr2	10300980	10302789	TRANS_XXd2_chr2_plus_NR18	+	FALSE	promoter	FALSE	.	.	intragenic lncRNA
chr2	10311930	10313999	TRANS_XXd2_chr2_plus_NR19	+	FALSE	promoter	FALSE	.	.	intragenic lncRNA
chr2	10370470	10483029	TRANS_XXd2_chr2_plus_NR20	+	TRUE	promoter	FALSE	ENSMUSG00000061186.15	protein_coding	protein-coding
chr2	10501500	10503119	TRANS_XXd2_chr2_plus_NR21	+	TRUE	FALSE	FALSE	ENSMUSG00000096053.1,ENSMUSG00000106488.1	miRNA	intragenic lncRNA
chr2	10503520	10547839	TRANS_XXd2_chr2_plus_NR22	+	TRUE	FALSE	FALSE	ENSMUSG00000076994.2	miRNA	intragenic lncRNA
chr2	11468600	11502069	TRANS_XXd2_chr2_minus_NR20	-	TRUE	promoter	FALSE	ENSMUSG00000026773.19	protein_coding	protein-coding
chr2	11581190	11603219	TRANS_XXd2_chr2_minus_NR21	-	TRUE	promoter	TRUE	ENSMUSG00000037197.11	protein_coding	protein-coding
chr2	11680800	11682789	TRANS_XXd2_chr2_minus_NR22	-	FALSE	promoter	FALSE	.	.	intragenic lncRNA
chr2	11735220	11777549	TRANS_XXd2_chr2_minus_NR23	-	TRUE	promoter	FALSE	ENSMUSG00000058594.15	protein_coding	protein-coding
chr2	12339150	12419429	TRANS_XXd2_chr2_minus_NR24	-	TRUE	promoter	TRUE	ENSMUSG00000026767.12	protein_coding	protein-coding
chr2	12924070	13004399	TRANS_XXd2_chr2_plus_NR23	+	TRUE	promoter	TRUE	ENSMUSG00000026730.12	protein_coding	protein-coding
chr2	13068900	13271399	TRANS_XXd2_chr2_minus_NR25	-	TRUE	promoter	FALSE	ENSMUSG00000026727.10	protein_coding	protein-coding
chr2	13271590	13281939	TRANS_XXd2_chr2_plus_NR24	+	TRUE	promoter	FALSE	ENSMUSG00000086358.2	processed_transcript	uaRNA
chr2	13370840	13373659	TRANS_XXd2_chr2_plus_NR25	+	FALSE	promoter	FALSE	.	.	intragenic lncRNA
chr2	13506890	13544669	TRANS_XXd2_chr2_minus_NR26	-	TRUE	promoter	TRUE	ENSMUSG00000026723.10	protein_coding	protein-coding
chr2	13544550	13546199	TRANS_XXd2_chr2_plus_NR26	+	FALSE	promoter	FALSE	.	.	uaRNA
chr2	13574310	13583579	TRANS_XXd2_chr2_plus_NR27	+	TRUE	promoter	FALSE	ENSMUSG00000026728.9	protein_coding	protein-coding
chr2	14008000	14055969	TRANS_XXd2_chr2_minus_NR27	-	TRUE	promoter	FALSE	ENSMUSG00000063275.15	protein_coding	protein-coding
chr2	14069200	14073849	TRANS_XXd2_chr2_minus_NR28	-	TRUE	promoter	FALSE	ENSMUSG00000086657.2	processed_transcript	intragenic lncRNA
chr2	14074120	14165469	TRANS_XXd2_chr2_plus_NR28	+	TRUE	promoter	FALSE	ENSMUSG00000026718.17	protein_coding	protein-coding
chr2	14139460	14140399	TRANS_XXd2_chr2_minus_NR29	-	FALSE	promoter	FALSE	.	.	genic lncRNA
chr2	14626870	14627349	TRANS_XXd2_chr2_minus_NR30	-	TRUE	FALSE	FALSE	ENSMUSG00000070271.7	processed_pseudogene	intragenic lncRNA
chr2	14985460	15049299	TRANS_XXd2_chr2_minus_NR31	-	TRUE	promoter	FALSE	ENSMUSG00000026707.15	protein_coding	protein-coding
chr2	15049390	15050599	TRANS_XXd2_chr2_plus_NR29	+	TRUE	promoter	FALSE	ENSMUSG00000017418.14	protein_coding	protein-coding
chr2	15050200	15055129	TRANS_XXd2_chr2_minus_NR32	-	TRUE	promoter	FALSE	ENSMUSG00000026707.15	protein_coding	protein-coding
chr2	15055320	15091629	TRANS_XXd2_chr2_plus_NR30	+	TRUE	promoter	FALSE	ENSMUSG00000017418.14	protein_coding	protein-coding
chr2	16029550	16032939	TRANS_XXd2_chr2_minus_NR33	-	FALSE	promoter	FALSE	.	.	intragenic lncRNA
chr2	16338130	16358079	TRANS_XXd2_chr2_minus_NR34	-	FALSE	promoter	FALSE	.	.	genic lncRNA
chr2	16356000	16762629	TRANS_XXd2_chr2_plus_NR31	+	TRUE	promoter	TRUE	ENSMUSG00000026748.13	protein_coding	protein-coding
chr2	17216200	17217349	TRANS_XXd2_chr2_minus_NR35	-	FALSE	promoter	FALSE	.	.	intragenic lncRNA
chr2	17852930	17854369	TRANS_XXd2_chr2_plus_NR32	+	FALSE	promoter	FALSE	.	.	intragenic lncRNA
chr2	17867000	17868259	TRANS_XXd2_chr2_minus_NR36	-	FALSE	promoter	FALSE	.	.	intragenic lncRNA
chr2	17899140	17900479	TRANS_XXd2_chr2_plus_NR33	+	FALSE	promoter	FALSE	.	.	intragenic lncRNA
chr2	17899170	17900599	TRANS_XXd2_chr2_minus_NR37	-	FALSE	promoter	FALSE	.	.	intragenic lncRNA
chr2	17917220	17917699	TRANS_XXd2_chr2_minus_NR38	-	FALSE	promoter	FALSE	.	.	intragenic lncRNA
chr2	17934800	17936089	TRANS_XXd2_chr2_minus_NR39	-	FALSE	promoter	FALSE	.	.	intragenic lncRNA
chr2	17936160	17961049	TRANS_XXd2_chr2_plus_NR34	+	FALSE	promoter	FALSE	.	.	intragenic lncRNA
chr2	17980200	17982759	TRANS_XXd2_chr2_minus_NR40	-	FALSE	promoter	FALSE	.	.	intragenic lncRNA
chr2	18022090	18028909	TRANS_XXd2_chr2_minus_NR41	-	TRUE	promoter	TRUE	ENSMUSG00000054057.2	protein_coding	protein-coding
chr2	18053230	18056589	TRANS_XXd2_chr2_minus_NR42	-	TRUE	promoter	FALSE	ENSMUSG00000086340.1	processed_transcript	intragenic lncRNA
chr2	18055200	18219609	TRANS_XXd2_chr2_plus_NR35	+	FALSE	FALSE	TRUE	.	.	genic lncRNA
chr2	18061430	18064329	TRANS_XXd2_chr2_minus_NR43	-	FALSE	promoter	FALSE	.	.	intragenic lncRNA
chr2	18064600	18065599	TRANS_XXd2_chr2_minus_NR44	-	FALSE	promoter	FALSE	.	.	intragenic lncRNA
chr2	18196820	18392739	TRANS_XXd2_chr2_minus_NR45	-	TRUE	promoter	TRUE	ENSMUSG00000026740.12	protein_coding	protein-coding
chr2	18392900	18395799	TRANS_XXd2_chr2_plus_NR36	+	FALSE	promoter	FALSE	.	.	uaRNA
chr2	18453660	18477199	TRANS_XXd2_chr2_plus_NR37	+	FALSE	promoter	FALSE	.	.	intragenic lncRNA
chr2	18672430	18676219	TRANS_XXd2_chr2_plus_NR38	+	TRUE	promoter	FALSE	ENSMUSG00000051154.11	protein_coding	protein-coding
chr2	18677250	18687179	TRANS_XXd2_chr2_plus_NR39	+	TRUE	promoter	TRUE	ENSMUSG00000026739.13	protein_coding	protein-coding
chr2	18765800	18767369	TRANS_XXd2_chr2_minus_NR46	-	FALSE	promoter	FALSE	.	.	intragenic lncRNA
chr2	18836930	18998059	TRANS_XXd2_chr2_minus_NR47	-	TRUE	promoter	FALSE	ENSMUSG00000026737.12	protein_coding	protein-coding
chr2	19160800	19161529	TRANS_XXd2_chr2_plus_NR40	+	FALSE	promoter	FALSE	.	.	intragenic lncRNA
chr2	19365420	19367789	TRANS_XXd2_chr2_minus_NR48	-	FALSE	enhancer	FALSE	.	.	eRNA
chr2	19371650	19399939	TRANS_XXd2_chr2_plus_NR41	+	TRUE	enhancer	FALSE	ENSMUSG00000023094.14	protein_coding	protein-coding
chr2	19536220	19553959	TRANS_XXd2_chr2_minus_NR49	-	TRUE	promoter	FALSE	ENSMUSG00000026734.9	protein_coding	protein-coding
chr2	19657810	19670199	TRANS_XXd2_chr2_plus_NR42	+	TRUE	promoter	TRUE	ENSMUSG00000043415.5	protein_coding	protein-coding
chr2	20235200	20236119	TRANS_XXd2_chr2_minus_NR50	-	TRUE	FALSE	FALSE	ENSMUSG00000081128.1	processed_pseudogene	intragenic lncRNA
chr2	20519630	20813559	TRANS_XXd2_chr2_plus_NR43	+	TRUE	promoter	FALSE	ENSMUSG00000036617.17	protein_coding	protein-coding
chr2	20546000	20550249	TRANS_XXd2_chr2_minus_NR51	-	FALSE	promoter	FALSE	.	.	genic lncRNA
chr2	20642610	20643119	TRANS_XXd2_chr2_minus_NR52	-	FALSE	promoter	FALSE	.	.	genic lncRNA
chr2	20647070	20655009	TRANS_XXd2_chr2_minus_NR53	-	FALSE	promoter	FALSE	.	.	genic lncRNA
chr2	20660000	20671789	TRANS_XXd2_chr2_minus_NR54	-	FALSE	promoter	FALSE	.	.	genic lncRNA
chr2	20721660	20724429	TRANS_XXd2_chr2_minus_NR55	-	FALSE	promoter	FALSE	.	.	genic lncRNA
chr2	20777000	20777199	TRANS_XXd2_chr2_minus_NR56	-	FALSE	enhancer	FALSE	.	.	eRNA
chr2	20901140	20969559	TRANS_XXd2_chr2_minus_NR57	-	FALSE	promoter	FALSE	.	.	intragenic lncRNA
chr2	20968950	20972529	TRANS_XXd2_chr2_plus_NR44	+	FALSE	promoter	FALSE	.	.	intragenic lncRNA
chr2	21111400	21142099	TRANS_XXd2_chr2_minus_NR58	-	TRUE	promoter	FALSE	ENSMUSG00000086821.3	unprocessed_pseudogene	intragenic lncRNA
chr2	21205750	21217599	TRANS_XXd2_chr2_plus_NR45	+	TRUE	promoter	FALSE	ENSMUSG00000048550.17	protein_coding	protein-coding
chr2	21962620	21964179	TRANS_XXd2_chr2_minus_NR59	-	FALSE	promoter	FALSE	.	.	intragenic lncRNA
chr2	22891600	22895579	TRANS_XXd2_chr2_minus_NR60	-	TRUE	promoter	FALSE	ENSMUSG00000069136.4	pseudogene	genic lncRNA
chr2	22895570	22942759	TRANS_XXd2_chr2_plus_NR46	+	TRUE	promoter	FALSE	ENSMUSG00000026784.14	protein_coding	protein-coding
chr2	22932030	23040169	TRANS_XXd2_chr2_minus_NR61	-	TRUE	promoter	TRUE	ENSMUSG00000058835.14	protein_coding	protein-coding
chr2	23068220	23128299	TRANS_XXd2_chr2_plus_NR47	+	TRUE	promoter	FALSE	ENSMUSG00000026781.17	protein_coding	protein-coding
chr2	23106690	23155939	TRANS_XXd2_chr2_minus_NR62	-	TRUE	promoter	FALSE	ENSMUSG00000026779.6	protein_coding	protein-coding
chr2	23156520	23204099	TRANS_XXd2_chr2_plus_NR48	+	TRUE	promoter	TRUE	ENSMUSG00000026775.9	protein_coding	protein-coding
chr2	23321320	23354799	TRANS_XXd2_chr2_plus_NR49	+	TRUE	promoter	FALSE	ENSMUSG00000069132.3	protein_coding	protein-coding
chr2	23456000	23457669	TRANS_XXd2_chr2_minus_NR63	-	FALSE	promoter	FALSE	.	.	intragenic lncRNA
chr2	23457720	23467709	TRANS_XXd2_chr2_plus_NR50	+	FALSE	promoter	FALSE	.	.	intragenic lncRNA
chr2	23489670	23572079	TRANS_XXd2_chr2_minus_NR64	-	TRUE	promoter	TRUE	ENSMUSG00000026771.14	protein_coding	protein-coding
chr2	24367630	24412449	TRANS_XXd2_chr2_plus_NR51	+	TRUE	promoter	TRUE	ENSMUSG00000026979.16	protein_coding	protein-coding
chr2	24601250	24762959	TRANS_XXd2_chr2_minus_NR65	-	TRUE	promoter	FALSE	ENSMUSG00000004113.18	protein_coding	protein-coding
chr2	24788030	24919589	TRANS_XXd2_chr2_minus_NR66	-	TRUE	promoter	FALSE	ENSMUSG00000036893.17	protein_coding	protein-coding
chr2	24919710	24921799	TRANS_XXd2_chr2_plus_NR52	+	FALSE	promoter	FALSE	.	.	uaRNA
chr2	24922170	24935179	TRANS_XXd2_chr2_minus_NR67	-	TRUE	promoter	TRUE	ENSMUSG00000026972.15	protein_coding	protein-coding
chr2	24928330	24929799	TRANS_XXd2_chr2_plus_NR53	+	FALSE	promoter	FALSE	.	.	genic lncRNA
chr2	24935350	24937719	TRANS_XXd2_chr2_plus_NR54	+	FALSE	promoter	FALSE	.	.	uaRNA
chr2	24948010	24949559	TRANS_XXd2_chr2_minus_NR68	-	FALSE	promoter	FALSE	.	.	intragenic lncRNA
chr2	24949820	25063479	TRANS_XXd2_chr2_plus_NR55	+	TRUE	promoter	FALSE	ENSMUSG00000026974.11	protein_coding	protein-coding
chr2	24971200	24975049	TRANS_XXd2_chr2_minus_NR69	-	TRUE	promoter	FALSE	ENSMUSG00000036850.4	protein_coding	protein-coding
chr2	25188940	25211409	TRANS_XXd2_chr2_minus_NR70	-	TRUE	promoter	TRUE	ENSMUSG00000013465.19	protein_coding	protein-coding
chr2	25211600	25213699	TRANS_XXd2_chr2_minus_NR71	-	TRUE	promoter	FALSE	ENSMUSG00000036770.11	protein_coding	protein-coding
chr2	25213470	25214599	TRANS_XXd2_chr2_plus_NR56	+	FALSE	promoter	FALSE	.	.	uaRNA
chr2	25216880	25224649	TRANS_XXd2_chr2_minus_NR72	-	TRUE	promoter	FALSE	ENSMUSG00000036752.4	protein_coding	protein-coding
chr2	25225050	25227599	TRANS_XXd2_chr2_plus_NR57	+	FALSE	promoter	TRUE	.	.	uaRNA
chr2	25244430	25255399	TRANS_XXd2_chr2_minus_NR73	-	TRUE	promoter	FALSE	ENSMUSG00000115074.1,ENSMUSG00000006471.18	protein_coding	protein-coding
chr2	25255470	25260599	TRANS_XXd2_chr2_plus_NR58	+	TRUE	promoter	FALSE	ENSMUSG00000078201.5	protein_coding	protein-coding
chr2	25256650	25256999	TRANS_XXd2_chr2_minus_NR74	-	FALSE	promoter	FALSE	.	.	genic lncRNA
chr2	25261450	25262389	TRANS_XXd2_chr2_minus_NR75	-	FALSE	promoter	FALSE	.	.	uaRNA
chr2	25262650	25272389	TRANS_XXd2_chr2_plus_NR59	+	TRUE	promoter	FALSE	ENSMUSG00000048707.9	protein_coding	protein-coding
chr2	25267000	25272399	TRANS_XXd2_chr2_minus_NR76	-	TRUE	promoter	FALSE	ENSMUSG00000026966.6	protein_coding	protein-coding
chr2	25272570	25286689	TRANS_XXd2_chr2_plus_NR60	+	TRUE	promoter	TRUE	ENSMUSG00000026965.12	protein_coding	protein-coding
chr2	25327040	25332559	TRANS_XXd2_chr2_minus_NR77	-	FALSE	promoter	FALSE	.	.	intragenic lncRNA
chr2	25332750	25353529	TRANS_XXd2_chr2_plus_NR61	+	TRUE	promoter	TRUE	ENSMUSG00000036646.13	protein_coding	protein-coding
chr2	25349200	25356349	TRANS_XXd2_chr2_minus_NR78	-	TRUE	promoter	FALSE	ENSMUSG00000026958.13	protein_coding	protein-coding
chr2	25357060	25365639	TRANS_XXd2_chr2_minus_NR79	-	TRUE	promoter	FALSE	ENSMUSG00000026956.15	protein_coding	protein-coding
chr2	25372340	25386309	TRANS_XXd2_chr2_plus_NR62	+	TRUE	promoter	FALSE	ENSMUSG00000026955.13	protein_coding	protein-coding
chr2	25458710	25461019	TRANS_XXd2_chr2_minus_NR80	-	TRUE	promoter	TRUE	ENSMUSG00000047617.11	protein_coding	protein-coding
chr2	25499830	25500999	TRANS_XXd2_chr2_minus_NR81	-	TRUE	promoter	FALSE	ENSMUSG00000015083.11	protein_coding	protein-coding
chr2	25500830	25506729	TRANS_XXd2_chr2_plus_NR63	+	TRUE	promoter	FALSE	ENSMUSG00000015095.12	protein_coding	protein-coding
chr2	25516280	25546899	TRANS_XXd2_chr2_minus_NR82	-	TRUE	promoter	FALSE	ENSMUSG00000026942.13	protein_coding	protein-coding
chr2	25529400	25529919	TRANS_XXd2_chr2_plus_NR64	+	FALSE	enhancer	FALSE	.	.	eRNA
chr2	25557860	25572529	TRANS_XXd2_chr2_plus_NR65	+	TRUE	promoter	FALSE	ENSMUSG00000015092.9	protein_coding	protein-coding
chr2	25563270	25574899	TRANS_XXd2_chr2_minus_NR83	-	TRUE	promoter	FALSE	ENSMUSG00000026941.16	protein_coding	protein-coding
chr2	25583030	25608459	TRANS_XXd2_chr2_minus_NR84	-	TRUE	promoter	TRUE	ENSMUSG00000015087.14	protein_coding	protein-coding
chr2	25620150	25622019	TRANS_XXd2_chr2_minus_NR85	-	TRUE	promoter	TRUE	ENSMUSG00000026939.12	protein_coding	protein-coding
chr2	25706790	25712799	TRANS_XXd2_chr2_plus_NR66	+	TRUE	promoter	TRUE	ENSMUSG00000049086.8	protein_coding	protein-coding
chr2	25921220	25982929	TRANS_XXd2_chr2_minus_NR86	-	TRUE	promoter	TRUE	ENSMUSG00000026933.17	protein_coding	protein-coding
chr2	25984060	26021749	TRANS_XXd2_chr2_minus_NR87	-	TRUE	promoter	FALSE	ENSMUSG00000036352.16	protein_coding	protein-coding
chr2	26129620	26140399	TRANS_XXd2_chr2_plus_NR67	+	FALSE	promoter	FALSE	.	.	genic lncRNA
chr2	26134400	26140489	TRANS_XXd2_chr2_minus_NR88	-	TRUE	promoter	FALSE	ENSMUSG00000087679.2	protein_coding	protein-coding
chr2	26140400	26150359	TRANS_XXd2_chr2_plus_NR68	+	FALSE	promoter	FALSE	.	.	uaRNA
chr2	26208400	26237209	TRANS_XXd2_chr2_minus_NR89	-	TRUE	promoter	FALSE	ENSMUSG00000036327.18	protein_coding	protein-coding
chr2	26240490	26242199	TRANS_XXd2_chr2_minus_NR90	-	FALSE	promoter	FALSE	.	.	intragenic lncRNA
chr2	26242380	26250399	TRANS_XXd2_chr2_plus_NR69	+	FALSE	promoter	FALSE	.	.	intragenic lncRNA
chr2	26315570	26332989	TRANS_XXd2_chr2_plus_NR70	+	TRUE	promoter	TRUE	ENSMUSG00000026930.15	protein_coding	protein-coding
chr2	26360040	26380629	TRANS_XXd2_chr2_minus_NR91	-	TRUE	promoter	TRUE	ENSMUSG00000036281.13	protein_coding	protein-coding
chr2	26380720	26388959	TRANS_XXd2_chr2_plus_NR71	+	FALSE	promoter	FALSE	.	.	uaRNA
chr2	26381930	26389309	TRANS_XXd2_chr2_minus_NR92	-	TRUE	promoter	FALSE	ENSMUSG00000026927.17	protein_coding	protein-coding
chr2	26389360	26402799	TRANS_XXd2_chr2_plus_NR72	+	TRUE	promoter	FALSE	ENSMUSG00000026926.14	protein_coding	protein-coding
chr2	26404730	26445209	TRANS_XXd2_chr2_minus_NR93	-	TRUE	promoter	FALSE	ENSMUSG00000026924.17	protein_coding	protein-coding
chr2	26445650	26467249	TRANS_XXd2_chr2_plus_NR73	+	TRUE	promoter	FALSE	ENSMUSG00000086714.1	processed_transcript	uaRNA
chr2	26457170	26503809	TRANS_XXd2_chr2_minus_NR94	-	TRUE	promoter	TRUE	ENSMUSG00000026923.15	protein_coding	protein-coding
chr2	26503920	26505359	TRANS_XXd2_chr2_plus_NR74	+	FALSE	promoter	FALSE	.	.	uaRNA
chr2	26576110	26578739	TRANS_XXd2_chr2_plus_NR75	+	FALSE	FALSE	TRUE	.	.	intragenic lncRNA
chr2	26586640	26637569	TRANS_XXd2_chr2_plus_NR76	+	TRUE	promoter	FALSE	ENSMUSG00000092356.2	protein_coding	protein-coding
chr2	26588410	26604279	TRANS_XXd2_chr2_minus_NR95	-	TRUE	promoter	TRUE	ENSMUSG00000026922.13	protein_coding	protein-coding
chr2	26631140	26640239	TRANS_XXd2_chr2_minus_NR96	-	FALSE	promoter	FALSE	.	.	genic lncRNA
chr2	26837500	26856769	TRANS_XXd2_chr2_minus_NR97	-	TRUE	FALSE	FALSE	ENSMUSG00000015787.15	protein_coding	protein-coding
chr2	26882020	26910639	TRANS_XXd2_chr2_minus_NR98	-	TRUE	promoter	TRUE	ENSMUSG00000015776.12	protein_coding	protein-coding
chr2	26910810	26915829	TRANS_XXd2_chr2_plus_NR77	+	TRUE	promoter	FALSE	ENSMUSG00000062647.16	protein_coding	protein-coding
chr2	26911050	26933429	TRANS_XXd2_chr2_minus_NR99	-	TRUE	promoter	FALSE	ENSMUSG00000014867.9	protein_coding	protein-coding
chr2	26916380	26924919	TRANS_XXd2_chr2_plus_NR78	+	TRUE	promoter	FALSE	ENSMUSG00000014873.15	protein_coding	protein-coding
chr2	26948630	26964339	TRANS_XXd2_chr2_minus_NR100	-	TRUE	promoter	FALSE	ENSMUSG00000052406.14	protein_coding	protein-coding
chr2	26964650	26965699	TRANS_XXd2_chr2_plus_NR79	+	FALSE	promoter	FALSE	.	.	uaRNA
chr2	27009960	27023059	TRANS_XXd2_chr2_plus_NR80	+	TRUE	promoter	FALSE	ENSMUSG00000015488.14	protein_coding	protein-coding
chr2	27117400	27142469	TRANS_XXd2_chr2_minus_NR101	-	TRUE	promoter	TRUE	ENSMUSG00000009216.7	protein_coding	protein-coding
chr2	27258720	27427029	TRANS_XXd2_chr2_minus_NR102	-	TRUE	promoter	FALSE	ENSMUSG00000009621.18	protein_coding	protein-coding
chr2	27442500	27447199	TRANS_XXd2_chr2_plus_NR81	+	TRUE	promoter	FALSE	ENSMUSG00000109946.1	protein_coding	protein-coding
chr2	27444320	27475649	TRANS_XXd2_chr2_minus_NR103	-	TRUE	promoter	FALSE	ENSMUSG00000026918.16	protein_coding	protein-coding
chr2	27476270	27508239	TRANS_XXd2_chr2_minus_NR104	-	FALSE	promoter	FALSE	.	.	intragenic lncRNA
chr2	27505760	27511329	TRANS_XXd2_chr2_plus_NR82	+	FALSE	promoter	FALSE	.	.	intragenic lncRNA
chr2	27508520	27515099	TRANS_XXd2_chr2_minus_NR105	-	FALSE	promoter	FALSE	.	.	intragenic lncRNA
chr2	27515180	27537809	TRANS_XXd2_chr2_plus_NR83	+	TRUE	promoter	FALSE	ENSMUSG00000026917.15	protein_coding	protein-coding
chr2	27539770	27540399	TRANS_XXd2_chr2_minus_NR106	-	FALSE	promoter	FALSE	.	.	intragenic lncRNA
chr2	27540280	27549639	TRANS_XXd2_chr2_plus_NR84	+	FALSE	promoter	FALSE	.	.	intragenic lncRNA
chr2	27570020	27570959	TRANS_XXd2_chr2_minus_NR107	-	FALSE	FALSE	TRUE	.	.	intragenic lncRNA
chr2	27886400	28039199	TRANS_XXd2_chr2_plus_NR85	+	TRUE	promoter	TRUE	ENSMUSG00000026837.16	protein_coding	protein-coding
chr2	28460230	28466319	TRANS_XXd2_chr2_minus_NR108	-	TRUE	promoter	FALSE	ENSMUSG00000026831.16	protein_coding	protein-coding
chr2	28466410	28467329	TRANS_XXd2_chr2_plus_NR86	+	FALSE	promoter	FALSE	.	.	uaRNA
chr2	28468090	28478099	TRANS_XXd2_chr2_plus_NR87	+	TRUE	promoter	FALSE	ENSMUSG00000035772.11	protein_coding	protein-coding
chr2	28513370	28556189	TRANS_XXd2_chr2_plus_NR88	+	TRUE	promoter	TRUE	ENSMUSG00000026821.16	protein_coding	protein-coding
chr2	28565050	28583169	TRANS_XXd2_chr2_minus_NR109	-	TRUE	promoter	TRUE	ENSMUSG00000026816.14	protein_coding	protein-coding
chr2	28639840	28640889	TRANS_XXd2_chr2_minus_NR110	-	FALSE	promoter	FALSE	.	.	intragenic lncRNA
chr2	28816290	28840329	TRANS_XXd2_chr2_minus_NR111	-	TRUE	promoter	FALSE	ENSMUSG00000035666.14	protein_coding	protein-coding
chr2	28840510	28914749	TRANS_XXd2_chr2_plus_NR89	+	TRUE	promoter	FALSE	ENSMUSG00000026806.15	protein_coding	protein-coding
chr2	28933800	29055199	TRANS_XXd2_chr2_minus_NR112	-	TRUE	enhancer	FALSE	ENSMUSG00000079502.8	protein_coding	protein-coding
chr2	29060280	29087779	TRANS_XXd2_chr2_plus_NR90	+	TRUE	promoter	FALSE	ENSMUSG00000026803.17	protein_coding	protein-coding
chr2	29122740	29183539	TRANS_XXd2_chr2_plus_NR91	+	FALSE	promoter	TRUE	.	.	intragenic lncRNA
chr2	29156090	29156599	TRANS_XXd2_chr2_minus_NR113	-	FALSE	enhancer	FALSE	.	.	eRNA
chr2	29340430	29341199	TRANS_XXd2_chr2_plus_NR92	+	FALSE	promoter	FALSE	.	.	intragenic lncRNA
chr2	29346820	29526259	TRANS_XXd2_chr2_plus_NR93	+	TRUE	promoter	TRUE	ENSMUSG00000026799.15	protein_coding	protein-coding
chr2	29456040	29459129	TRANS_XXd2_chr2_minus_NR114	-	FALSE	promoter	FALSE	.	.	genic lncRNA
chr2	29619860	29743649	TRANS_XXd2_chr2_plus_NR94	+	TRUE	promoter	TRUE	ENSMUSG00000039844.20	protein_coding	protein-coding
chr2	29626000	29632139	TRANS_XXd2_chr2_minus_NR115	-	FALSE	promoter	FALSE	.	.	genic lncRNA
chr2	29731110	29731599	TRANS_XXd2_chr2_minus_NR116	-	FALSE	enhancer	FALSE	.	.	eRNA
chr2	29761250	29787659	TRANS_XXd2_chr2_minus_NR117	-	TRUE	promoter	TRUE	ENSMUSG00000039826.13	protein_coding	protein-coding
chr2	29788250	29799019	TRANS_XXd2_chr2_plus_NR95	+	TRUE	promoter	FALSE	ENSMUSG00000026798.10	protein_coding	protein-coding
chr2	29802800	29822999	TRANS_XXd2_chr2_plus_NR96	+	TRUE	promoter	TRUE	ENSMUSG00000059316.2	protein_coding	protein-coding
chr2	29818620	29820359	TRANS_XXd2_chr2_minus_NR118	-	FALSE	promoter	FALSE	.	.	genic lncRNA
chr2	29820800	29827269	TRANS_XXd2_chr2_minus_NR119	-	FALSE	promoter	FALSE	.	.	genic lncRNA
chr2	29827400	29852539	TRANS_XXd2_chr2_plus_NR97	+	TRUE	promoter	FALSE	ENSMUSG00000069020.9	protein_coding	protein-coding
chr2	29832800	29834339	TRANS_XXd2_chr2_minus_NR120	-	FALSE	promoter	FALSE	.	.	genic lncRNA
chr2	29869500	29884729	TRANS_XXd2_chr2_plus_NR98	+	TRUE	promoter	FALSE	ENSMUSG00000039787.13	protein_coding	protein-coding
chr2	29889800	29932069	TRANS_XXd2_chr2_plus_NR99	+	FALSE	promoter	TRUE	.	.	intragenic lncRNA
chr2	29919120	29919599	TRANS_XXd2_chr2_minus_NR121	-	FALSE	enhancer	FALSE	.	.	eRNA
chr2	29934820	29935599	TRANS_XXd2_chr2_minus_NR122	-	FALSE	promoter	FALSE	.	.	uaRNA
chr2	29935440	29962979	TRANS_XXd2_chr2_plus_NR100	+	TRUE	promoter	FALSE	ENSMUSG00000019715.14	protein_coding	protein-coding
chr2	29936270	29937199	TRANS_XXd2_chr2_minus_NR123	-	FALSE	enhancer	FALSE	.	.	eRNA
chr2	29954850	29955399	TRANS_XXd2_chr2_minus_NR124	-	FALSE	enhancer	FALSE	.	.	eRNA
chr2	29964520	29965469	TRANS_XXd2_chr2_minus_NR125	-	FALSE	promoter	FALSE	.	.	uaRNA
chr2	29965690	30031449	TRANS_XXd2_chr2_plus_NR101	+	TRUE	promoter	TRUE	ENSMUSG00000057738.14	protein_coding	protein-coding
chr2	29973320	29973799	TRANS_XXd2_chr2_minus_NR126	-	FALSE	promoter	FALSE	.	.	genic lncRNA
chr2	30030970	30048879	TRANS_XXd2_chr2_minus_NR127	-	TRUE	promoter	TRUE	ENSMUSG00000039715.8	protein_coding	protein-coding
chr2	30048940	30050589	TRANS_XXd2_chr2_plus_NR102	+	FALSE	promoter	FALSE	.	.	uaRNA
chr2	30049000	30050109	TRANS_XXd2_chr2_minus_NR128	-	FALSE	promoter	FALSE	.	.	intragenic lncRNA
chr2	30062070	30088939	TRANS_XXd2_chr2_plus_NR103	+	TRUE	promoter	FALSE	ENSMUSG00000054766.13	protein_coding	protein-coding
chr2	30089300	30093619	TRANS_XXd2_chr2_minus_NR129	-	TRUE	promoter	FALSE	ENSMUSG00000015335.16	protein_coding	protein-coding
chr2	30093970	30097549	TRANS_XXd2_chr2_plus_NR104	+	FALSE	promoter	FALSE	.	.	uaRNA
chr2	30094100	30124499	TRANS_XXd2_chr2_minus_NR130	-	TRUE	promoter	TRUE	ENSMUSG00000039686.14	protein_coding	protein-coding
chr2	30128620	30131229	TRANS_XXd2_chr2_minus_NR131	-	FALSE	promoter	FALSE	.	.	intragenic lncRNA
chr2	30132700	30133679	TRANS_XXd2_chr2_minus_NR132	-	FALSE	promoter	TRUE	.	.	intragenic lncRNA
chr2	30167800	30178439	TRANS_XXd2_chr2_minus_NR133	-	TRUE	enhancer	FALSE	ENSMUSG00000039660.16	protein_coding	protein-coding
chr2	30171520	30176399	TRANS_XXd2_chr2_plus_NR105	+	TRUE	promoter	TRUE	ENSMUSG00000015337.5	protein_coding	protein-coding
chr2	30183320	30184799	TRANS_XXd2_chr2_plus_NR106	+	FALSE	promoter	FALSE	.	.	intragenic lncRNA
chr2	30184840	30191199	TRANS_XXd2_chr2_plus_NR107	+	FALSE	FALSE	TRUE	.	.	intragenic lncRNA
chr2	30264290	30266879	TRANS_XXd2_chr2_minus_NR134	-	FALSE	promoter	FALSE	.	.	intragenic lncRNA
chr2	30280170	30286329	TRANS_XXd2_chr2_minus_NR135	-	TRUE	promoter	FALSE	ENSMUSG00000075419.4	protein_coding	protein-coding
chr2	30286410	30345749	TRANS_XXd2_chr2_plus_NR108	+	TRUE	promoter	FALSE	ENSMUSG00000052533.14	protein_coding	protein-coding
chr2	30342990	30359269	TRANS_XXd2_chr2_minus_NR136	-	TRUE	enhancer	FALSE	ENSMUSG00000026860.16	protein_coding	protein-coding
chr2	30364250	30389949	TRANS_XXd2_chr2_plus_NR109	+	TRUE	promoter	FALSE	ENSMUSG00000026858.18	protein_coding	protein-coding
chr2	30392420	30406759	TRANS_XXd2_chr2_plus_NR110	+	TRUE	promoter	FALSE	ENSMUSG00000026856.14	protein_coding	protein-coding
chr2	30415910	30464009	TRANS_XXd2_chr2_plus_NR111	+	FALSE	promoter	FALSE	.	.	intragenic lncRNA
chr2	30444670	30445359	TRANS_XXd2_chr2_minus_NR137	-	FALSE	promoter	FALSE	.	.	intragenic lncRNA
chr2	30474400	30495799	TRANS_XXd2_chr2_plus_NR112	+	FALSE	promoter	FALSE	.	.	intragenic lncRNA
chr2	30546600	30547799	TRANS_XXd2_chr2_minus_NR138	-	FALSE	promoter	FALSE	.	.	intragenic lncRNA
chr2	30547870	30550999	TRANS_XXd2_chr2_plus_NR113	+	FALSE	promoter	FALSE	.	.	intragenic lncRNA
chr2	30795610	30807559	TRANS_XXd2_chr2_minus_NR139	-	FALSE	promoter	FALSE	.	.	intragenic lncRNA
chr2	30807970	30832599	TRANS_XXd2_chr2_plus_NR114	+	TRUE	promoter	FALSE	ENSMUSG00000026857.9	protein_coding	protein-coding
chr2	30820810	30828279	TRANS_XXd2_chr2_minus_NR140	-	TRUE	promoter	FALSE	ENSMUSG00000039483.10	protein_coding	protein-coding
chr2	30937230	30938979	TRANS_XXd2_chr2_minus_NR141	-	FALSE	promoter	FALSE	.	.	intragenic lncRNA
chr2	30938690	30945349	TRANS_XXd2_chr2_plus_NR115	+	FALSE	promoter	FALSE	.	.	intragenic lncRNA
chr2	30941430	30942869	TRANS_XXd2_chr2_minus_NR142	-	FALSE	promoter	FALSE	.	.	intragenic lncRNA
chr2	30952980	30965599	TRANS_XXd2_chr2_plus_NR116	+	TRUE	promoter	TRUE	ENSMUSG00000026848.14	protein_coding	protein-coding
chr2	30955130	30981929	TRANS_XXd2_chr2_minus_NR143	-	TRUE	promoter	TRUE	ENSMUSG00000026851.9	protein_coding	protein-coding
chr2	30971200	30971399	TRANS_XXd2_chr2_plus_NR117	+	FALSE	enhancer	FALSE	.	.	eRNA
chr2	30982360	31025279	TRANS_XXd2_chr2_plus_NR118	+	TRUE	promoter	TRUE	ENSMUSG00000026854.16	protein_coding	protein-coding
chr2	31026250	31141989	TRANS_XXd2_chr2_minus_NR144	-	TRUE	promoter	FALSE	ENSMUSG00000075415.13	protein_coding	protein-coding
chr2	31060490	31063999	TRANS_XXd2_chr2_plus_NR119	+	FALSE	promoter	TRUE	.	.	genic lncRNA
chr2	31066320	31071169	TRANS_XXd2_chr2_plus_NR120	+	FALSE	promoter	FALSE	.	.	genic lncRNA
chr2	31081720	31083599	TRANS_XXd2_chr2_plus_NR121	+	FALSE	promoter	TRUE	.	.	genic lncRNA
chr2	31098200	31098719	TRANS_XXd2_chr2_plus_NR122	+	FALSE	enhancer	FALSE	.	.	eRNA
chr2	31143790	31152289	TRANS_XXd2_chr2_minus_NR145	-	TRUE	promoter	FALSE	ENSMUSG00000087269.1	processed_transcript	intragenic lncRNA
chr2	31152330	31221999	TRANS_XXd2_chr2_plus_NR123	+	TRUE	promoter	FALSE	ENSMUSG00000000194.13	protein_coding	protein-coding
chr2	31246110	31296059	TRANS_XXd2_chr2_plus_NR124	+	TRUE	promoter	TRUE	ENSMUSG00000062661.6	protein_coding	protein-coding
chr2	31470280	31522769	TRANS_XXd2_chr2_plus_NR125	+	TRUE	promoter	FALSE	ENSMUSG00000076441.9	protein_coding	protein-coding
chr2	31569930	31572609	TRANS_XXd2_chr2_minus_NR146	-	FALSE	promoter	FALSE	.	.	intragenic lncRNA
chr2	31572800	31618989	TRANS_XXd2_chr2_plus_NR126	+	TRUE	promoter	FALSE	ENSMUSG00000026843.15	protein_coding	protein-coding
chr2	31670730	31685639	TRANS_XXd2_chr2_plus_NR127	+	TRUE	promoter	TRUE	ENSMUSG00000039356.15	protein_coding	protein-coding
chr2	31683400	31688479	TRANS_XXd2_chr2_minus_NR147	-	TRUE	promoter	FALSE	ENSMUSG00000087549.1	antisense	genic lncRNA
chr2	31688560	31805549	TRANS_XXd2_chr2_plus_NR128	+	TRUE	promoter	TRUE	ENSMUSG00000026842.16	protein_coding	protein-coding
chr2	31758600	31759899	TRANS_XXd2_chr2_minus_NR148	-	FALSE	promoter	FALSE	.	.	genic lncRNA
chr2	31950260	31973859	TRANS_XXd2_chr2_plus_NR129	+	TRUE	FALSE	FALSE	ENSMUSG00000001864.13	protein_coding	protein-coding
chr2	31972840	31974299	TRANS_XXd2_chr2_minus_NR149	-	FALSE	promoter	FALSE	.	.	genic lncRNA
chr2	31974440	32053869	TRANS_XXd2_chr2_plus_NR130	+	TRUE	promoter	FALSE	ENSMUSG00000001855.15	protein_coding	protein-coding
chr2	32004000	32007779	TRANS_XXd2_chr2_minus_NR150	-	FALSE	promoter	FALSE	.	.	genic lncRNA
chr2	32134370	32134999	TRANS_XXd2_chr2_plus_NR131	+	FALSE	promoter	FALSE	.	.	intragenic lncRNA
chr2	32136760	32138399	TRANS_XXd2_chr2_minus_NR151	-	FALSE	promoter	FALSE	.	.	intragenic lncRNA
chr2	32151240	32254989	TRANS_XXd2_chr2_plus_NR132	+	TRUE	promoter	FALSE	ENSMUSG00000039262.16	protein_coding	protein-coding
chr2	32161610	32162799	TRANS_XXd2_chr2_minus_NR152	-	FALSE	promoter	FALSE	.	.	genic lncRNA
chr2	32164000	32165539	TRANS_XXd2_chr2_minus_NR153	-	FALSE	promoter	FALSE	.	.	genic lncRNA
chr2	32166000	32167959	TRANS_XXd2_chr2_minus_NR154	-	FALSE	promoter	TRUE	.	.	genic lncRNA
chr2	32227200	32227799	TRANS_XXd2_chr2_minus_NR155	-	FALSE	enhancer	FALSE	.	.	eRNA
chr2	32231620	32236539	TRANS_XXd2_chr2_minus_NR156	-	FALSE	promoter	FALSE	.	.	genic lncRNA
chr2	32253450	32260079	TRANS_XXd2_chr2_minus_NR157	-	TRUE	promoter	FALSE	ENSMUSG00000002550.16	protein_coding	protein-coding
chr2	32273780	32288059	TRANS_XXd2_chr2_minus_NR158	-	TRUE	promoter	FALSE	ENSMUSG00000044627.11	protein_coding	protein-coding
chr2	32363050	32379999	TRANS_XXd2_chr2_plus_NR133	+	TRUE	promoter	TRUE	ENSMUSG00000039205.16	protein_coding	protein-coding
chr2	32535370	32570599	TRANS_XXd2_chr2_plus_NR134	+	TRUE	promoter	TRUE	ENSMUSG00000039157.12	protein_coding	protein-coding
chr2	32570850	32580199	TRANS_XXd2_chr2_plus_NR135	+	TRUE	promoter	FALSE	ENSMUSG00000026810.12	protein_coding	protein-coding
chr2	32646540	32684369	TRANS_XXd2_chr2_plus_NR136	+	TRUE	promoter	FALSE	ENSMUSG00000026814.16	protein_coding	protein-coding
chr2	32694000	32695179	TRANS_XXd2_chr2_plus_NR137	+	FALSE	promoter	FALSE	.	.	intragenic lncRNA
chr2	32699460	32712679	TRANS_XXd2_chr2_minus_NR159	-	TRUE	promoter	TRUE	ENSMUSG00000105841.1,ENSMUSG00000009555.16,ENSMUSG00000093280.1	protein_coding,miRNA	protein-coding
chr2	32709600	32710569	TRANS_XXd2_chr2_plus_NR138	+	FALSE	promoter	FALSE	.	.	genic lncRNA
chr2	32713350	32717159	TRANS_XXd2_chr2_plus_NR139	+	FALSE	promoter	FALSE	.	.	intragenic lncRNA
chr2	32757240	32764999	TRANS_XXd2_chr2_plus_NR140	+	TRUE	promoter	FALSE	ENSMUSG00000009563.16	protein_coding	protein-coding
chr2	32787990	32847269	TRANS_XXd2_chr2_minus_NR160	-	TRUE	promoter	FALSE	ENSMUSG00000026797.16	protein_coding	protein-coding
chr2	32876270	32926019	TRANS_XXd2_chr2_plus_NR141	+	TRUE	promoter	TRUE	ENSMUSG00000026796.16	protein_coding	protein-coding
chr2	32886740	32887199	TRANS_XXd2_chr2_minus_NR161	-	FALSE	promoter	FALSE	.	.	genic lncRNA
chr2	32924220	32961629	TRANS_XXd2_chr2_minus_NR162	-	TRUE	promoter	FALSE	ENSMUSG00000026792.16	protein_coding	protein-coding
chr2	32961720	32971159	TRANS_XXd2_chr2_plus_NR142	+	TRUE	promoter	FALSE	ENSMUSG00000038900.17	protein_coding	protein-coding
chr2	33133230	33371469	TRANS_XXd2_chr2_minus_NR163	-	TRUE	promoter	TRUE	ENSMUSG00000038831.16	protein_coding	protein-coding
chr2	33216040	33246399	TRANS_XXd2_chr2_plus_NR143	+	TRUE	promoter	TRUE	ENSMUSG00000004105.8	protein_coding	protein-coding
chr2	33323210	33323819	TRANS_XXd2_chr2_plus_NR144	+	TRUE	FALSE	FALSE	ENSMUSG00000082844.1	processed_pseudogene	genic lncRNA
chr2	33396210	33431269	TRANS_XXd2_chr2_minus_NR164	-	TRUE	promoter	FALSE	ENSMUSG00000068966.10	protein_coding	protein-coding
chr2	33416330	33416799	TRANS_XXd2_chr2_plus_NR145	+	FALSE	enhancer	FALSE	.	.	eRNA
chr2	33431370	33434389	TRANS_XXd2_chr2_plus_NR146	+	FALSE	promoter	FALSE	.	.	uaRNA
chr2	33442850	33468549	TRANS_XXd2_chr2_minus_NR165	-	TRUE	promoter	FALSE	ENSMUSG00000026788.13	protein_coding	protein-coding
chr2	33560200	33640599	TRANS_XXd2_chr2_minus_NR166	-	TRUE	FALSE	FALSE	ENSMUSG00000038765.14	protein_coding	protein-coding
chr2	34168600	34371989	TRANS_XXd2_chr2_minus_NR167	-	TRUE	promoter	TRUE	ENSMUSG00000038718.15	protein_coding	protein-coding
chr2	34249850	34252199	TRANS_XXd2_chr2_plus_NR147	+	FALSE	promoter	FALSE	.	.	genic lncRNA
chr2	34372440	34373129	TRANS_XXd2_chr2_minus_NR168	-	TRUE	promoter	FALSE	ENSMUSG00000038718.15	protein_coding	protein-coding
chr2	34404600	34406749	TRANS_XXd2_chr2_minus_NR169	-	FALSE	promoter	FALSE	.	.	intragenic lncRNA
chr2	34406820	34626519	TRANS_XXd2_chr2_plus_NR148	+	TRUE	promoter	FALSE	ENSMUSG00000038696.14	protein_coding	protein-coding
chr2	34713400	34714139	TRANS_XXd2_chr2_plus_NR149	+	FALSE	enhancer	FALSE	.	.	eRNA
chr2	34723400	34723979	TRANS_XXd2_chr2_plus_NR150	+	FALSE	enhancer	FALSE	.	.	eRNA
chr2	34743800	34744389	TRANS_XXd2_chr2_plus_NR151	+	FALSE	enhancer	FALSE	.	.	eRNA
chr2	34764890	34771779	TRANS_XXd2_chr2_minus_NR170	-	FALSE	promoter	TRUE	.	.	intragenic lncRNA
chr2	34772100	34782569	TRANS_XXd2_chr2_plus_NR152	+	TRUE	promoter	FALSE	ENSMUSG00000026864.13	protein_coding	protein-coding
chr2	34772920	34799779	TRANS_XXd2_chr2_minus_NR171	-	TRUE	promoter	TRUE	ENSMUSG00000070953.13	protein_coding	protein-coding
chr2	34791890	34792649	TRANS_XXd2_chr2_plus_NR153	+	FALSE	enhancer	FALSE	.	.	eRNA
chr2	34799830	34801999	TRANS_XXd2_chr2_plus_NR154	+	FALSE	promoter	FALSE	.	.	uaRNA
chr2	34800970	34826199	TRANS_XXd2_chr2_minus_NR172	-	TRUE	promoter	FALSE	ENSMUSG00000035949.15	protein_coding	protein-coding
chr2	34802360	34820229	TRANS_XXd2_chr2_plus_NR155	+	FALSE	promoter	FALSE	.	.	genic lncRNA
chr2	34826300	34831169	TRANS_XXd2_chr2_plus_NR156	+	FALSE	promoter	FALSE	.	.	uaRNA
chr2	34846110	34870939	TRANS_XXd2_chr2_minus_NR173	-	TRUE	promoter	FALSE	ENSMUSG00000026869.12	protein_coding	protein-coding
chr2	34871070	34875499	TRANS_XXd2_chr2_plus_NR157	+	FALSE	promoter	FALSE	.	.	uaRNA
chr2	35066830	35071399	TRANS_XXd2_chr2_plus_NR158	+	FALSE	promoter	FALSE	.	.	intragenic lncRNA
chr2	35109940	35188329	TRANS_XXd2_chr2_plus_NR159	+	TRUE	promoter	FALSE	ENSMUSG00000057110.15	protein_coding	protein-coding
chr2	35168450	35201029	TRANS_XXd2_chr2_minus_NR174	-	TRUE	promoter	FALSE	ENSMUSG00000026878.17	protein_coding	protein-coding
chr2	35201120	35204169	TRANS_XXd2_chr2_plus_NR160	+	FALSE	promoter	FALSE	.	.	uaRNA
chr2	35340200	35341169	TRANS_XXd2_chr2_plus_NR161	+	TRUE	FALSE	TRUE	ENSMUSG00000075391.6	processed_pseudogene	intragenic lncRNA
chr2	35461550	35464849	TRANS_XXd2_chr2_plus_NR162	+	FALSE	promoter	FALSE	.	.	intragenic lncRNA
chr2	35487240	35488199	TRANS_XXd2_chr2_minus_NR175	-	FALSE	promoter	FALSE	.	.	intragenic lncRNA
chr2	35488000	35491969	TRANS_XXd2_chr2_plus_NR163	+	FALSE	promoter	FALSE	.	.	intragenic lncRNA
chr2	35658260	35661199	TRANS_XXd2_chr2_minus_NR176	-	FALSE	promoter	FALSE	.	.	intragenic lncRNA
chr2	36034740	36049339	TRANS_XXd2_chr2_minus_NR177	-	TRUE	promoter	FALSE	ENSMUSG00000026895.7	protein_coding	protein-coding
chr2	36114490	36136599	TRANS_XXd2_chr2_minus_NR178	-	TRUE	promoter	TRUE	ENSMUSG00000026889.12	protein_coding	protein-coding
chr2	36136410	36198239	TRANS_XXd2_chr2_plus_NR164	+	TRUE	promoter	TRUE	ENSMUSG00000026887.9	protein_coding	protein-coding
chr2	36807820	36808409	TRANS_XXd2_chr2_minus_NR179	-	TRUE	FALSE	TRUE	ENSMUSG00000083716.4	processed_pseudogene	intragenic lncRNA
chr2	37359410	37362599	TRANS_XXd2_chr2_plus_NR165	+	FALSE	promoter	FALSE	.	.	intragenic lncRNA
chr2	37365420	37422959	TRANS_XXd2_chr2_minus_NR180	-	TRUE	promoter	TRUE	ENSMUSG00000075376.10	protein_coding	protein-coding
chr2	37423090	37424129	TRANS_XXd2_chr2_plus_NR166	+	FALSE	promoter	FALSE	.	.	uaRNA
chr2	37424870	37443129	TRANS_XXd2_chr2_minus_NR181	-	TRUE	promoter	FALSE	ENSMUSG00000050714.9,ENSMUSG00000066798.3	protein_coding	protein-coding
chr2	37430640	37432969	TRANS_XXd2_chr2_plus_NR167	+	FALSE	promoter	FALSE	.	.	genic lncRNA
chr2	37443290	37571669	TRANS_XXd2_chr2_plus_NR168	+	TRUE	promoter	FALSE	ENSMUSG00000035437.15	protein_coding	protein-coding
chr2	37450800	37452469	TRANS_XXd2_chr2_minus_NR182	-	FALSE	promoter	FALSE	.	.	genic lncRNA
chr2	37510600	37703839	TRANS_XXd2_chr2_minus_NR183	-	TRUE	promoter	FALSE	ENSMUSG00000026915.16	protein_coding	protein-coding
chr2	37798480	38287329	TRANS_XXd2_chr2_minus_NR184	-	TRUE	promoter	FALSE	ENSMUSG00000035392.17	protein_coding	protein-coding
chr2	37938450	37939239	TRANS_XXd2_chr2_plus_NR169	+	FALSE	promoter	FALSE	.	.	genic lncRNA
chr2	38511700	38594489	TRANS_XXd2_chr2_plus_NR170	+	TRUE	promoter	TRUE	ENSMUSG00000026749.11	protein_coding	protein-coding
chr2	38576530	38643919	TRANS_XXd2_chr2_minus_NR185	-	TRUE	promoter	FALSE	ENSMUSG00000026750.6	protein_coding	protein-coding
chr2	38646410	38647269	TRANS_XXd2_chr2_minus_NR186	-	FALSE	promoter	FALSE	.	.	intragenic lncRNA
chr2	38666650	38669289	TRANS_XXd2_chr2_minus_NR187	-	FALSE	promoter	FALSE	.	.	intragenic lncRNA
chr2	38719790	38926399	TRANS_XXd2_chr2_minus_NR188	-	TRUE	promoter	FALSE	ENSMUSG00000063972.13	protein_coding	protein-coding
chr2	38823350	38852559	TRANS_XXd2_chr2_plus_NR171	+	TRUE	FALSE	TRUE	ENSMUSG00000085201.1	antisense	genic lncRNA
chr2	38932010	38963799	TRANS_XXd2_chr2_plus_NR172	+	TRUE	promoter	TRUE	ENSMUSG00000046618.7	protein_coding	protein-coding
chr2	38942660	38944039	TRANS_XXd2_chr2_minus_NR189	-	FALSE	promoter	FALSE	.	.	genic lncRNA
chr2	38994040	39005149	TRANS_XXd2_chr2_minus_NR190	-	TRUE	promoter	TRUE	ENSMUSG00000062997.6	protein_coding	protein-coding
chr2	39005300	39020149	TRANS_XXd2_chr2_plus_NR173	+	TRUE	promoter	FALSE	ENSMUSG00000026755.14	protein_coding	protein-coding
chr2	39005630	39008009	TRANS_XXd2_chr2_minus_NR191	-	FALSE	promoter	TRUE	.	.	genic lncRNA
chr2	39065610	39074159	TRANS_XXd2_chr2_plus_NR174	+	FALSE	promoter	FALSE	.	.	intragenic lncRNA
chr2	40126920	40127929	TRANS_XXd2_chr2_minus_NR192	-	TRUE	FALSE	FALSE	ENSMUSG00000083240.3	processed_pseudogene	intragenic lncRNA
chr2	40555690	40557239	TRANS_XXd2_chr2_plus_NR175	+	TRUE	FALSE	TRUE	ENSMUSG00000082536.1	processed_pseudogene	intragenic lncRNA
chr2	40682010	42653349	TRANS_XXd2_chr2_minus_NR193	-	TRUE	FALSE	TRUE	ENSMUSG00000049252.17	protein_coding	protein-coding
chr2	43555340	43683159	TRANS_XXd2_chr2_plus_NR176	+	TRUE	promoter	FALSE	ENSMUSG00000026866.16	protein_coding	protein-coding
chr2	44214620	44218879	TRANS_XXd2_chr2_minus_NR194	-	FALSE	promoter	FALSE	.	.	intragenic lncRNA
chr2	44557510	44927049	TRANS_XXd2_chr2_minus_NR195	-	TRUE	promoter	TRUE	ENSMUSG00000036890.13	protein_coding	protein-coding
chr2	44927380	44931399	TRANS_XXd2_chr2_plus_NR177	+	FALSE	promoter	FALSE	.	.	uaRNA
chr2	45696590	45713109	TRANS_XXd2_chr2_plus_NR178	+	TRUE	FALSE	TRUE	ENSMUSG00000086202.1	lincRNA	intragenic lncRNA
chr2	48811530	48813849	TRANS_XXd2_chr2_minus_NR196	-	FALSE	promoter	FALSE	.	.	intragenic lncRNA
chr2	48814160	48906109	TRANS_XXd2_chr2_plus_NR179	+	TRUE	promoter	TRUE	ENSMUSG00000052155.5	protein_coding	protein-coding
chr2	48890180	48949249	TRANS_XXd2_chr2_minus_NR197	-	TRUE	promoter	FALSE	ENSMUSG00000026761.12	protein_coding	protein-coding
chr2	48907240	48910349	TRANS_XXd2_chr2_plus_NR180	+	FALSE	enhancer	FALSE	.	.	eRNA
chr2	48949530	49301469	TRANS_XXd2_chr2_plus_NR181	+	TRUE	promoter	FALSE	ENSMUSG00000036792.12	protein_coding	protein-coding
chr2	49308100	49309199	TRANS_XXd2_chr2_plus_NR182	+	TRUE	FALSE	FALSE	ENSMUSG00000081272.1	processed_pseudogene	intragenic lncRNA
chr2	49451530	49564949	TRANS_XXd2_chr2_plus_NR183	+	TRUE	promoter	FALSE	ENSMUSG00000069495.12	protein_coding	protein-coding
chr2	49619310	49779429	TRANS_XXd2_chr2_plus_NR184	+	TRUE	promoter	FALSE	ENSMUSG00000026764.15	protein_coding	protein-coding
chr2	50066450	50197309	TRANS_XXd2_chr2_plus_NR185	+	TRUE	promoter	FALSE	ENSMUSG00000050447.15	protein_coding	protein-coding
chr2	50185610	50187199	TRANS_XXd2_chr2_minus_NR198	-	FALSE	promoter	FALSE	.	.	genic lncRNA
chr2	50265670	50283899	TRANS_XXd2_chr2_plus_NR186	+	FALSE	promoter	FALSE	.	.	genic lncRNA
chr2	50269240	50296699	TRANS_XXd2_chr2_minus_NR199	-	TRUE	FALSE	TRUE	ENSMUSG00000026766.16	protein_coding	protein-coding
chr2	50296300	50317969	TRANS_XXd2_chr2_plus_NR187	+	FALSE	promoter	FALSE	.	.	uaRNA
chr2	50978220	50980389	TRANS_XXd2_chr2_plus_NR188	+	FALSE	promoter	FALSE	.	.	intragenic lncRNA
chr2	51048600	51049959	TRANS_XXd2_chr2_minus_NR200	-	FALSE	promoter	FALSE	.	.	intragenic lncRNA
chr2	51129070	51149099	TRANS_XXd2_chr2_minus_NR201	-	TRUE	promoter	FALSE	ENSMUSG00000017144.8	protein_coding	protein-coding
chr2	51434440	51447739	TRANS_XXd2_chr2_minus_NR202	-	FALSE	FALSE	TRUE	.	.	intragenic lncRNA
chr2	51923530	51934969	TRANS_XXd2_chr2_minus_NR203	-	TRUE	promoter	FALSE	ENSMUSG00000036249.16	protein_coding	protein-coding
chr2	51948420	51972999	TRANS_XXd2_chr2_minus_NR204	-	TRUE	promoter	TRUE	ENSMUSG00000026946.9	protein_coding	protein-coding
chr2	52038030	52056189	TRANS_XXd2_chr2_plus_NR189	+	TRUE	FALSE	TRUE	ENSMUSG00000053475.5	protein_coding	protein-coding
chr2	52071530	52099319	TRANS_XXd2_chr2_plus_NR190	+	FALSE	promoter	FALSE	.	.	intragenic lncRNA
chr2	52395580	52424749	TRANS_XXd2_chr2_minus_NR205	-	TRUE	promoter	FALSE	ENSMUSG00000036093.7	protein_coding	protein-coding
chr2	52424320	52436529	TRANS_XXd2_chr2_plus_NR191	+	FALSE	promoter	FALSE	.	.	uaRNA
chr2	52681160	52742189	TRANS_XXd2_chr2_minus_NR206	-	TRUE	promoter	TRUE	ENSMUSG00000055371.17	protein_coding	protein-coding
chr2	52742400	52743069	TRANS_XXd2_chr2_minus_NR207	-	FALSE	promoter	FALSE	.	.	intragenic lncRNA
chr2	52742450	52749399	TRANS_XXd2_chr2_plus_NR192	+	FALSE	promoter	FALSE	.	.	uaRNA
chr2	52857890	53137779	TRANS_XXd2_chr2_plus_NR193	+	TRUE	promoter	FALSE	ENSMUSG00000036053.17	protein_coding	protein-coding
chr2	53130030	53191249	TRANS_XXd2_chr2_minus_NR208	-	TRUE	promoter	FALSE	ENSMUSG00000061136.16	protein_coding	protein-coding
chr2	53190730	53191799	TRANS_XXd2_chr2_plus_NR194	+	FALSE	promoter	FALSE	.	.	genic lncRNA
chr2	53191600	53192069	TRANS_XXd2_chr2_minus_NR209	-	FALSE	promoter	FALSE	.	.	intragenic lncRNA
chr2	53192090	53231309	TRANS_XXd2_chr2_plus_NR195	+	TRUE	promoter	FALSE	ENSMUSG00000026960.6	protein_coding	protein-coding
chr2	53196410	53196999	TRANS_XXd2_chr2_minus_NR210	-	FALSE	promoter	FALSE	.	.	genic lncRNA
chr2	53696240	53696839	TRANS_XXd2_chr2_minus_NR211	-	TRUE	FALSE	TRUE	ENSMUSG00000083287.4	processed_pseudogene	intragenic lncRNA
chr2	54080210	54085569	TRANS_XXd2_chr2_minus_NR212	-	TRUE	promoter	FALSE	ENSMUSG00000075334.2	protein_coding	protein-coding
chr2	54436350	54914559	TRANS_XXd2_chr2_plus_NR196	+	TRUE	promoter	TRUE	ENSMUSG00000060988.12	protein_coding	protein-coding
chr2	57107600	57123939	TRANS_XXd2_chr2_minus_NR213	-	TRUE	promoter	TRUE	ENSMUSG00000026826.13	protein_coding	protein-coding
chr2	57234220	57238689	TRANS_XXd2_chr2_minus_NR214	-	TRUE	promoter	TRUE	ENSMUSG00000054181.11	processed_transcript	intragenic lncRNA
chr2	58420900	58566839	TRANS_XXd2_chr2_minus_NR215	-	TRUE	promoter	FALSE	ENSMUSG00000026836.15	protein_coding	protein-coding
chr2	59160900	59357839	TRANS_XXd2_chr2_plus_NR197	+	TRUE	promoter	TRUE	ENSMUSG00000026991.20	protein_coding	protein-coding
chr2	59523800	59534549	TRANS_XXd2_chr2_minus_NR216	-	FALSE	promoter	FALSE	.	.	intragenic lncRNA
chr2	59533610	59534999	TRANS_XXd2_chr2_plus_NR198	+	FALSE	promoter	FALSE	.	.	intragenic lncRNA
chr2	59563970	59564789	TRANS_XXd2_chr2_minus_NR217	-	TRUE	FALSE	FALSE	ENSMUSG00000081157.1	processed_pseudogene	intragenic lncRNA
chr2	59612020	59848369	TRANS_XXd2_chr2_plus_NR199	+	FALSE	promoter	FALSE	.	.	intragenic lncRNA
chr2	59772010	59777369	TRANS_XXd2_chr2_minus_NR218	-	FALSE	promoter	FALSE	.	.	intragenic lncRNA
chr2	59850660	59882559	TRANS_XXd2_chr2_minus_NR219	-	TRUE	promoter	TRUE	ENSMUSG00000026988.15	protein_coding	protein-coding
chr2	59882270	59884989	TRANS_XXd2_chr2_plus_NR200	+	FALSE	promoter	FALSE	.	.	uaRNA
chr2	59887790	60209799	TRANS_XXd2_chr2_minus_NR220	-	TRUE	promoter	TRUE	ENSMUSG00000026987.16	protein_coding	protein-coding
chr2	60125170	60128309	TRANS_XXd2_chr2_plus_NR201	+	TRUE	promoter	FALSE	ENSMUSG00000086603.1	lincRNA	genic lncRNA
chr2	60209970	60253639	TRANS_XXd2_chr2_plus_NR202	+	TRUE	promoter	FALSE	ENSMUSG00000026977.17	protein_coding	protein-coding
chr2	60267560	60270319	TRANS_XXd2_chr2_plus_NR203	+	FALSE	promoter	FALSE	.	.	intragenic lncRNA
chr2	60272800	60275359	TRANS_XXd2_chr2_minus_NR221	-	TRUE	FALSE	TRUE	ENSMUSG00000080198.2	processed_pseudogene	intragenic lncRNA
chr2	60287240	60383289	TRANS_XXd2_chr2_minus_NR222	-	TRUE	promoter	FALSE	ENSMUSG00000026980.15	protein_coding	protein-coding
chr2	60747160	60963199	TRANS_XXd2_chr2_minus_NR223	-	TRUE	promoter	TRUE	ENSMUSG00000026970.16	protein_coding	protein-coding
chr2	60881610	60882549	TRANS_XXd2_chr2_plus_NR204	+	FALSE	promoter	FALSE	.	.	genic lncRNA
chr2	61398400	61402299	TRANS_XXd2_chr2_minus_NR224	-	FALSE	promoter	FALSE	.	.	intragenic lncRNA
chr2	61400870	61404799	TRANS_XXd2_chr2_plus_NR205	+	FALSE	promoter	FALSE	.	.	intragenic lncRNA
chr2	61593080	61659329	TRANS_XXd2_chr2_plus_NR206	+	TRUE	promoter	TRUE	ENSMUSG00000064289.15	protein_coding	protein-coding
chr2	61711720	61804399	TRANS_XXd2_chr2_plus_NR207	+	TRUE	promoter	FALSE	ENSMUSG00000026914.15	protein_coding	protein-coding
chr2	62330010	62411959	TRANS_XXd2_chr2_minus_NR225	-	TRUE	promoter	TRUE	ENSMUSG00000035000.8	protein_coding	protein-coding
chr2	62664300	62703379	TRANS_XXd2_chr2_plus_NR208	+	TRUE	promoter	FALSE	ENSMUSG00000026893.4	protein_coding	protein-coding
chr2	63971060	64098209	TRANS_XXd2_chr2_minus_NR226	-	TRUE	promoter	FALSE	ENSMUSG00000075324.13	protein_coding	protein-coding
chr2	64474260	64474949	TRANS_XXd2_chr2_minus_NR227	-	TRUE	FALSE	FALSE	ENSMUSG00000082127.2	processed_pseudogene	intragenic lncRNA
chr2	64911800	65022789	TRANS_XXd2_chr2_minus_NR228	-	TRUE	promoter	TRUE	ENSMUSG00000026888.14	protein_coding	protein-coding
chr2	65082400	65238469	TRANS_XXd2_chr2_minus_NR229	-	TRUE	promoter	TRUE	ENSMUSG00000034903.18	protein_coding	protein-coding
chr2	65845800	66034439	TRANS_XXd2_chr2_plus_NR209	+	TRUE	promoter	TRUE	ENSMUSG00000044647.16	protein_coding	protein-coding
chr2	66078010	66124699	TRANS_XXd2_chr2_minus_NR230	-	TRUE	promoter	TRUE	ENSMUSG00000026994.9	protein_coding	protein-coding
chr2	66181020	66256629	TRANS_XXd2_chr2_minus_NR231	-	TRUE	promoter	FALSE	ENSMUSG00000034848.17	protein_coding	protein-coding
chr2	66256730	66258599	TRANS_XXd2_chr2_plus_NR210	+	FALSE	promoter	FALSE	.	.	uaRNA
chr2	67565760	68123799	TRANS_XXd2_chr2_plus_NR211	+	TRUE	promoter	TRUE	ENSMUSG00000034780.6	protein_coding	protein-coding
chr2	68250130	68252109	TRANS_XXd2_chr2_plus_NR212	+	FALSE	promoter	FALSE	.	.	intragenic lncRNA
chr2	68861270	69121209	TRANS_XXd2_chr2_plus_NR213	+	TRUE	promoter	TRUE	ENSMUSG00000027035.10	protein_coding	protein-coding
chr2	69180230	69206199	TRANS_XXd2_chr2_minus_NR232	-	TRUE	promoter	FALSE	ENSMUSG00000005233.16	protein_coding	protein-coding
chr2	69524970	69592669	TRANS_XXd2_chr2_minus_NR233	-	FALSE	promoter	FALSE	.	.	intragenic lncRNA
chr2	69586180	69590729	TRANS_XXd2_chr2_plus_NR214	+	FALSE	promoter	FALSE	.	.	intragenic lncRNA
chr2	69640190	69641999	TRANS_XXd2_chr2_plus_NR215	+	FALSE	promoter	FALSE	.	.	intragenic lncRNA
chr2	69646200	69647169	TRANS_XXd2_chr2_minus_NR234	-	FALSE	promoter	FALSE	.	.	uaRNA
chr2	69647210	69678759	TRANS_XXd2_chr2_plus_NR216	+	TRUE	promoter	TRUE	ENSMUSG00000063145.10	protein_coding	protein-coding
chr2	69683700	69713489	TRANS_XXd2_chr2_minus_NR235	-	TRUE	promoter	TRUE	ENSMUSG00000027086.16	protein_coding	protein-coding
chr2	69721260	69723199	TRANS_XXd2_chr2_minus_NR236	-	FALSE	promoter	FALSE	.	.	genic lncRNA
chr2	69722820	69755889	TRANS_XXd2_chr2_plus_NR217	+	TRUE	promoter	FALSE	ENSMUSG00000042133.16	protein_coding	protein-coding
chr2	69755780	69789569	TRANS_XXd2_chr2_minus_NR237	-	TRUE	promoter	FALSE	ENSMUSG00000070883.3	protein_coding	protein-coding
chr2	69789660	69799349	TRANS_XXd2_chr2_plus_NR218	+	TRUE	promoter	FALSE	ENSMUSG00000027088.10	protein_coding	protein-coding
chr2	69821950	69837329	TRANS_XXd2_chr2_plus_NR219	+	TRUE	FALSE	TRUE	ENSMUSG00000042155.3	protein_coding	protein-coding
chr2	69861590	69883399	TRANS_XXd2_chr2_plus_NR220	+	TRUE	promoter	FALSE	ENSMUSG00000068882.13	protein_coding	protein-coding
chr2	69863170	69885619	TRANS_XXd2_chr2_minus_NR238	-	TRUE	promoter	TRUE	ENSMUSG00000051730.15	protein_coding	protein-coding
chr2	69885670	69889939	TRANS_XXd2_chr2_plus_NR221	+	TRUE	promoter	FALSE	ENSMUSG00000085735.1	antisense	uaRNA
chr2	69897540	70027269	TRANS_XXd2_chr2_plus_NR222	+	TRUE	promoter	TRUE	ENSMUSG00000044308.17	protein_coding	protein-coding
chr2	70458960	70459659	TRANS_XXd2_chr2_plus_NR223	+	TRUE	FALSE	TRUE	ENSMUSG00000047965.9	processed_pseudogene	intragenic lncRNA
chr2	70661560	70710799	TRANS_XXd2_chr2_plus_NR224	+	TRUE	promoter	FALSE	ENSMUSG00000014959.12	protein_coding	protein-coding
chr2	70681060	70690859	TRANS_XXd2_chr2_minus_NR239	-	FALSE	promoter	FALSE	.	.	genic lncRNA
chr2	70701510	70825399	TRANS_XXd2_chr2_minus_NR240	-	TRUE	promoter	TRUE	ENSMUSG00000041997.16	protein_coding	protein-coding
chr2	70825940	70831999	TRANS_XXd2_chr2_plus_NR225	+	FALSE	promoter	FALSE	.	.	intragenic lncRNA
chr2	70838630	70840599	TRANS_XXd2_chr2_plus_NR226	+	FALSE	promoter	FALSE	.	.	intragenic lncRNA
chr2	71211710	71270259	TRANS_XXd2_chr2_plus_NR227	+	TRUE	promoter	FALSE	ENSMUSG00000027012.15	protein_coding	protein-coding
chr2	71334220	71339309	TRANS_XXd2_chr2_plus_NR228	+	FALSE	promoter	FALSE	.	.	intragenic lncRNA
chr2	71347970	71366259	TRANS_XXd2_chr2_plus_NR229	+	FALSE	promoter	FALSE	.	.	intragenic lncRNA
chr2	71376870	71386379	TRANS_XXd2_chr2_plus_NR230	+	FALSE	promoter	FALSE	.	.	intragenic lncRNA
chr2	71379840	71389099	TRANS_XXd2_chr2_minus_NR241	-	FALSE	promoter	FALSE	.	.	intragenic lncRNA
chr2	71386840	71389069	TRANS_XXd2_chr2_plus_NR231	+	FALSE	promoter	FALSE	.	.	intragenic lncRNA
chr2	71389240	71444969	TRANS_XXd2_chr2_plus_NR232	+	TRUE	promoter	TRUE	ENSMUSG00000027018.11	protein_coding	protein-coding
chr2	71453340	71527619	TRANS_XXd2_chr2_plus_NR233	+	TRUE	promoter	FALSE	ENSMUSG00000041921.16	protein_coding	protein-coding
chr2	71628200	71629779	TRANS_XXd2_chr2_minus_NR242	-	FALSE	promoter	FALSE	.	.	intragenic lncRNA
chr2	71737790	71751479	TRANS_XXd2_chr2_minus_NR243	-	FALSE	promoter	FALSE	.	.	genic lncRNA
chr2	71745570	71776399	TRANS_XXd2_chr2_plus_NR234	+	TRUE	promoter	FALSE	ENSMUSG00000027111.16	protein_coding	protein-coding
chr2	71787120	71869679	TRANS_XXd2_chr2_plus_NR235	+	TRUE	promoter	FALSE	ENSMUSG00000027111.16	protein_coding	protein-coding
chr2	71804800	71806199	TRANS_XXd2_chr2_minus_NR244	-	FALSE	promoter	FALSE	.	.	genic lncRNA
chr2	71872000	71873159	TRANS_XXd2_chr2_minus_NR245	-	FALSE	promoter	FALSE	.	.	uaRNA
chr2	71873300	71903759	TRANS_XXd2_chr2_plus_NR236	+	TRUE	promoter	FALSE	ENSMUSG00000006494.11	protein_coding	protein-coding
chr2	71881650	71882599	TRANS_XXd2_chr2_minus_NR246	-	FALSE	enhancer	FALSE	.	.	eRNA
chr2	72285740	72452979	TRANS_XXd2_chr2_plus_NR237	+	TRUE	promoter	FALSE	ENSMUSG00000004085.14	protein_coding	protein-coding
chr2	72470600	72470989	TRANS_XXd2_chr2_plus_NR238	+	FALSE	promoter	FALSE	.	.	intragenic lncRNA
chr2	72473470	72475969	TRANS_XXd2_chr2_minus_NR247	-	FALSE	promoter	FALSE	.	.	intragenic lncRNA
chr2	72476200	72497349	TRANS_XXd2_chr2_plus_NR239	+	TRUE	promoter	TRUE	ENSMUSG00000055612.15	protein_coding	protein-coding
chr2	72633850	72635479	TRANS_XXd2_chr2_plus_NR240	+	TRUE	FALSE	TRUE	ENSMUSG00000081957.5	processed_pseudogene	intragenic lncRNA
chr2	72828890	72829999	TRANS_XXd2_chr2_plus_NR241	+	FALSE	FALSE	TRUE	.	.	intragenic lncRNA
chr2	72979470	72999159	TRANS_XXd2_chr2_plus_NR242	+	TRUE	promoter	TRUE	ENSMUSG00000063714.15	antisense	intragenic lncRNA
chr2	72981050	72995989	TRANS_XXd2_chr2_minus_NR248	-	FALSE	promoter	FALSE	.	.	intragenic lncRNA
chr2	72996000	72997189	TRANS_XXd2_chr2_minus_NR249	-	FALSE	promoter	TRUE	.	.	intragenic lncRNA
chr2	73023000	73024199	TRANS_XXd2_chr2_minus_NR250	-	FALSE	promoter	FALSE	.	.	intragenic lncRNA
chr2	73024020	73026799	TRANS_XXd2_chr2_plus_NR243	+	FALSE	promoter	FALSE	.	.	intragenic lncRNA
chr2	73048470	73049199	TRANS_XXd2_chr2_minus_NR251	-	FALSE	promoter	FALSE	.	.	intragenic lncRNA
chr2	73079290	73083989	TRANS_XXd2_chr2_plus_NR244	+	FALSE	promoter	FALSE	.	.	genic lncRNA
chr2	73080070	73214409	TRANS_XXd2_chr2_minus_NR252	-	TRUE	promoter	FALSE	ENSMUSG00000027108.15	protein_coding	protein-coding
chr2	73214510	73217479	TRANS_XXd2_chr2_plus_NR245	+	FALSE	promoter	FALSE	.	.	uaRNA
chr2	73281980	73312569	TRANS_XXd2_chr2_minus_NR253	-	TRUE	promoter	FALSE	ENSMUSG00000041777.12	protein_coding	protein-coding
chr2	73312660	73339989	TRANS_XXd2_chr2_plus_NR246	+	TRUE	promoter	FALSE	ENSMUSG00000008226.14	protein_coding	protein-coding
chr2	73386830	73418679	TRANS_XXd2_chr2_plus_NR247	+	TRUE	promoter	FALSE	ENSMUSG00000087176.1	processed_transcript	intragenic lncRNA
chr2	73584850	73589999	TRANS_XXd2_chr2_plus_NR248	+	TRUE	FALSE	TRUE	ENSMUSG00000086382.1	antisense	intragenic lncRNA
chr2	73604570	73775099	TRANS_XXd2_chr2_minus_NR254	-	TRUE	promoter	TRUE	ENSMUSG00000056486.18	protein_coding	protein-coding
chr2	73792110	73793559	TRANS_XXd2_chr2_plus_NR249	+	FALSE	promoter	FALSE	.	.	intragenic lncRNA
chr2	73813100	73892619	TRANS_XXd2_chr2_minus_NR255	-	TRUE	promoter	FALSE	ENSMUSG00000027104.18	protein_coding	protein-coding
chr2	73892990	73900549	TRANS_XXd2_chr2_plus_NR250	+	FALSE	promoter	FALSE	.	.	uaRNA
chr2	73900210	73911299	TRANS_XXd2_chr2_minus_NR256	-	TRUE	promoter	FALSE	ENSMUSG00000018770.9	protein_coding	protein-coding
[truncated: 16,844 more rows]

## Sheet: 3
Chromosome	Start	End	TU_id	Strand	GENCODE	chromHMM	CAGE	ENSEMBL_id	GENCODE_annot	Custom_annot
[truncated: 17,030 more rows]

[truncated: 14 more sheets: 4, 5, 6, 7, 8, 9, 10, 11, 12, 13, 14, 15, 16, 17]
