# Supplementary material for: Antisense transcription can induce expression memory via stable promoter repression
Source: Genome Biol. 2025 Dec 20;26:430. doi: 10.1186/s13059-025-03875-1 (PMC12720443; doi:10.1186/s13059-025-03875-1)
Supplement: Supplementary file 5 — Additional file 5: Table S4. Summary of best fit parameter values for the ODE model that was used to quantify repression stability, along with 95% confidence intervals where available (related to Fig. 6). [file 13059_2025_3875_MOESM5_ESM.xlsx]

## Sheet: Sheet1
Condition	Reporter	estimated k1 [1/h] (differentiation kinetic)	estimated Tau [h] (differentiation kinetic)	estimated ktrans [1/h] (promoter re- or inactivation)	95%CI of ktrans	estimated number of intermediate promoter states n	average re-or inactivation delay [h] (Δt = (n+1)/ktrans)
2i	GFP	n/a	n/a	0.0387	[0.0262, 0.0517]	1	51.7
2i	tdTomato	n/a	n/a	0.1722	[0.1452, 0.2295]	1	11.6
Differentiation	GFP	0.04	30.2	0.0006	[0, 0.0363]	8	> 247.8
Differentiation	tdTomato	0.05	25.3	0.0586	[0.0534,0.0658]	0	17.1
