# Supplementary material for: Antisense transcription can induce expression memory via stable promoter repression
Source: Genome Biol. 2025 Dec 20;26:430. doi: 10.1186/s13059-025-03875-1 (PMC12720443; doi:10.1186/s13059-025-03875-1)
Supplement: Supplementary file 7 — Additional file 7: Software. Summary of software used in this study. [file 13059_2025_3875_MOESM7_ESM.xlsx]

## Sheet: Sheet1
Software	Version	Citation
bedGraphToBigWig	4	[87]
bedr	1.0.7	https://rdrr.io/cran/bedr/
bedtools	2.29.2	[77]
bowtie2	2.3.5.1	[93]
BSMAPz	1.13	10.5281/zenodo.3877711
bsseq	1.32.0	[88]
ChromHMM	1.19	[54]
ClusterProfiler	4.12.6	[82]
Cutadapt	4.1	[84]
deepTools	3.5.1	[78]
DESeq2	1.36.0	[94]
egg	0.4.5	https://github.com/baptiste/egg
EnvStats	2.8.1	https://github.com/alexkowa/EnvStats
fasterq-dump	3.0.0	http://ncbi.github.io/sra-tools/
Genomation	1.28.0	[95]
GenomicRanges	1.48.0	[80]
ggsankey	0.0.99999	https://github.com/davidsjoberg/ggsankey
gplots	3.1.0	https://github.com/talgalili/gplots
gridExtra	2.3	https://github.com/baptiste/gridExtra
MACS2	2.2.7.1	[96]
MethylDackel	0.3.0	https://github.com/dpryan79/MethylDackel
NumPy	1.22.2	[97]
Pandas	1.4.0	10.5281/zenodo.3509134
Python	3.8.5	https://www.python.org/
Picard	2.7.1	http://broadinstitute.github.io/picard
RStudio	4.2.1	http://www.rstudio.com/
Rsubread	2.10.5	[81]
samtools	1.15.1	[98]
STAN	2.24.0	[79]
STAR	2.7.9a	[99]
stats	4.2.1	http://www.R-project.org/
tidyverse	1.3.2	[83]
Trim Galore	0.6.4	https://github.com/FelixKrueger/TrimGalore
TxDb.Mmusculus.UCSC.mm10.knownGene	3.10.0	https://bioconductor.org/packages/TxDb.Mmusculus.UCSC.mm10.knownGene/
UCSC Genome browser		[100]
UpSetR	1.4.0	[101]
viridis	0.6.2	10.5281/zenodo.4679424
